# Supplementary material for: HLA Class II Presentation Is Specifically Altered at Elevated Temperatures in the B-Lymphoblastic Cell Line JY
Source: Mol Cell Proteomics. 2021 Apr 29;20:100089. doi: 10.1016/j.mcpro.2021.100089 (PMC8724904; doi:10.1016/j.mcpro.2021.100089)
Supplement: Supplemental Table S1 [file mmc1.xlsx]

## Sheet: Sheet1
Sequence	Summed Intensity 37°C - 72h	Summed Intensity 40°C - 72h
LPKPPKPVSKMRMATPLLMQ	1.37804e+09	1.2385e+08
LPKPPKPVSKMRMATPLLMQA	5.42667e+08	8.61635e+07
LPKPPKPVSKMRMATPLLMQAL	8.33119e+08	8.88302e+07
LPKPPKPVSKMRMATPLLMQALP	8.32215e+09	1.88828e+09
LPKPPKPVSKMRMATPLLMQALPM	3.98151e+10	7.32163e+09
LPKPPKPVSKMRMATPLLMQALPMG	7.70307e+07	32330690
PKPPKPVSKMRMATPLLMQALPM	96963884	37089490
KPPKPVSKMRMATPLLMQ	6.03914e+08	4.45897e+07
KPPKPVSKMRMATPLLMQA	4.70347e+08	6.733e+07
KPPKPVSKMRMATPLLMQAL	562874999	2.26355e+07
KPPKPVSKMRMATPLLMQALP	2.89563e+09	4.41233e+08
KPPKPVSKMRMATPLLMQALPM	1.62165e+09	1.52042e+08
PPKPVSKMRMATPLLMQALP	7.99166e+06	0
KPVSKMRMATPLLMQ	37736320	0
KPVSKMRMATPLLMQAL	1.095e+08	0
KPVSKMRMATPLLMQALP	119107927	1.39411e+07
MATPLLMQALPMGALPQ	7.78544e+08	7.19896e+08
MATPLLMQALPMGALPQGP	2.83489e+09	2.53374e+09
MATPLLMQALPMGALPQGPM	2.13162e+09	2.07692e+09
ATPLLMQALPMG	7.12136e+07	1.11859e+07
ATPLLMQALPMGA	119966917	3.11027e+07
ATPLLMQALPMGAL	8.15509e+08	524657340
ATPLLMQALPMGALP	561444784	546479674
ATPLLMQALPMGALPQ	4625573669	3.49106e+09
ATPLLMQALPMGALPQGP	5017607568	3.70811e+09
ATPLLMQALPMGALPQGPM	2.10183e+09	1.9601e+09
ATPLLMQALPMGALPQGPMQ	1.84477e+07	0
TPLLMQALPMGALPQ	4.5611e+08	216646066
TPLLMQALPMGALPQGP	8.59338e+08	1.98155e+08
TPLLMQALPMGALPQGPM	8.31009e+08	1.32957e+08
TPLLMQALPMGALPQGPMQ	15082473	76906004
LMQALPMGALPQGPM	12760088	0
