# Supplementary material for: HLA Class II Presentation Is Specifically Altered at Elevated Temperatures in the B-Lymphoblastic Cell Line JY
Source: Mol Cell Proteomics. 2021 Apr 29;20:100089. doi: 10.1016/j.mcpro.2021.100089 (PMC8724904; doi:10.1016/j.mcpro.2021.100089)
Supplement: Supplemental Table S2 [file mmc2.xlsx]

## Sheet: Proteome
Accession	Razor + unique peptides 37°C_R1	Razor + unique peptides 37°C_R2	Razor + unique peptides 37°C_R3	Razor + unique peptides 40°C_R1	Razor + unique peptides 40°C_R2	Razor + unique peptides 40°C_R3	Sequence coverage 37°C_R1 [%]	Sequence coverage 37°C_R2 [%]	Sequence coverage 37°C_R3 [%]	Sequence coverage 40°C_R1 [%]	Sequence coverage 40°C_R2 [%]	Sequence coverage 37°C_R3 [%]	LFQ intensity 37°C_R1	LFQ intensity 37°C_R2	LFQ intensity 37°C_R3	LFQ intensity 40°C_R1	LFQ intensity 40°C_R2	LFQ intensity 40°C_R3
A0A0A0MRZ8	1	1	1	1	1	1	7.8	7.8	7.8	7.8	7.8	7.8	0	0	0	0	0	359780000
P0DPI2	3	4	3	5	6	6	19.8	29.1	25.4	32.8	41.4	40.7	157000000	159720000	212640000	426420000	472710000	414410000
P0DP01	1	1	1	1	1	1	9.4	9.4	9.4	9.4	9.4	9.4	363840000	269230000	0	0	0	0
A0AV96	7	10	10	6	4	4	19.6	25.1	25.1	17.4	12.1	10.6	188970000	235100000	203770000	97555000	124830000	124480000
A0AVT1	15	15	15	19	22	18	19.6	20	18.2	25.7	28.8	22.1	284850000	285060000	348530000	463100000	439970000	446360000
A0FGR8	0	2	3	3	4	3	0	2.9	5	5	6.6	5.3	0	0	43334000	66960000	49604000	67542000
A0JLT2	2	2	2	2	2	2	20.5	20.5	20.5	20.5	20.5	20.5	47704000	55744000	47658000	53683000	39615000	44331000
A0MZ66	2	5	3	1	0	1	3.6	10	5.2	1.6	0	1.6	19678000	23164000	22206000	0	0	0
A1A4S6	0	1	0	1	1	1	0	1.9	0	1.9	1.9	1.9	0	0	0	0	0	0
A1KXE4	0	0	0	1	0	0	0	0	0	9.2	0	0	0	0	0	6296900	0	0
A1L0T0	0	0	0	0	1	1	0	0	0	0	2.7	2.7	0	0	0	0	0	11006000
A2A3N6	1	0	0	0	0	0	5	1.3	3.2	3.2	1.3	3.2	12637000	0	0	0	0	0
A2RRP1	24	24	22	16	25	21	13.5	13.8	13	9.8	14.2	12.6	420390000	440780000	397620000	418110000	419660000	393900000
A3KMH1	1	1	0	2	1	1	0.9	0.9	0	2.2	1.2	1.2	0	0	0	18201000	0	0
A4D1E9	1	1	1	0	0	0	4.4	4.4	4.4	0	0	0	0	0	0	0	0	0
A4D1P6	6	6	3	3	4	4	11.4	11.2	5.1	4.7	6.3	6.3	80657000	97831000	68288000	73633000	79543000	101200000
A4D2P6	0	1	1	0	1	1	0	0.6	0.6	0	0.6	1.5	0	0	0	0	32096000	0
A4UGR9	2	1	2	1	1	1	0.7	0.4	0.6	0.2	0.4	0.4	0	0	270160000	0	0	0
A5PLN9	1	1	2	1	2	3	5	2.4	7.2	2.4	7.2	14.4	0	0	19556000	0	23487000	25910000
A5YKK6	27	26	33	18	18	24	15.7	15.1	18.1	9.8	9.3	12.8	463230000	424030000	431530000	312210000	328130000	318950000
A6H8Y1	1	1	1	2	1	1	0.3	0.3	0.3	1.1	0.3	0.3	0	0	0	0	0	0
A6NC98	2	1	1	1	1	0	2.8	2.1	2.1	2.1	2.1	0	20567000	0	0	0	0	0
A6NCE7	1	1	0	2	2	1	5.6	5.6	0	16.8	16.8	11.2	0	0	0	58288000	58679000	0
A6NDG6	3	3	3	3	3	3	10.6	10.6	11.5	11.8	10.3	12.5	54930000	50312000	50748000	54650000	42071000	37132000
A6NDU8	1	0	0	0	1	2	9.9	0	0	0	9.9	14.6	0	0	0	0	0	70399000
A6NFQ2	1	1	0	0	0	0	2.4	2.4	0	0	0	0	0	14853000	0	0	0	0
Q14390	0	0	0	1	0	0	0	0	0	6	0	0	0	0	0	0	0	0
A6NHL2	0	1	0	0	0	0	7.8	11.7	7.8	7.8	7.8	5.8	0	17061000	0	0	0	0
A6NHR9	26	29	35	28	16	16	18.6	20.1	24.5	20.5	10.9	10.5	675470000	687210000	666840000	451070000	454530000	442010000
A6NIH7	3	1	1	0	2	1	15.5	8	8	0	7.6	8	32802000	0	0	0	38769000	0
A6NJ78	0	1	0	0	1	0	0	2.9	0	0	2.9	0	0	0	0	0	7659500	0
A6NKT7	2	2	2	1	2	2	23.5	23.4	23.5	22.8	20.9	18.9	154340000	154890000	163820000	0	133440000	132040000
A8MT69	0	1	1	1	1	0	0	14.8	14.8	14.8	14.8	0	0	0	0	0	14739000	0
P62308	4	2	3	3	4	3	36.8	17.1	26.3	26.3	36.8	26.3	774190000	972610000	762900000	708150000	683600000	608370000
A8MXV4	3	3	3	0	0	1	10.7	10.1	9.6	0	0	3.2	0	0	39027000	0	0	0
A9UHW6	0	0	1	0	1	2	0	0	7.7	0	5.9	12.6	0	0	0	0	0	33443000
B0I1T2	38	37	36	26	27	24	52.4	52.1	51	34.4	35.3	34.5	1957800000	1983000000	2061100000	1008600000	1054700000	1113100000
B7ZAP0	1	1	1	0	1	1	4	4	4	0	4	4	0	0	0	0	0	0
C9JLW8	1	2	3	2	0	1	11.3	29.9	41.2	29.9	0	18.6	0	39786000	38806000	31352000	0	0
E9PAV3	5	5	5	5	5	5	2.6	2.6	2.6	2.6	2.6	2.6	2823900000	2954900000	2760900000	2305400000	2437000000	2449400000
H7BZ55	0	0	0	0	1	2	0	0	0	0	0.5	1.1	0	0	0	0	0	47532000
L0R6Q1	0	0	0	0	2	0	0	0	0	0	17.5	0	0	0	0	0	0	0
L0R819	1	1	1	1	3	3	27.1	10.4	11.5	11.5	42.7	42.7	0	0	0	0	56912000	0
O00115	3	3	3	3	2	2	12.2	12.2	10.8	10.8	5.8	8.9	56129000	54502000	69258000	48918000	0	70111000
O00116	16	11	14	7	9	12	39.4	28.7	33.7	20.2	24.5	30.4	541370000	507050000	506630000	282240000	274940000	294110000
O00139	13	10	12	10	6	5	16.7	17	22.7	17.7	9.1	9.5	336150000	306810000	264830000	135470000	153120000	168700000
O00148	12	12	11	11	10	12	60.4	60.4	58.5	58.8	58.5	60.4	3049400000	2847900000	2757800000	1539700000	1560800000	1686900000
O00151	17	19	19	19	18	18	83.9	84.5	84.5	84.5	84.5	84.5	3959900000	3995700000	3842600000	3261200000	3259500000	3411300000
O00154	11	8	10	10	9	10	45.3	28.9	38.4	41.6	30.5	38.9	672060000	645160000	670010000	733350000	701980000	690560000
O00159	9	8	9	15	13	11	13.8	12.1	11	19	18.3	14.7	111290000	128420000	122000000	171990000	190660000	195100000
O00161	0	2	4	6	8	8	0	15.2	30.8	42.2	58.3	55.9	0	33610000	53972000	145970000	271150000	220850000
O00165	1	1	0	3	2	1	3.2	3.9	0	12.5	7.2	3.2	0	0	0	0	27056000	0
O00170	14	13	13	17	15	16	59.1	58.5	56.1	64.2	61.8	67	481460000	445690000	442120000	795550000	783650000	670500000
O00178	1	2	4	2	1	2	4.8	8.5	11.5	8.5	3.7	8.5	0	40691000	48381000	36206000	0	42246000
O00182	0	0	0	0	0	1	0	0	0	0	0	4.5	0	0	0	0	0	6550900
O00186	9	6	6	1	1	4	17.7	12	11.8	1.5	1.5	7.3	148260000	161030000	132720000	0	0	0
O00193	4	3	3	3	4	4	26.8	23	23	23	26.8	26.8	514450000	395070000	461590000	342710000	365180000	321400000
O00203	7	11	11	10	7	6	7.4	12.7	11.5	10.9	8.4	7.7	147120000	131440000	136410000	143680000	128800000	147650000
O00217	5	4	4	4	4	5	28.1	22.9	24.3	24.3	19.5	28.1	148410000	141640000	146450000	201880000	194390000	186680000
O00231	23	23	22	25	24	24	63.7	67.8	67.1	68.7	68	68	2481800000	2464400000	2502900000	2447500000	2485100000	2685600000
O00232	19	16	18	18	17	21	45.6	39.5	46.1	39.7	38.6	48.2	1466500000	1461200000	1469400000	1372300000	1322500000	1359900000
O00233	7	5	6	7	7	6	36.3	26.9	32.3	40.8	36.3	32.3	252440000	234750000	198440000	370840000	317530000	329550000
O00244	5	5	6	9	7	8	73.5	73.5	85.3	85.3	73.5	76.5	444430000	464650000	388240000	338300000	336290000	337200000
O00255	5	6	6	1	3	4	17.7	20.8	19.5	6.2	11.7	13.5	142100000	149990000	143700000	0	121350000	116310000
O00264	0	0	1	2	2	1	0	0	7.2	14.4	11.8	4.6	0	0	0	0	109860000	0
O00267	28	28	26	26	26	24	37.2	35.3	37.1	32.1	33.5	33.5	1416200000	1346300000	1284000000	1135900000	1141600000	1224900000
O00268	8	7	10	8	6	5	13.1	12.4	16.7	15.1	10	7.3	129110000	121220000	116010000	137740000	120490000	108720000
O00273	9	6	9	9	8	8	36.3	24.8	39	34.1	35.3	35.3	279760000	261070000	253390000	303880000	353770000	375080000
O00287	2	3	2	2	1	1	10.7	14.3	10.7	10.7	5.9	4.8	49563000	58351000	70088000	0	0	0
O00291	3	2	2	1	2	1	4.3	4.1	4.1	1.6	2.9	1.6	0	25312000	17451000	0	0	0
O00299	16	16	18	16	16	16	78.4	73.4	85.1	78.4	78.4	78.4	2636900000	2602700000	2716100000	2934200000	3053900000	2606700000
O00303	12	13	14	15	12	13	45.4	47.6	52.7	54.6	45.1	47.6	1489900000	1445100000	1374800000	1273900000	1343300000	1435000000
O00308	1	0	0	0	0	0	1.4	0	1.1	0	0	0	0	0	0	0	0	0
O00329	2	3	4	3	3	2	2.5	3.4	4.9	3.5	3.6	2.5	18308000	17438000	23685000	21776000	20838000	20355000
O00330	1	2	1	2	4	1	1.8	4.6	1.8	4.4	9	2.8	0	0	0	0	35446000	0
O00399	2	2	2	0	1	1	14.7	14.7	14.7	0	9.5	5.3	32406000	36322000	46714000	0	0	0
O00410	37	36	36	31	31	32	43.7	43.8	45.2	40.3	39.7	39.5	3526000000	3603300000	3592600000	2958500000	2954800000	2952000000
O00411	1	0	0	1	0	1	0.9	0	0	1.1	0	1.1	0	0	0	0	0	3718400
O00422	10	11	10	9	10	11	53.6	64.1	52.9	51.6	54.9	59.5	1435000000	1315900000	1317200000	1665500000	1527800000	1647100000
O00425	21	21	21	16	19	17	46.1	47.3	43.9	40.2	44	40.9	2065000000	1992700000	2118200000	1932400000	1870700000	1939300000
O00429	18	17	17	18	21	18	32.7	29.6	29.1	33.2	36.8	33	399040000	420860000	420780000	539750000	554130000	567730000
O00442	5	4	3	5	7	7	21.9	17.2	10.9	19.7	30.9	35.2	77977000	102220000	97041000	180180000	210880000	209020000
O00443	1	1	0	0	0	0	0.9	0.9	0	0	0	0	0	16206000	0	0	0	0
O00461	0	0	0	0	0	0	0	0	0	0	0	0	0	0	0	0	0	0
O00462	0	0	0	1	0	1	0	0	0	2.3	0	2.3	0	0	0	0	0	0
O00468	0	0	0	0	0	0	0	0	0	0	0	0	0	0	0	0	0	0
O00469	6	7	8	1	2	2	9.1	11.9	14.7	1.1	2.3	2.3	102820000	115990000	120610000	0	36284000	41634000
O00471	1	2	1	0	1	1	1.8	3.2	1.8	0	2.1	1.8	0	0	0	0	0	0
O00472	2	0	1	0	0	0	4.5	0	2.5	0	0	0	0	0	0	0	0	0
O00479	0	0	1	1	1	1	0	0	12.2	12.2	12.2	12.2	0	0	0	0	0	0
O00483	0	0	0	2	2	1	0	0	0	37	37	12.3	0	0	0	47919000	51056000	0
O00487	11	11	9	12	11	10	51.9	55.5	40.6	57.7	50.3	48.1	1312200000	1132800000	1162100000	1427000000	1517100000	1533200000
O00488	0	0	0	0	0	0	0	0	0	0	0	0	0	0	0	0	0	0
O00505	12	10	9	10	10	12	37.8	36.9	34.7	35.1	37.2	36.1	1272400000	1224000000	1150900000	1383200000	1400000000	1266000000
O00541	13	14	9	6	4	4	26	27.4	21.6	12.1	8.8	9.5	556000000	498150000	457710000	205860000	143010000	91414000
O00560	2	2	2	3	3	3	7	15.1	7	22.1	21.8	18.5	0	0	0	57737000	47150000	52098000
O00566	12	11	11	12	13	15	23.5	22.5	22	27	28.2	29.2	1498400000	1437800000	1250100000	1397000000	1299700000	1233700000
O00567	20	23	22	17	20	19	43.4	49.5	50.2	36	43.4	41.8	1227700000	1181000000	1244000000	893500000	813970000	823820000
O00571	3	3	1	2	1	1	43.1	40.6	36	36.4	35.6	29.2	31403000	40820000	0	0	0	0
O00584	3	4	3	5	5	5	11.7	15.6	10.2	16.8	19.5	19.5	87207000	88830000	84016000	103320000	86203000	91020000
O00625	0	0	0	1	0	0	0	0	0	3.4	0	0	0	0	0	0	0	0
O00629	14	15	13	14	16	16	40.1	41.5	40.9	40.1	41.7	43.4	2418300000	2301300000	2554300000	3584200000	3459000000	3383100000
O00635	0	1	0	0	0	0	0	3.2	0	0	0	0	0	0	0	0	0	0
O00743	5	5	5	6	5	5	19.7	19	17.7	22.6	18.4	16.1	123540000	133680000	128830000	144350000	174190000	158210000
O00754	5	7	6	3	1	3	9.8	12.3	10.4	5.6	1.6	6.1	144970000	107820000	135790000	53321000	0	68498000
O00762	0	1	0	1	1	1	0	8.4	0	12.3	12.3	12.3	0	0	0	0	0	0
O00764	2	5	3	2	4	4	8.7	24	12.2	8.7	15.4	15.4	87862000	91681000	74642000	125540000	108550000	123450000
O14497	46	46	40	37	36	34	30.8	32.7	29.4	26.3	24.7	23.1	1914800000	1781300000	1766900000	1813100000	1742100000	1743100000
O14519	0	2	1	1	0	1	0	31.3	22.6	8.7	0	8.7	0	72143000	0	0	0	0
O14526	2	3	2	1	1	1	4.5	5.7	4.5	1.2	1.2	1.2	0	49524000	47210000	0	0	0
O14530	3	3	3	2	1	2	19.9	19.9	19.9	8.8	4.9	15.9	51574000	53960000	54664000	70454000	62453000	55230000
O14545	3	4	1	3	3	4	6.9	10	1.7	6.9	6.9	10	99679000	82876000	0	88035000	90757000	67955000
O14548	0	0	0	0	0	0	0	0	0	0	0	0	0	0	0	0	0	0
O14561	2	1	2	2	3	3	12.2	12.2	12.2	12.2	17.9	17.9	99743000	0	91962000	139660000	135330000	118130000
O14562	1	2	2	3	2	3	5.8	18.1	18.1	21.7	9.4	21.7	0	32081000	0	49012000	51884000	43188000
O14576	0	1	1	1	0	1	0	5.3	5.3	6.5	1.2	6.5	0	0	0	0	0	11077000
O14578	3	2	0	0	0	0	2.4	1.8	0	0	0	0	30803000	21741000	0	0	0	0
O14579	10	8	9	11	11	11	48.1	44.2	48.1	52.9	52.9	48.1	696280000	716700000	717990000	1133500000	1087900000	1083900000
O14593	3	2	1	1	1	1	25	15.4	11.2	11.2	4.2	9.6	0	0	0	0	0	0
O14610	0	0	0	0	0	1	0	0	0	0	0	20.3	0	0	0	0	0	0
O14617	7	10	6	7	8	7	6.1	10.5	6.9	7.1	7.9	8.2	96109000	101680000	97866000	104180000	111130000	103440000
O14618	3	3	2	1	3	3	10.6	10.6	7.7	2.6	12.8	12.8	34334000	40455000	0	0	35162000	46245000
O14646	14	13	17	6	7	7	11.2	12	15.4	5.1	6.1	7	259810000	263670000	251570000	115560000	137420000	150780000
O14647	4	3	2	1	1	2	4.9	4.8	3.7	2.2	2.6	3.3	25692000	19476000	24412000	0	0	13523000
O14653	1	0	1	1	2	1	5.2	0	5.2	5.2	14.6	5.2	0	0	0	38482000	40311000	34065000
O14656	6	2	1	2	0	0	25.9	8.4	3.6	10.8	0	0	62188000	0	0	64125000	0	0
O14657	1	0	1	0	0	0	3.9	0	3.9	0	0	0	0	0	9169600	0	0	0
O14672	0	0	0	1	1	1	0	0	0	2	2	2	0	0	0	0	0	18381000
O14686	3	3	6	2	4	1	0.7	0.7	1.7	0.6	1.1	0.2	31295000	30458000	25980000	0	23578000	0
O14734	2	3	3	3	3	3	12.2	18.2	16.3	18.2	18.2	18.2	0	0	70542000	73046000	90800000	92841000
O14737	6	7	8	8	8	8	52	60.8	61.6	61.6	61.6	61.6	871030000	1020400000	902930000	1020400000	971060000	1029400000
O14744	17	17	15	18	19	15	37	35.5	34.2	37.2	38.3	33.6	856460000	923120000	885780000	869710000	911270000	877790000
O14745	6	4	8	7	7	6	26.8	18.2	32.4	24.3	27.9	27.9	169880000	145490000	155090000	147880000	140240000	148910000
O14757	1	1	1	0	0	0	2.9	2.9	2.3	0	0	0	0	0	0	0	0	0
O14773	2	1	1	2	2	2	5	2.5	2.5	6.2	5	5	122460000	0	0	124230000	0	0
O14776	30	34	32	29	26	29	30.8	34	32	29.3	26.1	29.6	2355100000	2287100000	2290200000	1915800000	1879500000	1975700000
O14777	3	1	1	1	2	0	5	2.5	2.5	1.4	3.7	0	32107000	0	0	0	0	0
O14787	6	7	6	4	3	5	16.5	17.5	16.2	13.2	11.3	15.5	100420000	122920000	118770000	92049000	109420000	84180000
O14802	2	1	3	1	1	1	3	1.6	3.9	1.5	1.2	1	0	0	24971000	0	0	0
O14818	12	12	12	13	12	12	53.6	53.6	53.6	53.6	53.6	53.6	3014400000	3010900000	3075200000	2252200000	2196700000	2362100000
O14828	6	5	6	6	6	5	22.2	22.2	22.2	33.4	22.2	21.6	142310000	160020000	155170000	280540000	305320000	320570000
O14874	0	0	0	1	3	2	0	0	0	2.7	11.9	4.9	0	0	0	0	0	18787000
O14879	11	11	9	6	6	6	30.2	32	25.3	16.5	19.2	17.8	247840000	284190000	246350000	150480000	187610000	173020000
O14893	1	0	2	2	2	2	3.9	0	7.1	7.1	7.1	7.1	0	0	37695000	41086000	44923000	37903000
O14908	0	0	0	0	0	0	0	0	0	0	0	0	0	0	0	0	0	0
O14910	3	3	1	1	1	3	21.9	26.6	8.6	3	8.6	22.7	51522000	0	0	0	59806000	43825000
O14920	2	1	2	1	2	0	2.4	1.5	2.1	1.5	3.4	0	12970000	0	0	0	0	0
O14925	0	0	0	0	0	0	0	0	0	0	0	0	0	0	0	0	0	0
O14929	8	8	9	7	8	8	29.1	30.8	30.3	24.8	27.2	30.8	374040000	408850000	374810000	308880000	270380000	274010000
O14933	5	5	6	6	4	7	54.2	59.5	51.6	64.7	36.6	69.3	186810000	236710000	205690000	245780000	245650000	244040000
O14949	0	0	0	0	1	0	0	0	0	0	15.9	0	0	0	0	0	30827000	0
P19105	14	13	12	14	13	14	66.7	66.7	66.7	66.7	66.7	66.7	5466800000	5124700000	5294800000	6272500000	6386000000	6058700000
O14964	3	3	2	3	2	1	3.7	4.4	2.7	3.7	2.8	1.7	56852000	41520000	42443000	41527000	33848000	0
O14965	0	0	0	0	0	0	0	0	0	0	0	0	0	0	0	0	0	0
O14966	0	0	0	1	1	0	0	0	0	4.9	5.4	0	0	0	0	0	0	0
O14972	1	0	0	1	0	1	4	0	0	9.4	0	4	0	0	0	11490000	0	0
O14974	20	14	23	19	13	13	25.2	20.4	30.1	25.3	17.4	16.7	809820000	742740000	814140000	744430000	745640000	673820000
O14976	9	12	5	5	6	6	9.5	12.1	5	5.4	6.3	5.7	111950000	103920000	107350000	108970000	89686000	111280000
O14979	13	14	12	12	12	12	35.7	37.9	29	29	29	29	10027000000	9846000000	10762000000	7306800000	7468500000	7303000000
O14980	38	39	36	32	33	30	40.6	39.6	38.4	35.3	37.3	34.5	3655800000	3654700000	3480000000	2341300000	2340300000	2324100000
O14981	5	7	8	2	6	5	2.9	4.3	5.1	1.1	3.3	3	75044000	67660000	65503000	59145000	54740000	54947000
O15014	3	2	1	1	1	1	4	2.3	0.9	1.4	1.4	0.8	30587000	20486000	0	0	0	0
O15027	14	17	14	17	15	12	10.6	14.2	11	13.8	11.7	9.7	264870000	272070000	286230000	236170000	284140000	282530000
O15031	2	3	5	6	6	9	1.4	1.6	3.8	4.2	4.1	6.5	42415000	44996000	57871000	74051000	108830000	143970000
O15042	31	34	34	32	34	34	38.1	39.2	40.9	40.8	41.4	41.2	4355500000	4221500000	4350300000	3439900000	3573100000	3585300000
O15047	3	5	3	2	2	4	3	4.2	3	2.2	1.6	3.7	37166000	47278000	39477000	29641000	33386000	28134000
O15067	27	28	28	20	27	25	32.5	36	35.6	25	31.6	30.4	1331500000	1366400000	1315500000	1049300000	1051300000	1052500000
O15084	1	1	0	0	1	0	3.3	3.3	0	0.9	1.5	0	0	7839200	0	0	0	0
O15091	1	1	2	1	0	1	2.7	2.7	4.1	1.4	0	2.7	0	0	21331000	0	0	0
O15116	3	2	3	3	3	4	36.1	17.3	36.1	36.1	36.1	46.6	54553000	63252000	59892000	67334000	61858000	67927000
O15126	1	1	2	2	2	2	6.8	6.8	10.7	10.1	14.8	14.8	0	0	0	0	53808000	69137000
O15127	1	1	1	3	3	3	4.3	4.3	4.3	14.3	14.3	14.3	0	0	0	143810000	134280000	114040000
O15143	15	17	17	18	16	16	57.3	62.4	56.7	57.3	57.3	57.3	2842000000	2596000000	2931200000	2875800000	2757100000	2832200000
O15144	14	13	13	13	14	14	42.7	42.3	42.3	42.3	45.3	45.3	2335200000	2110400000	2091000000	2120600000	2073100000	2260900000
O15145	9	6	8	5	8	7	55.6	42.1	46.1	33.1	47.8	46.1	754690000	629370000	624600000	688190000	648790000	608420000
O15160	9	8	9	10	9	12	41.6	35.3	33.2	44.5	35.5	47.7	662260000	639520000	640700000	713800000	695240000	780170000
O15164	12	13	8	5	8	7	18	16.2	11.9	5.7	10.4	8.9	170140000	166340000	167730000	60692000	120650000	113150000
O15182	0	1	1	1	2	1	0	12	12	12	17.4	12	0	0	0	0	35462000	0
O15212	6	5	5	4	6	5	48.1	37.2	38.8	27.9	48.1	37.2	308910000	284690000	261370000	328130000	312650000	375780000
O15213	0	0	0	0	0	0	0	0	0	0	0	0	0	0	0	0	0	0
O15226	23	21	21	12	12	14	46.1	42.8	40.4	25.2	24.8	29.3	800340000	773590000	755310000	312190000	330190000	323910000
O15228	4	2	5	2	6	4	8.5	3.4	8.7	4.7	11.6	7.4	41872000	57038000	41491000	0	57569000	39231000
O15230	0	1	0	0	0	0	0	0.4	0	0	0	0	0	0	0	0	0	0
O15234	1	0	2	3	1	2	1.7	0	2.8	4.6	1.7	4.6	0	0	0	30905000	0	40179000
O15235	0	1	0	0	0	0	0	18.1	0	0	0	0	0	14830000	0	0	0	0
O15247	9	9	10	9	8	8	56.7	64.4	53.8	64.8	55.5	53.8	154860000	160040000	163630000	149620000	139480000	155620000
O15260	0	0	1	1	0	1	0	0	3.7	3.7	0	3.7	0	0	0	0	0	22050000
O15264	1	1	1	0	1	0	10.1	10.1	6	0	10.1	0	0	0	0	0	22195000	0
O15269	1	1	1	2	2	1	3	3	3	4.9	4.9	3	0	0	0	0	0	0
O15270	1	2	0	3	4	5	2.3	5.7	0	8.2	10.5	13.2	0	0	0	50839000	49691000	43738000
O15294	28	29	26	25	25	27	39.3	41.9	36.8	34.4	32.4	37.3	860130000	843680000	834150000	776960000	727950000	709070000
O15305	2	3	1	0	0	0	10.6	13.8	4.9	0	0	0	0	56558000	0	0	0	0
O15347	4	4	4	4	4	4	30	30	30	30	30.5	30	173670000	158270000	166160000	134350000	132660000	151620000
O15355	11	9	10	12	7	7	37.5	32.6	29.5	38.8	18.7	23.4	415120000	377930000	326600000	334060000	273470000	225960000
O15357	0	1	1	1	0	1	1.8	3.5	3.5	2.7	1	3.5	0	0	0	0	0	9985700
O15371	17	15	14	14	14	13	43.2	43.2	37.4	41.6	43.2	41.6	899530000	954770000	902130000	767940000	758450000	814950000
O15372	10	12	11	14	15	14	39.2	44.9	40.1	44.9	53.1	45.2	1141900000	1159500000	1232400000	1203600000	1242200000	1234800000
O15379	7	5	6	6	3	6	24.1	18.5	22.2	21.5	11.7	22.2	139260000	133530000	135710000	115700000	129310000	116740000
O15381	14	11	19	11	11	11	23.6	17.8	31	18.2	17.5	18.5	215990000	230300000	224850000	190810000	201970000	178740000
O15382	6	6	6	7	8	6	22.4	21.7	22.2	28.3	30.4	25.8	68222000	68544000	62756000	122530000	111570000	113940000
O15392	1	2	1	1	3	2	17.6	26.1	17.6	17.6	34.5	16.9	0	36879000	0	0	41937000	52485000
O15397	3	5	2	0	2	3	4.5	7.6	3.4	1	4.2	4.8	50212000	53880000	54469000	0	68671000	63164000
O15400	0	2	1	6	7	6	0	7.7	5	37.2	41	36.4	0	0	0	170300000	167720000	186540000
O15439	0	1	0	1	1	2	0	0.7	0	0.7	0.7	1.7	0	0	0	0	4294100	0
O15446	8	9	8	4	6	7	32.7	38.4	32.7	16.9	22.2	29.2	185230000	183470000	184600000	147860000	171210000	190670000
O15498	0	1	0	1	1	1	0	6.6	0	6.6	6.6	6.6	0	0	0	0	0	8784500
O15504	1	5	4	3	4	4	3.1	16.3	11.8	6.6	12.8	9.5	0	72272000	78660000	82771000	73432000	82082000
O15511	8	7	9	7	8	8	57.6	58.9	63.6	53.6	57.6	58.3	665210000	677450000	651590000	652580000	775930000	802380000
O15514	5	5	4	5	5	6	46.5	57	46.5	57	57	59.9	258780000	219630000	262220000	282150000	253900000	260590000
O15523	24	27	29	27	27	18	41.4	43.3	44.1	43.6	45.2	35.8	1770600000	1720400000	1653900000	1298600000	1243700000	1246800000
Q6A1A2	1	1	0	1	0	0	4	4	0	3.5	0	0	0	0	0	0	0	0
O15533	0	0	0	3	3	1	0	0	0	7.4	7.4	2.5	0	0	0	0	0	0
O15541	1	2	1	1	1	1	3.2	10.2	3.2	2.9	3.2	3.2	0	38629000	0	0	0	0
O15550	2	3	2	1	1	2	2.4	3.8	2.9	1	1.4	1.9	46851000	46721000	0	0	0	0
O43143	36	40	36	38	37	35	51.6	50.6	53	53.3	50.4	51.7	6487300000	6396000000	6485700000	6835800000	6760600000	6953500000
O43148	9	9	13	7	8	9	25.2	25.2	34	21.8	24.8	27.1	490300000	482240000	460400000	325660000	320520000	354990000
O43156	3	1	0	0	1	1	3.8	1.1	0	0	1.3	1.1	0	0	0	0	0	0
O43159	4	8	7	7	7	8	13.4	24.8	21.3	21.3	21.3	23	212190000	220760000	220170000	190570000	197930000	187020000
O43164	0	0	0	1	0	0	0	0	0	2.5	0	0	0	0	0	12450000	0	0
O43166	15	12	16	10	9	7	12.3	9.7	13.7	8.2	8.5	6.6	170540000	149400000	169800000	128520000	162180000	127460000
O43169	2	1	2	3	5	3	32.7	10	32.7	50.7	50.7	38.7	144760000	0	135120000	555910000	487690000	381700000
O43172	22	20	21	24	23	25	58.8	54.4	58.8	62.5	59.4	63.4	1843900000	1785700000	1812000000	1886700000	1823400000	2127400000
O43175	20	19	23	24	23	23	43.5	39.2	48.8	52.7	52.7	46.5	1843500000	1844900000	1747800000	2825900000	2697700000	2913000000
O43181	3	4	4	3	5	4	19.4	25.7	25.7	20.6	31.4	25.7	119720000	120700000	133690000	150680000	155280000	128080000
O43237	5	5	4	10	8	5	24.6	21.1	17.3	34.1	28.7	20.5	67573000	75174000	67443000	140990000	92413000	115360000
O43242	29	28	27	30	32	29	58.1	58.4	58.2	59.4	61.2	61.2	2454200000	2432800000	2323900000	3427000000	3182000000	3437000000
O43252	3	1	2	1	0	0	8	1.9	5.6	1.8	0	0	0	0	0	0	0	0
O43264	22	19	20	17	18	13	42.5	34.8	39.9	32.2	30.6	25	401800000	444310000	430680000	397850000	357560000	387150000
O43290	23	24	26	21	22	20	36.4	42.1	38	34.9	34.2	33.9	969770000	972380000	953170000	825980000	760080000	791110000
O43299	0	1	1	0	0	1	0	2.4	1	0	0	1.7	0	0	0	0	0	0
O43314	3	3	3	3	2	2	3.1	3.6	2.8	2.5	1.4	1.9	18738000	23205000	19288000	20736000	18373000	16686000
O43324	8	8	6	8	9	7	46.6	47.1	35.1	47.1	52.3	41.4	491520000	466670000	489100000	648220000	625670000	696290000
O43353	0	0	1	0	1	1	0	0	1.9	0	2.4	2.4	0	0	0	0	0	8943900
O43379	0	1	0	0	0	0	0	1.1	0	0	0	0	0	0	0	0	0	0
O43390	23	23	23	26	20	22	51	53.6	52.1	51.7	47.7	51.8	4322400000	4257100000	4525600000	3492000000	3572800000	3411700000
O43395	7	5	5	0	0	0	20.4	8.1	14.2	0	0	0	78535000	66176000	62967000	0	0	0
O43396	9	9	8	10	11	10	55	55	47.4	50.2	65.7	58.8	870920000	781090000	783300000	1097600000	990910000	1029800000
O43399	10	8	7	10	12	11	48.5	46.1	43.7	54.4	77.2	62.1	455110000	413670000	415000000	579300000	565530000	545200000
O43402	7	8	7	6	8	8	49.5	57.6	49.5	45.7	56.2	57.6	372020000	358140000	357740000	400010000	388400000	387390000
O43414	1	2	1	2	1	1	5.6	8.9	5.6	8.9	5.6	5.6	39281000	35124000	26685000	35407000	0	0
O43427	3	3	1	2	2	0	12.9	12.4	6.3	9.6	10.7	0	29764000	23263000	0	18523000	22683000	0
O43432	1	1	1	0	1	1	3.2	3.2	3.2	2.6	3.8	3.2	0	0	0	0	0	4556300
O43447	11	7	9	8	10	11	67.8	40.7	57.6	53.1	65	66.1	430340000	490410000	470990000	510010000	479360000	481370000
O43463	1	3	1	1	1	0	2.7	7.3	2.7	2.7	2.7	0	0	36134000	0	0	0	0
O43464	3	4	5	7	5	8	10.7	17.5	19.7	22.3	15.5	24.5	68285000	66075000	74355000	106910000	129950000	94982000
O43482	0	1	1	1	0	0	0	3.1	3.1	6.1	0	0	0	0	0	0	0	0
O43488	7	6	5	7	7	7	27.6	27.3	24.2	29.5	30.6	30.6	168420000	151700000	181070000	188480000	239340000	217360000
O43491	5	5	5	9	9	5	7.5	6.3	9.9	14.6	16.2	10.5	147110000	122590000	154560000	154510000	161610000	164350000
O43493	0	0	0	1	0	0	0	0	0	1.9	0	0	0	0	0	0	0	0
O43504	4	4	4	5	4	4	85.7	85.7	85.7	96.7	85.7	85.7	577930000	657840000	626870000	1013000000	1140500000	1064400000
O43513	3	3	3	3	3	2	28.3	28.3	25.3	25.3	25.3	15	36862000	37168000	48999000	53621000	38305000	55504000
O43516	1	2	3	1	1	1	3.2	8.3	10.5	5.2	5.2	3.2	0	73310000	56819000	0	0	0
O43557	0	1	1	1	0	1	0	9.2	9.2	9.2	0	9.2	0	0	0	0	0	8109200
O43566	5	4	5	2	2	4	14.5	11.8	15.4	5.8	5.8	11.8	48794000	57749000	49096000	0	0	52654000
O43583	4	5	4	1	3	2	30.8	32.8	30.8	13.1	19.7	13.1	55589000	53619000	50702000	0	31458000	39775000
O43592	9	10	10	9	6	5	12	13.8	12.9	12.5	6.7	6.8	121700000	125600000	134270000	110110000	61613000	96150000
O43598	3	3	4	3	4	4	20.7	20.7	25.3	20.7	21.3	28.7	150830000	161160000	148620000	163590000	162740000	164690000
O43615	4	5	3	6	8	7	10.4	13.5	8.2	15.3	20.1	17.7	104090000	94755000	95382000	123160000	140970000	129600000
O43617	3	5	6	4	2	3	17.2	28.9	37.2	24.4	12.8	17.2	93263000	86921000	88941000	125220000	141060000	128800000
O43633	4	2	4	3	3	3	20.3	9.5	19.4	15.8	15.8	15.8	66750000	77587000	50301000	75985000	68687000	75108000
O43639	0	1	1	1	1	1	0	3.4	5.5	3.4	5.5	5.5	0	0	0	0	0	30319000
O43660	18	18	18	14	14	17	52.9	58	54.5	46.7	46.7	55.4	1760000000	1565200000	1543500000	1296500000	1254900000	1256600000
O43663	2	1	3	4	2	3	8.4	4.4	10.6	12.9	8.4	10.6	55650000	0	69812000	54248000	44826000	62974000
O43665	2	2	1	3	5	3	16	12.2	6.6	19.9	42.5	21	0	0	0	76452000	96885000	101350000
O43670	10	10	8	8	8	9	21.5	21.5	21.5	20.1	20.1	20.1	1228000000	1270200000	1045800000	987200000	1024300000	1040200000
O43678	3	4	4	2	4	3	44.4	55.6	55.6	31.3	55.6	44.4	177690000	162010000	171180000	220060000	234230000	226550000
O43681	4	5	4	6	6	6	20.1	25.6	20.4	28.2	28.2	28.2	133760000	155580000	148680000	274800000	267500000	235640000
O43683	1	0	0	0	1	0	1.6	0	0	0	1.6	0	0	0	0	0	0	0
O43684	17	16	16	18	16	17	68.3	57.9	51.8	68	64	54	3679400000	3634000000	3581400000	3379100000	3318700000	3699800000
O43707	60	61	63	56	60	59	74.3	73.2	73.2	70.8	72.3	71.7	22630000000	20983000000	22071000000	12597000000	12790000000	13367000000
O43715	3	2	1	2	2	2	44.7	27.6	17.1	27.6	27.6	27.6	76213000	89243000	0	0	76743000	87462000
O43719	17	16	14	13	15	11	34.2	34.8	33.5	33.5	36.3	29.1	831980000	800460000	857900000	790670000	827410000	813690000
O43747	20	16	18	17	19	16	32.6	27.3	29.8	26	29	24.8	925310000	841500000	824640000	1016900000	952190000	841330000
O43752	1	1	1	3	1	2	4.3	4.3	4.3	12.9	4.3	13.7	0	0	0	39055000	0	0
O43760	3	3	1	2	1	2	12.9	12.9	4.5	8.9	4.5	8.9	99967000	67199000	0	0	0	0
O43765	10	11	8	11	8	11	33.9	38	30.4	38	31.6	38	424010000	423240000	435330000	643610000	647210000	699680000
O43768	6	4	6	5	4	4	52.9	52.9	56.2	50.4	43	43	169210000	168960000	166560000	125430000	136630000	148910000
O43776	16	19	15	14	13	15	33.4	32.8	31.4	31.4	26.3	31.4	982900000	1019200000	927250000	792190000	772560000	814450000
O43805	2	3	2	3	4	1	24.4	31.9	20.2	31.9	41.2	10.9	63279000	62236000	56267000	76980000	63524000	0
O43809	11	11	10	12	9	8	45.4	45.4	42.7	45.8	39.6	36.6	1734000000	1705900000	1680500000	1397300000	1477200000	1448500000
O43813	1	2	4	3	2	2	2.8	8.5	15	11.5	5.8	5.8	0	28603000	0	37291000	0	0
O43815	10	10	13	9	11	8	20.4	19.6	26.4	17.2	22.2	16.4	191630000	216750000	212880000	200310000	210410000	230580000
O43818	17	15	18	14	15	15	36.4	33.7	38.7	34.9	31.2	33.7	1735000000	1681500000	1624900000	1621300000	1650700000	1769600000
O43823	14	10	10	9	9	9	29.8	26.2	23.8	23.4	22.7	20.7	576970000	654300000	610850000	437730000	479830000	492140000
O43837	7	7	7	8	8	9	24.2	26.8	22.6	26.5	29.4	30.9	243520000	218060000	210320000	305850000	292290000	330230000
O43847	13	10	10	5	3	4	14.2	11.5	10.2	4.8	2.9	3.9	112730000	100640000	76453000	51052000	45327000	45387000
O43852	13	10	9	12	12	12	50.5	39.7	39	46.7	46.7	46.7	580540000	531410000	548290000	773110000	702160000	842270000
O43865	5	9	5	4	6	7	13	21.7	14.2	9.8	10.8	18.1	116730000	129480000	113860000	91144000	111570000	107630000
O43913	4	3	3	1	1	1	14	11.7	10.1	2.1	2.1	2.1	50420000	51215000	46757000	0	0	0
O43920	0	0	0	1	0	0	0	0	0	12.3	0	0	0	0	0	0	0	0
O43924	1	2	1	0	1	1	8	17.3	8	0	8	12.7	0	0	0	0	9103700	0
O43929	4	6	6	0	0	0	10.1	16.7	15.6	0	0	0	73665000	72477000	71404000	0	0	0
O43933	0	1	0	1	1	1	0	0.7	0	0.7	0.7	0.7	0	0	0	0	0	0
O60216	21	20	19	14	20	16	46.3	40.6	40.7	29.8	43.3	34.7	1295500000	1362600000	1302900000	1057900000	1094000000	1110900000
O60220	5	5	6	6	7	7	44.3	50.5	57.7	50.5	80.4	80.4	505560000	467050000	433560000	751090000	706400000	723490000
O60231	12	12	10	6	7	7	16.9	17	13.2	9.1	10.6	10.6	155380000	171310000	145040000	102260000	98003000	97775000
O60232	6	3	3	3	2	3	51.3	11.1	11.1	11.1	7.5	25.6	144080000	157040000	130700000	126170000	0	134350000
O60234	5	6	6	6	5	4	50.7	55.6	55.6	47.9	55.6	48.6	218260000	196370000	173030000	154140000	151880000	163720000
O60244	7	7	3	4	2	3	5.8	5.6	1.7	3.3	2.6	2.7	101850000	79699000	0	0	61501000	0
O60256	10	11	12	9	9	9	38.5	41.2	45.8	36	34.4	35.2	350120000	380010000	377920000	314480000	341830000	295210000
O60264	33	36	35	28	32	34	36.5	40.1	39.9	33.7	34.1	39	1195200000	1213200000	1205200000	936850000	958470000	945940000
O60271	3	3	4	2	2	2	4.2	4.2	3.9	3.1	1.7	2.4	0	0	0	0	0	0
O60287	23	27	25	9	7	7	14.5	16	15.8	6.4	4.8	4.4	320760000	380350000	328010000	157570000	151410000	104480000
O60306	23	24	28	29	25	28	23.5	22.8	25.9	26.7	22.1	25.8	980430000	916900000	995040000	934790000	862330000	865890000
O60313	22	24	22	27	24	23	28.6	31.5	28	31.6	29.9	29	1024700000	1012500000	897000000	1088500000	1079400000	1080200000
O60318	9	6	9	6	5	6	8.2	5.4	7.9	6.2	4.5	5.1	159920000	166900000	133710000	135500000	129040000	121590000
O60333	0	0	1	1	0	0	0	0	0.8	1	0	0	0	0	42720000	0	0	0
O60341	20	16	17	17	20	18	39.2	29.1	31.8	29.7	35.7	32.6	584180000	530680000	571700000	607200000	652140000	621690000
O60343	4	5	5	14	10	13	3.8	4.7	4.5	14.2	9.2	13.5	48651000	63383000	55991000	300120000	144330000	172460000
O60443	7	9	5	6	6	6	18.3	21.6	11.7	16.9	14.7	13.9	62706000	78576000	85189000	76630000	74081000	84370000
O60449	0	0	0	1	0	1	0	0	0	1	0	1	0	0	0	0	0	13973000
O60488	27	25	28	15	15	17	47.5	46.3	50.8	26.9	28.3	35.3	1097900000	1095300000	1088100000	659840000	682490000	638590000
O60493	3	5	6	5	5	5	20.4	37.7	37	35.2	29.6	34	240620000	180640000	192040000	203430000	194380000	187440000
O60499	0	0	0	0	1	0	0	0	0	0	6.4	0	0	0	0	0	11662000	0
O60502	5	8	6	9	10	8	6.7	10.2	7.9	10.9	12.9	9.9	120390000	112330000	126100000	140930000	136130000	129900000
O60506	34	35	32	32	32	32	60.2	60.5	58.7	59.4	53	53	10135000000	9537400000	10057000000	7874200000	8287500000	7764100000
O60508	16	21	19	15	16	15	38.9	43	38.5	33.9	36.6	34.5	620610000	683820000	689460000	508980000	494710000	512230000
O60518	0	1	0	0	0	0	2.4	4.4	2.4	1.7	1.3	1.3	0	0	0	0	0	0
O60547	2	0	1	0	0	0	7.5	0	3.2	0	0	0	0	0	0	0	0	0
O60563	9	9	8	7	7	8	22.9	22.2	19.8	19.3	18.7	21.1	361970000	315760000	328320000	298690000	312890000	332850000
O60566	1	0	1	1	1	2	0.9	0	0.7	0.7	0.7	2.2	0	0	0	0	0	0
O60568	2	0	0	5	7	5	4.5	0	0	11.1	16	10.4	38683000	0	0	58971000	58859000	48555000
O60573	6	6	6	5	5	5	42.4	39.2	42.4	30.2	38	38	146410000	164580000	165370000	127720000	119610000	126170000
O60610	22	24	22	20	19	17	24.1	26.2	24.6	21	20.8	20	634150000	688160000	634120000	593360000	658070000	613390000
O60613	0	1	0	0	1	1	0	7.3	0	0	7.3	7.3	0	0	0	0	11737000	0
O60645	2	1	3	1	1	0	3.4	1.1	5.5	2.3	1.1	0	0	36571000	0	0	0	0
O60664	10	6	9	5	7	7	35.3	21.2	28.8	18.7	25.8	28.3	287630000	276720000	253820000	289590000	260250000	294460000
O60678	2	3	1	1	1	1	4.5	6.4	2.4	1.9	1.9	3.4	79892000	81631000	0	0	0	0
O60684	4	6	5	4	8	5	22.2	28.9	24.4	24.1	34	24.4	182660000	194040000	188250000	213650000	209530000	200740000
O60701	17	17	15	16	15	16	49	46.8	42.7	46.4	43.9	47.6	504730000	523560000	479470000	500460000	547010000	528450000
O60711	3	3	4	6	6	7	7.5	9.1	10.4	19.7	21.2	25.6	94639000	78621000	90374000	96808000	112180000	96902000
O60716	15	12	14	12	11	14	21.4	18.7	21.7	19	15.4	20.6	256550000	249440000	271410000	247380000	235740000	226410000
O60732	3	5	3	3	4	5	3.3	5.7	3.2	3.8	4.2	5.2	59862000	54646000	54021000	60940000	54565000	60029000
O60749	14	13	12	11	14	11	33.7	29.5	29.1	28.1	33.9	26.4	390770000	370290000	360160000	355060000	340270000	388420000
O60762	0	0	1	3	3	4	0	0	5	20	20.8	25	0	0	0	0	52494000	69931000
O60763	28	28	25	27	25	26	40.1	37.8	35.3	39.8	37.6	39.9	973880000	989730000	948900000	1032600000	991760000	991200000
O60784	4	4	2	5	7	4	14.2	15.4	8.7	17.5	29.5	15.4	92100000	91863000	122140000	98429000	103690000	114480000
Q99880	10	10	10	10	10	10	48.4	48.4	48.4	48.4	48.4	48.4	47126000000	43613000000	44644000000	49864000000	50480000000	50777000000
O60825	2	2	2	0	0	1	4	4	4	0	0	2.2	0	27476000	0	0	0	0
O60826	1	1	2	2	4	3	2.1	2.1	5.3	5.4	12.1	7.2	0	0	0	28165000	34357000	0
O60828	5	5	5	4	5	3	38.1	36.6	36.6	29.8	38.1	16.2	276070000	258070000	266290000	230030000	226140000	246650000
O60832	26	26	27	22	21	23	58.2	58	56.2	51	48.2	50.4	2788500000	2743000000	2654000000	2137400000	2202600000	2273900000
O60841	31	32	29	33	36	34	33.4	35.5	33.4	37	39.4	36.4	2285400000	2058500000	2063200000	2282100000	2205600000	2258800000
O60861	6	3	4	3	4	3	16.2	6.9	8.2	6.1	9.2	9.5	61099000	58460000	46059000	53249000	61797000	51860000
O60869	6	8	6	8	7	5	49.3	43.9	43.9	49.3	43.9	43.9	934060000	819430000	882090000	869940000	781420000	756420000
O60884	15	17	16	19	22	19	37.9	38.1	39.8	42.2	45.4	41.7	907060000	840100000	800360000	1530600000	1531300000	1462700000
O60885	19	20	21	19	22	18	17.3	19	20.1	16.8	21.1	17.4	1234600000	1195200000	1182100000	1126000000	1029300000	1155800000
O60888	3	3	3	2	3	3	26.3	26.3	26.3	15.6	26.3	26.3	94638000	101930000	87232000	111710000	125790000	101160000
O60907	0	1	0	0	0	0	8.8	11.6	7.3	6.1	6.1	6.1	0	22099000	0	0	0	0
O60921	0	1	0	1	0	1	0	5	0	4.6	0	5	0	0	0	0	0	8652600
O60925	5	6	5	6	6	5	54.9	54.9	54.9	48.4	63.1	42.6	238680000	248550000	259770000	230330000	175030000	215420000
O60934	17	19	17	16	16	12	36.1	36.7	37.3	37.9	37	26.8	399410000	384760000	450350000	310080000	319350000	316870000
O60942	6	6	7	5	5	2	13.1	14.4	15.7	10.2	13.9	4	1915700000	2269100000	2602900000	1474200000	1261100000	615140000
O75083	27	26	27	25	25	26	62.7	64.5	65.8	63.2	63.2	64.2	6179100000	5768600000	5771300000	4860800000	5172400000	5495500000
O75122	3	3	1	3	0	2	4.9	5.8	4.1	5.3	1.4	4.3	13065000	0	0	0	0	0
O75131	10	10	12	11	12	10	24.4	22.7	26.3	26.8	26.8	23.6	386860000	434100000	369570000	378390000	381900000	408950000
O75150	9	10	14	20	12	15	16.4	18.6	21.3	27.5	20.1	24.9	282090000	288880000	281740000	310780000	263600000	276230000
O75151	2	2	1	0	1	1	1.3	1.3	0.6	0	0.6	0.6	0	138840000	0	0	0	0
O75152	17	16	15	11	13	10	29.6	28	27.4	19.3	24	17.4	462790000	430530000	423240000	265620000	288250000	268750000
O75153	24	22	21	13	15	15	27.6	26.4	23.9	15	18.4	18	589200000	582790000	554920000	377340000	352060000	375670000
O75164	1	0	1	0	0	0	0.9	0	1.2	0	0	0	3988700	0	0	0	0	0
O75165	53	50	50	60	63	62	30.9	30.9	31.8	37	36.3	37.4	1736500000	1763300000	1740700000	2534500000	2537400000	2393600000
O75170	1	1	1	1	1	1	1.3	1.3	1.3	1.3	1.3	1.3	0	0	21615000	0	0	0
O75175	3	4	5	5	4	4	4	8.1	9	8.1	7.2	6.5	55698000	42817000	60430000	56318000	77420000	58568000
O75179	15	15	15	13	11	11	8.1	8.5	8.3	7.6	5.6	5.4	221030000	209950000	243860000	200000000	198190000	205140000
O75182	0	1	1	0	0	1	0	0.9	0.9	0	0	0.9	0	0	0	0	0	24026000
O75190	2	3	2	2	3	4	7.4	14.7	7.4	7.4	14.7	19.3	79480000	64032000	85629000	133650000	134350000	148460000
O75208	2	2	3	3	4	4	10.1	10.1	15.7	17.3	20.8	20.8	23461000	27588000	25288000	43034000	39523000	36653000
O75223	2	2	2	0	1	2	12.2	14.9	12.8	0	5.3	10.6	0	40568000	0	0	0	0
O75251	2	1	1	1	1	1	10.8	6.6	6.6	6.6	6.6	6.6	53038000	0	0	0	0	0
O75306	13	10	11	8	9	9	39.7	30.5	35.2	23.1	28.3	29.8	575690000	535290000	578830000	567860000	538740000	574790000
O75312	5	10	6	11	8	10	19.4	31.6	17.4	46.2	34	33.6	101050000	97181000	105050000	142360000	125070000	152160000
O75319	1	3	2	0	1	1	5	10.1	4.8	0	3.2	3.2	0	42769000	0	0	0	0
O75323	1	1	0	1	1	2	8	5.6	0	8.7	5.6	14.3	0	0	0	0	0	37591000
O75330	1	2	0	4	6	3	1.8	2.8	0	5.5	8.8	4.1	0	52397000	0	43762000	47535000	45830000
O75340	8	7	8	8	8	9	51.8	51.8	50.3	47.6	52.4	52.4	510570000	515510000	534420000	659960000	679260000	702760000
O75347	6	6	6	4	5	6	38	38	38	38	38	38	648840000	684660000	617860000	631870000	593040000	619880000
O75348	3	2	3	2	3	3	27.1	20.3	23.7	20.3	27.1	29.7	151140000	169400000	183110000	184570000	193130000	233990000
O75351	7	6	7	9	10	11	25.9	20.9	19.6	27.7	30	32.2	166990000	154030000	166350000	265880000	223930000	246310000
O75362	4	3	2	1	0	0	5.7	4.3	3.1	1.6	0	0	30822000	31867000	0	0	0	0
O75367	0	2	1	1	1	0	0	7.8	5.4	2.4	2.4	0	0	46784000	0	0	0	0
O75368	5	5	4	4	5	4	68.4	78.9	47.4	67.5	78.9	47.4	221950000	225690000	222660000	159700000	144880000	175780000
O75369	63	59	65	56	60	54	42.5	39.4	43.3	38.9	40.2	38.4	1755200000	1845100000	1874400000	1917900000	1822700000	1901900000
O75376	10	10	13	7	8	7	6.6	7.5	8.2	3.9	5	5	141370000	135620000	124450000	112570000	130200000	137840000
O75380	5	4	5	4	4	2	54	36.3	54	44.4	36.3	17.7	331560000	261530000	277290000	440330000	391520000	394520000
O75390	11	10	12	11	12	13	30.9	20.2	32.8	32.6	38.2	42.1	666910000	659450000	674820000	712000000	682140000	751310000
O75391	1	2	1	2	2	2	4.4	15.4	11	10.1	10.1	10.1	0	40850000	0	0	0	0
O75396	7	4	6	8	7	7	43.3	33	43.3	47.4	43.3	43.3	144480000	145930000	159230000	239740000	235810000	239830000
O75400	22	24	23	26	23	25	30.4	32.5	29.3	33.1	27.9	29.4	3259700000	2981800000	3071700000	3224100000	2970400000	2998600000
O75410	17	15	17	11	17	16	31.1	29.8	34.4	16.9	31.7	30.2	475370000	425830000	429600000	459940000	407900000	405430000
O75419	1	2	3	1	0	1	1.9	4.2	6.7	1.9	0	1.9	0	0	80535000	0	0	0
O75427	3	2	2	0	1	0	10	6.7	5.3	0	4	0	34336000	37643000	0	0	0	0
O75431	8	8	8	9	8	9	32.7	35	32.7	32.7	35	36.5	561350000	529130000	523320000	779580000	752990000	665440000
O75436	10	9	10	11	12	12	30.6	30.6	34.6	40.7	44	40.4	300520000	332370000	385230000	390490000	407160000	368180000
O75439	4	4	5	7	7	7	10.6	8.8	12.1	16	17.6	17.6	136260000	127680000	119060000	188330000	166460000	172490000
O75446	2	2	3	3	2	2	10.5	10.5	14.5	14.5	10.5	10.5	115020000	117700000	129320000	102440000	117990000	111740000
O75448	10	8	12	6	7	10	14.3	12.3	17.4	9.5	11.2	14.5	123870000	132890000	148570000	124820000	121380000	123260000
O75475	22	22	22	22	22	17	49.4	46.4	46.2	51.1	48.7	37.2	3761800000	3620100000	3586400000	2231400000	2332200000	2304200000
O75477	0	0	0	0	1	0	0	3.4	3.4	3.4	7.5	5.5	0	0	0	0	10188000	0
O75489	9	9	10	9	9	9	37.1	37.1	39.4	37.1	37.1	33	447790000	463910000	472770000	621110000	608250000	591570000
O75494	11	10	11	10	11	11	28.6	27.9	28.6	30.9	29	29	3324200000	3293000000	3474100000	3159000000	3092800000	3063500000
O75496	2	0	1	0	0	0	22.5	0	11	0	0	0	0	0	0	0	0	0
O75503	0	0	0	0	2	1	0	0	0	0	6.1	2.5	0	0	0	0	28170000	0
O75506	1	1	0	2	1	1	14.5	14.5	0	39.5	14.5	14.5	0	0	0	0	0	70891000
O75525	3	3	2	4	2	2	11.6	11.6	8.4	13.9	8.4	9.2	135510000	121990000	286640000	209400000	144270000	170030000
O75529	1	1	4	1	1	2	1.9	1.9	10.5	3.1	1.9	4.9	0	0	36115000	0	0	0
O75530	13	16	13	9	12	10	33.3	40.6	34.5	24.7	33.8	27.4	525240000	475170000	458920000	406230000	342820000	366080000
O75531	6	6	8	7	6	5	62.9	62.9	70.8	62.9	62.9	55.1	420550000	394880000	390740000	523810000	607640000	545830000
O75533	62	64	62	63	54	62	51.7	52.6	51.6	54.9	50.8	53	11454000000	11055000000	11131000000	9030600000	9384800000	8785000000
O75534	24	26	25	22	21	22	38.2	39.6	40.6	38.5	35.5	36.6	1795100000	1673200000	1674300000	1256600000	1226800000	1381600000
O75554	4	3	3	3	4	4	16.8	11.4	16.8	8.8	16.8	16.8	62684000	73392000	86201000	78644000	79560000	88415000
O75569	8	6	4	5	4	5	38	29.1	22.7	27.8	24	26.8	158430000	158970000	147880000	177810000	197850000	166250000
O75575	1	2	2	1	2	2	11.5	16.9	16.9	11.5	16.9	16.9	0	25721000	0	0	30982000	38595000
O75586	1	1	2	1	3	1	4.5	4.5	12.6	4.5	16.3	4.5	0	0	45557000	0	56524000	0
O75592	5	8	8	6	7	7	1.5	2.8	2.8	1.7	2.2	2	71898000	68976000	71674000	56203000	68381000	71577000
O75607	5	6	6	6	6	6	34.8	51.7	51.7	51.7	51.7	51.7	1620400000	1310300000	1311300000	1700000000	1684000000	1603400000
O75608	3	2	3	2	4	4	16.1	8.3	16.1	13.5	21.7	21.7	185760000	154350000	179510000	149780000	177530000	164500000
O75629	1	1	1	1	1	1	5.5	5.5	5.5	9.5	9.5	9.5	0	0	0	0	0	0
O75643	96	93	95	99	91	94	51.8	48.7	48.1	51.9	48.2	48.5	13873000000	13183000000	13289000000	12236000000	12617000000	12691000000
O75663	6	5	7	8	8	6	30.5	19.5	31.6	36	39.3	27.6	163160000	137980000	168270000	182890000	161840000	163170000
O75665	0	0	0	0	0	0	0	0	0	0	0	0	0	0	0	0	0	0
O75677	0	0	1	1	0	0	0	0	9.5	9.5	0	0	0	0	0	116890000	0	0
O75683	4	4	2	0	1	1	8	8	5.3	0	3.3	3.3	82115000	75029000	67723000	0	0	0
O75688	1	2	2	2	3	3	4.8	7.5	11.7	11.7	15.9	15.9	0	0	42223000	38338000	26607000	28393000
O75691	14	15	16	1	2	2	6.4	7.2	7.8	0.5	0.8	0.9	138230000	145630000	238120000	0	64029000	32001000
O75694	42	42	43	41	45	44	41	38.4	40.3	39.5	41.6	39.5	4113800000	4090600000	4059700000	4213600000	4155800000	4217000000
O75717	20	17	18	9	10	8	26.3	21.4	26.1	13.4	13.6	10.4	409100000	372450000	392080000	192090000	206380000	176280000
O75718	4	2	3	2	3	1	10	8	10	6.2	7.7	4.2	22791000	52821000	57026000	43997000	33308000	0
O75746	0	0	0	1	2	2	0	0	0	1.8	4.7	4.7	0	0	0	0	29421000	31132000
O75791	14	11	8	12	13	12	58.5	46.4	39.7	47.9	58.2	47.9	272790000	289790000	259210000	414630000	491650000	528100000
O75792	3	2	2	3	3	3	16.4	11.7	11.4	16.4	16.4	16.4	79972000	80186000	62313000	77442000	83361000	76264000
O75794	1	1	0	2	0	0	3.3	3.3	0	11	0	0	0	0	0	0	0	0
O75817	3	3	3	2	2	2	30	30	30	25	25	25	68191000	71252000	83928000	50138000	69371000	62841000
O75818	3	6	4	5	5	5	9.9	24	13.8	18.2	19	19	108340000	120190000	110980000	91847000	100920000	90798000
O75821	14	14	15	15	14	14	52.5	54.7	57.8	57.2	57.8	48.1	882550000	973320000	908200000	981100000	909510000	972050000
O75822	9	7	7	7	7	7	55.4	41.9	43	43	43	41.9	759330000	814990000	860560000	877170000	787760000	773330000
O75828	0	0	1	1	0	1	4.7	4.7	13.4	13.4	10.5	13.4	0	0	0	0	0	30651000
O75830	1	1	2	3	2	2	5.7	4.7	7.7	9.9	6.7	6.7	0	0	144520000	150570000	0	143740000
O75832	4	4	4	4	5	5	29.6	29.6	29.6	35	42.5	38.9	260180000	243080000	209060000	324650000	358900000	274990000
O75843	2	2	4	1	1	1	3.7	3.2	5.9	1.3	1.1	1.1	0	0	108280000	0	0	0
O75844	0	0	0	2	3	2	0	0	0	5.7	8	6.3	0	0	0	0	23638000	0
O75874	10	11	10	11	11	11	41.3	43	32.4	38.6	37.2	38.4	465310000	440560000	461380000	410450000	357700000	369590000
O75880	0	0	0	2	1	1	0	0	0	8	5.3	5.3	0	0	0	0	116250000	0
O75884	4	2	4	0	0	0	44.1	19.9	34.9	0	0	0	57226000	47344000	59793000	0	0	0
O75886	0	0	1	0	0	0	3.6	1.7	6.1	1.7	1.7	1.7	0	0	0	0	0	0
O75909	8	6	8	4	5	6	22.4	13.6	20.9	10.7	13.4	16.2	195070000	215690000	212420000	159620000	162850000	189460000
O75915	2	3	1	3	2	2	15.4	21.3	10.6	20.2	16.5	16.5	0	64362000	0	119980000	130010000	94292000
O75925	1	0	0	0	0	0	2	0	0	0	0	0	0	0	0	0	0	0
O75934	11	11	11	9	11	10	55.6	56	59.6	49.8	56.9	50.2	1300800000	1243200000	1163900000	1041300000	1066100000	999210000
O75935	2	0	0	5	3	1	16.7	0	0	29	14	4.3	0	0	0	85802000	86908000	0
O75937	11	10	8	9	10	12	44.7	41.9	31.2	37.9	41.9	35.2	1183100000	1037800000	1072600000	1166900000	1113600000	1092600000
O75940	5	5	6	6	6	6	37.4	34	42.9	41.6	42.9	42.9	384130000	374070000	376200000	373050000	360510000	339000000
O75947	3	2	0	4	4	4	18	11.8	0	28.6	28.6	28.6	76094000	66376000	0	227620000	210730000	249410000
O75955	14	12	11	14	17	17	42.9	36.1	34.4	41.7	48	48.9	241900000	226600000	229490000	387170000	376100000	347230000
O75964	0	0	0	2	3	3	0	0	0	25.2	33	36.9	0	0	0	70511000	63670000	71814000
O75995	5	5	3	5	4	3	27.1	21.8	10.8	21.3	20.5	9.7	57875000	59170000	54123000	65906000	54759000	61974000
O76003	10	13	10	13	11	11	33.4	40.6	31.9	38.5	38.5	38.5	528520000	522810000	579140000	618080000	686320000	694130000
O76021	0	0	0	0	0	0	0	0	0	0	0	0	0	0	0	0	0	0
O76031	1	0	0	0	1	0	2.1	0	0	0	2.1	0	0	0	0	0	0	0
O76041	0	1	1	2	1	1	0	1.1	1.1	1.8	1.1	1.1	0	0	0	0	0	0
O76071	6	5	7	9	8	5	26.3	27.7	33.6	37.8	40.4	25.1	197080000	194820000	202860000	254090000	252040000	285720000
O76094	19	16	19	21	18	15	41.7	34.9	39.3	40.8	38	33.8	1349400000	1347400000	1280400000	1260400000	1293200000	1076600000
O94762	0	2	3	0	0	0	0	3.2	4.1	0	0	0	0	0	24720000	0	0	0
O94763	0	0	0	2	1	0	0	0	0	4.9	1.5	0	0	0	0	0	0	0
O94776	14	15	13	6	4	6	33.8	33.4	34.3	14.7	10.3	13	412730000	400710000	379430000	126000000	53287000	122870000
O94782	0	0	0	0	0	0	0	0	0	0	0	0	0	0	0	0	0	0
O94804	12	11	11	11	11	13	14.3	13.2	15.2	15.2	13.4	15.7	227130000	210210000	184150000	221330000	230690000	241660000
O94822	0	3	2	0	1	0	0	2.5	1.4	0	0.7	0	0	12691000	0	0	0	0
O94826	4	2	3	7	9	10	9	5.8	5.9	18.4	22.5	23	82446000	34605000	40855000	238100000	314480000	396360000
O94829	0	0	0	0	1	0	0	0	0	0	1.5	0	0	0	0	0	16756000	0
O94832	4	3	6	5	3	4	7.2	5.5	9.8	8	5.6	7.1	41046000	46232000	34358000	30632000	28982000	33963000
O94842	5	7	8	6	5	5	11.9	16.1	18.7	11.9	11.9	11.9	124940000	163530000	145000000	113040000	129220000	155850000
O94855	5	2	2	2	2	2	6.7	2.3	2.9	2.6	4.4	2.9	0	0	0	0	24815000	29318000
O94874	23	22	23	22	20	21	33.2	32.7	33.6	32.5	29.7	32	1201400000	1157100000	1146700000	903220000	880380000	885290000
O94880	7	12	9	9	9	8	11.1	17.8	12.7	13.1	13.1	11	170200000	162970000	146410000	165650000	155840000	158910000
O94887	0	1	0	0	1	0	0	3.1	0	0	3.1	0	0	0	0	0	0	0
O94888	10	10	10	11	12	13	34.4	28.8	30.7	37	39.9	39.9	428050000	442060000	450080000	603890000	592220000	548600000
O94903	3	4	3	6	6	7	14.5	17.8	16	28.4	25.1	33.1	102700000	114360000	95037000	174570000	197940000	217080000
O94905	3	4	6	5	7	7	10	14.5	22.4	20.4	28.3	26	92092000	96219000	103300000	198170000	178440000	169390000
O94906	25	25	24	15	17	15	34.2	37.2	35	21.1	24.2	22.1	769180000	781270000	733130000	442830000	460820000	470180000
O94913	13	11	13	10	6	5	10.4	10	11.6	9.3	5.6	4.7	229000000	216800000	222520000	165270000	140680000	144980000
O94915	7	3	5	4	4	3	3.2	1.5	2.1	1.6	1.7	1.2	63554000	0	48006000	32065000	39503000	60319000
O94916	0	0	0	0	0	0	0	0	0	0	0	0	0	0	0	0	0	0
O94925	3	3	6	12	10	12	7.6	8.5	12	27.8	23	26	23211000	126200000	159300000	557030000	556660000	610280000
O94927	0	2	2	0	0	0	0	3.5	3.5	0	0	0	0	0	9110600	0	0	0
O94955	2	2	1	0	2	2	3.4	3.4	1.8	0	3.4	3.4	31782000	0	0	0	21611000	0
O94966	2	1	3	1	6	4	2.9	0.7	4.6	1.5	8.3	4.6	30957000	0	36212000	0	40202000	45168000
O94973	11	13	12	12	12	11	21.6	25.5	25.3	24.6	26.9	26.3	290760000	265290000	278070000	257170000	279990000	258690000
O94979	15	17	16	20	20	20	16.3	18	17	22.1	20.4	20.7	735770000	703180000	696770000	942980000	941790000	976250000
O94986	3	4	4	1	1	1	3.1	3.9	3.9	0.6	0.6	0.6	54995000	44964000	56706000	0	0	0
O94992	2	2	3	3	2	1	15.9	15.9	17.8	14.5	11.7	4.7	76193000	76094000	0	74322000	69545000	0
O95059	2	2	2	2	2	2	22.6	20.2	27.4	19.4	22.6	22.6	40993000	45344000	33091000	35720000	41878000	29305000
O95067	0	0	0	0	0	0	0	0	0	0	0	0	0	0	0	0	0	0
O95071	20	22	20	11	11	11	11.5	11.5	10.6	5.1	5	5	291280000	319870000	349950000	164250000	171760000	206710000
O95081	0	0	0	1	1	0	0	0	0	1.9	1.9	0	0	0	0	0	0	0
O95104	6	6	6	8	7	4	11.5	12.3	11.8	14.1	13.3	9.2	144410000	155360000	177740000	172030000	190770000	151880000
O95140	5	6	4	2	5	5	8.6	10.7	7.8	4.1	10.6	10	94267000	80806000	40911000	0	106220000	85141000
O95149	0	0	0	1	0	0	0	0	0	2.5	0	0	0	0	0	0	0	0
O95159	1	1	2	2	3	1	3.2	3.2	5.8	6.1	10.6	3.2	0	0	0	0	59648000	0
O95163	10	3	7	8	11	9	14.9	4.2	8.3	10	12.4	10.2	152370000	95705000	140540000	169000000	154180000	172710000
O95166	1	1	0	1	0	0	9.4	9.4	9.4	18.8	9.4	0	0	0	0	28829000	0	0
O95167	0	0	0	1	1	1	0	0	0	41.7	41.7	41.7	0	0	0	0	0	34851000
O95168	0	0	0	2	1	2	0	0	0	17.8	7.8	17.8	0	0	0	52281000	0	49386000
O95182	3	3	2	3	3	3	31.9	31.9	23.9	31.9	31.9	31.9	175930000	143110000	147070000	203810000	179400000	176820000
O95197	1	1	1	1	1	1	1.1	1.1	1.1	1.1	1.1	1.1	0	0	0	79610000	0	118360000
O95198	1	0	2	0	0	0	2	0	3.4	0	0	0	0	0	45827000	0	0	0
O95202	0	0	0	7	7	6	0	0	0	13.7	11.4	8.9	0	0	0	114870000	96617000	113590000
O95218	9	9	5	8	11	10	25.2	25.2	19.1	30.6	34.2	34.2	608380000	514480000	551670000	693790000	601200000	636240000
O95219	3	4	2	2	3	1	7.6	12.7	5.3	5.3	7.6	2	107080000	114860000	106010000	105950000	127800000	0
O95229	2	0	1	1	2	1	7.6	0	4.3	4.3	8.7	4.3	29955000	0	0	0	0	0
O95232	12	12	11	10	9	9	34.5	34.5	30.6	26.4	26.2	24.1	997060000	885760000	909550000	1000200000	951900000	971580000
O95235	0	2	1	1	0	0	0	3.4	1.7	1.7	0	0	0	25153000	0	0	0	0
O95239	13	14	10	2	3	1	13.1	16.2	10.1	2.3	2.7	1	138790000	147680000	129390000	0	0	0
O95249	1	2	1	4	5	4	6.8	12	5.2	20.4	28.4	20.4	0	0	0	77220000	66111000	65985000
O95251	5	5	7	5	5	5	11.5	9.8	15.4	10.3	10.6	11.1	133330000	87197000	131250000	93746000	94492000	112460000
O95295	2	3	3	3	2	4	25.7	34.6	26.5	34.6	25.7	39.7	0	38076000	0	66537000	64817000	71009000
O95299	11	11	9	6	6	10	25.9	25.9	31.3	18.3	19.4	34.1	375100000	365830000	351750000	312650000	353230000	337080000
O95319	11	10	10	8	10	9	26.6	26.4	26.6	24.6	26.6	25	2603400000	2378300000	2276200000	2069500000	2022500000	1919500000
O95336	5	5	6	7	7	6	24.8	30.6	34.1	38.4	38.4	34.9	100470000	133710000	148440000	155430000	133550000	148870000
O95347	38	32	35	26	28	27	38.1	34.6	33.5	26.3	29.1	26.1	1306700000	1258200000	1283300000	1050600000	997040000	1029800000
O95352	1	2	2	0	0	0	1.6	6	4	0	0	0	0	0	11475000	0	0	0
O95372	2	3	2	3	3	3	11.3	19	11.3	19	19	19	108500000	115780000	117270000	73808000	58389000	120200000
O95373	9	10	11	15	10	9	12.8	15.1	15.4	19.2	14.4	13.6	471520000	496260000	500490000	408390000	423410000	423390000
O95376	4	4	2	2	1	0	9.1	9.9	4.7	6.1	3	0	24968000	32277000	32913000	0	0	0
O95379	4	5	4	4	3	5	19.2	24.2	19.2	20.7	15.2	24.2	169690000	152850000	164260000	145370000	137240000	133630000
O95391	3	5	5	0	0	3	8.2	13.7	13.7	0	0	8	63971000	57756000	51968000	0	0	0
O95394	3	4	3	1	2	2	5.7	8.1	5	1.8	3.5	3.3	35535000	40751000	28997000	0	26652000	0
O95400	9	9	9	6	7	7	22.9	27.6	23.8	21.7	25.8	21.1	285020000	266570000	294240000	267380000	222160000	232160000
O95402	0	1	1	1	1	1	0	3.2	3.2	3.2	3.2	3.2	0	0	0	0	0	9745100
O95429	2	2	2	2	2	2	6.1	6.6	6.6	6.8	6.6	6.6	0	0	0	0	24691000	25025000
O95433	10	10	11	14	16	19	48.5	40.2	46.7	53.6	63.3	73.4	614090000	612560000	662810000	1352400000	1352800000	1323400000
O95453	17	16	14	13	13	10	30	30	26.8	25.2	25.4	18.8	653670000	701500000	643340000	350860000	355800000	369010000
O95456	5	5	5	4	4	3	19.8	19.8	23.3	16.3	16.3	11.5	162320000	170080000	165920000	119810000	129020000	142390000
O95466	8	8	8	7	7	8	9	8.8	9	8.2	8	9.3	110170000	112650000	111270000	83994000	96610000	77730000
O95479	1	1	0	0	0	0	2.1	3.5	0	0	0	0	0	0	0	0	0	0
O95486	5	6	5	5	5	5	4.6	6	5.3	5.1	5.4	5.3	51706000	58036000	50395000	48966000	43994000	50208000
O95487	4	6	4	6	5	5	2.8	5.8	3.2	6.6	5.7	5	81342000	68356000	62525000	61903000	50792000	56043000
O95490	0	1	1	0	1	0	0	1.2	1.2	0	0.8	0	0	5385600	0	0	0	0
O95551	2	3	2	2	2	4	7.2	10.2	7.2	7.2	7.2	13.3	33305000	42833000	47957000	47284000	37814000	45765000
O95571	1	1	1	4	2	3	11	11	11.4	34.6	10.2	26	0	0	0	46676000	0	50385000
O95573	0	2	1	4	2	2	0	2.6	2.9	5.4	2.8	5.7	0	0	0	61380000	0	0
O95602	34	43	44	24	27	26	29.6	34.5	35.7	19.2	22.6	22.2	1019800000	944190000	947630000	592000000	529580000	561510000
O95613	2	3	2	1	2	0	1	1.6	1	0.5	1	0	38870000	63932000	40881000	0	33495000	0
O95619	6	7	6	5	4	5	37.4	37.9	36.6	29.1	23.8	28.2	136030000	105750000	140070000	124440000	140720000	150270000
O95628	0	1	1	2	2	2	0	4.3	1.2	3.1	2.6	2.6	0	0	0	11974000	0	0
O95630	5	7	4	2	6	4	13.9	18.9	11.8	5.4	16.3	11.8	88972000	109960000	82897000	84001000	89648000	84696000
O95639	6	6	6	4	5	6	29.7	29.7	30.5	16	25.7	29.7	239120000	254510000	230530000	171920000	178280000	205370000
O95671	3	3	4	4	4	5	7.6	6.9	10.3	8.1	8.9	12.2	86247000	67758000	72690000	77527000	68458000	57161000
O95684	4	2	3	1	1	2	20.3	8	14.3	4.8	4.8	8	34651000	38392000	37220000	0	0	41857000
O95714	2	2	2	0	1	1	1	0.7	0.7	0	0.2	0.4	28236000	0	0	0	0	0
O95716	0	1	2	0	2	2	0	5	11.9	3.7	15.5	15.5	0	0	12117000	0	30493000	33764000
O95721	3	2	4	5	5	5	12.4	8.5	22.5	26	26.7	26.7	79573000	82299000	78447000	101640000	104500000	92807000
O95747	9	10	12	6	10	8	19.9	23.3	27.9	14	22.6	17.8	303350000	281350000	267130000	258660000	266960000	291030000
O95757	26	26	28	32	34	31	50.3	49.5	53	56.4	57	52.4	1504700000	1467500000	1435000000	2475000000	2436200000	2350100000
O95758	8	8	8	7	7	8	32.8	32.8	32.8	27.9	29.2	32.8	717310000	714380000	709380000	510840000	482340000	494460000
O95777	5	5	4	5	6	5	68.8	68.8	58.3	68.8	68.8	58.3	932150000	869640000	1020400000	972210000	907070000	1085900000
O95782	28	25	31	25	25	27	38.3	35.5	42.5	31.1	31.2	38.5	2037200000	1999300000	1954800000	1674900000	1631800000	1660200000
O95785	3	0	3	0	0	1	2.8	0	2.7	0	0	0.7	94772000	0	0	0	0	0
O95793	11	10	11	10	11	11	28.4	25	30.2	27.4	28.9	30.2	298230000	301210000	325870000	292850000	328010000	316860000
O95801	5	4	5	6	5	6	22	16	25.3	26.6	25.3	28.2	69039000	73374000	84627000	166860000	154920000	184480000
O95816	12	12	10	10	14	12	68.7	68.7	56.9	61.6	68.7	68.7	1176600000	1064800000	1088700000	2133300000	2046800000	2061800000
O95817	0	0	3	2	4	4	0	0	4.7	4	7.7	7	0	0	63624000	80415000	94084000	86927000
O95819	0	0	0	0	0	0	5.6	4.8	4.1	5.7	2	4.2	0	0	0	0	0	0
O95825	1	1	0	2	1	1	5.7	5.7	0	10	5.7	5.7	0	0	0	0	0	0
O95831	11	8	10	18	18	23	23.2	18.1	21.9	35.2	36.7	42.7	396940000	377010000	396200000	1254000000	1325300000	1246200000
O95834	6	4	5	7	6	7	11.9	5.7	9.6	15.3	13.9	14.2	84446000	71393000	76457000	73037000	61478000	91555000
O95861	3	4	5	3	6	5	12.7	14.9	19.2	10.4	20.1	14.9	93065000	76672000	97212000	0	92403000	101440000
O95864	2	2	2	4	4	4	4.5	4.5	4.5	11.9	11.9	10.1	0	22200000	19638000	38789000	42390000	50958000
O95881	5	5	5	7	5	5	50	50	50	62.8	50	50	179390000	170770000	186000000	182420000	185980000	213980000
O95905	2	1	1	0	0	0	3.9	1.7	2.2	0	0	0	16051000	0	0	0	0	0
O95926	3	2	2	5	5	3	23	12.3	12.3	32.9	31.3	23	70984000	92768000	89501000	94721000	92043000	113720000
O95983	2	3	3	2	1	4	10.3	15.8	12.4	8.9	5.5	17.2	0	83924000	64181000	104840000	116640000	82125000
O95989	2	3	1	2	1	1	13.4	19.8	5.2	13.4	5.2	5.2	40311000	35068000	0	0	0	0
O95999	3	4	4	2	2	2	14.6	19.7	22.3	9	9	9	0	39522000	41395000	0	32277000	35810000
O96000	1	2	1	2	3	3	6.4	14.5	6.4	14	20.3	20.3	0	20877000	0	84667000	98632000	98838000
O96006	1	1	0	0	0	0	3.3	3.3	0	0	0	0	0	5968700	0	0	0	0
O96008	0	1	0	2	2	2	0	6.6	0	9.7	9.1	9.1	0	0	0	0	0	0
O96019	13	13	14	16	16	16	39.6	39.6	48.3	52.7	52.7	52.7	2754400000	2641600000	2767900000	2430500000	2811000000	2683000000
O96028	8	4	6	1	2	1	8.6	4.6	5.8	0.9	2.1	1	81478000	118540000	115390000	0	50932000	0
P00167	3	4	5	6	4	5	35.8	42.5	49.3	49.3	42.5	49.3	286360000	293580000	298120000	597150000	657750000	638690000
P00338	19	20	20	20	20	20	51.8	60.2	60.2	64.8	57.2	60.2	25801000000	24023000000	25304000000	15216000000	13995000000	13451000000
P00367	12	15	14	21	23	20	30.1	31.2	28.7	43.5	44.1	43.5	794360000	730400000	721690000	1264000000	1263900000	1405200000
P00374	4	4	4	0	1	1	35.3	27.8	27.8	0	9.6	9.6	99910000	99984000	98865000	0	0	0
P00387	2	2	0	5	8	6	12.6	14	0	27.6	34.9	30.9	57317000	0	0	156010000	157780000	169110000
P00390	8	9	9	10	9	9	18.8	23.8	22	23.6	26.4	27	350960000	351980000	330510000	336770000	304710000	322020000
P00403	0	0	1	5	3	3	0	0	8.8	20.7	16.3	16.3	0	0	0	199930000	230460000	178130000
P00441	10	11	9	9	10	9	71.4	71.4	66.9	66.9	71.4	62.3	2165200000	1996500000	1959100000	2758600000	2500900000	2635700000
P00488	0	0	0	0	0	0	0	0	0	0	0	0	0	0	0	0	0	0
P00491	17	14	15	16	14	15	73.7	69.9	69.9	69.9	63.3	69.9	1488200000	1599800000	1402200000	1238400000	1249000000	1251500000
P00492	9	9	10	8	8	8	51.8	59.2	65.6	40.8	45.4	45.4	663310000	628940000	617760000	546760000	571370000	544540000
P00505	14	10	14	15	13	14	46.3	38.4	41.2	45.1	40.9	43.7	974830000	901780000	996100000	986940000	1030800000	973650000
P00558	26	25	28	26	29	26	67.6	67.4	73.9	71.5	76.5	71.9	17298000000	16489000000	16237000000	13593000000	13544000000	13402000000
P00709	0	0	0	0	0	0	0	0	0	0	0	0	0	0	0	0	0	0
P00813	9	12	9	13	13	11	36.1	44.4	36.4	52.3	53.7	34.4	415710000	384850000	345320000	397190000	389530000	396360000
P00846	0	0	0	1	1	1	0	0	0	4.4	4.4	4.4	0	0	0	0	0	79131000
P00966	3	1	1	4	3	3	10.7	3.4	3.4	10.7	10.7	13.6	53393000	0	0	77800000	84440000	78889000
P01033	0	0	0	0	0	0	0	0	0	0	0	0	0	0	0	0	0	0
P01106	0	1	0	1	0	1	0	2.3	0	2.3	0	2.3	0	0	0	0	0	14233000
P01111	4	5	4	5	5	5	33.9	40.7	33.9	39.7	40.2	39.7	192930000	209050000	182140000	362190000	371400000	353210000
P01130	0	0	0	0	1	2	0	0	0	0	1.6	3.1	0	0	0	0	0	14614000
P01591	2	3	2	2	2	2	13.8	23.3	13.8	13.8	13.8	13.8	44902000	40458000	42537000	26181000	47302000	39582000
P01834	6	8	8	6	6	6	80.4	90.7	90.7	80.4	80.4	80.4	2770400000	2687000000	2690400000	1512700000	1618800000	1710000000
P0DOX5	12	12	12	10	11	11	40.1	40.1	40.1	34.5	40.1	40.1	3628600000	3775000000	3623000000	1409400000	1362100000	1471600000
P01860	1	1	1	0	0	0	17.2	17.2	17.2	11.9	11.9	11.9	0	0	0	0	0	0
P01889	24	25	26	25	26	26	48.1	52.2	52.2	52.5	49.4	52.5	5268700000	4615300000	4731900000	4850600000	4712300000	4866600000
P01892	19	18	18	21	20	21	59.7	61.1	54	63	61.1	61.9	4458400000	4037700000	4225200000	7160900000	6882000000	6829700000
P01903	5	5	5	9	9	9	21.3	21.3	21.3	39	39	39	803100000	753690000	746550000	3775600000	4353500000	3918600000
P01909A	3	3	3	3	3	3	18.8	18.8	12.2	18.8	21.6	21.6	104460000	107370000	102580000	338540000	308560000	286690000
P01909B	4	3	3	5	5	6	20.4	20.4	13.7	24.7	23.1	27.5	89520000	78045000	75640000	337700000	297290000	300710000
P01920A	4	4	3	8	7	7	21.1	26.1	19.9	37.5	37.5	40.6	181950000	180160000	208650000	614140000	515190000	531900000
P01920B	4	4	3	10	10	11	26.1	20.3	16.1	43.3	43.3	43.3	275060000	236970000	223340000	753010000	695270000	733070000
P02545	59	57	56	55	56	56	75.6	73	72	73.2	75.3	73.3	46747000000	43202000000	42306000000	40389000000	38726000000	37884000000
P02656	1	1	1	1	1	1	16.2	16.2	16.2	16.2	16.2	16.2	0	0	0	0	0	47402000
P02686	1	2	1	4	2	2	9.9	16.1	9.9	30.3	16.1	16.1	0	72973000	0	83643000	91834000	86623000
P02751	0	0	0	0	0	0	0	0	0	0	0	0	0	0	0	0	0	0
P02786	36	38	40	37	38	37	48.4	52	52.1	49.2	50.3	50.8	5050400000	5012400000	4912400000	4737500000	4604900000	5078700000
P02792	0	0	0	0	0	0	0	0	0	0	0	0	0	0	0	0	0	0
P02794	1	0	1	1	1	1	6	0	6	6	6	6	0	0	0	0	0	0
P02795	3	1	2	1	1	2	65.6	19.7	52.5	19.7	19.7	32.8	625560000	0	0	0	0	298030000
P04004	0	0	0	2	1	0	3.8	3.8	3.8	10.9	5.2	3.8	0	0	0	49492000	0	0
P04040	2	7	4	7	7	7	5.5	19.2	11.8	20.3	20.5	18.8	158840000	201840000	183980000	256070000	249090000	224360000
P04062	1	0	1	0	0	0	4.3	0	4.3	0	0	0	0	0	11682000	0	0	0
P04066	1	1	1	1	1	2	3.6	3.6	3.6	3.6	3.6	7.5	0	0	0	0	0	33145000
P04075	31	31	31	29	30	30	88.7	88.7	88.7	86	88.7	88.7	27618000000	25333000000	26087000000	19497000000	18674000000	18512000000
P04080	5	4	6	5	5	6	79.6	70.4	79.6	79.6	79.6	79.6	1281400000	979910000	1143800000	1263900000	1284500000	1435400000
P04083	13	10	14	11	13	11	42.8	30.1	43.9	39.6	44.5	34.7	529100000	487010000	459480000	397650000	437740000	417820000
P04114	0	2	2	1	0	1	0	0.7	1	0.2	0	0.2	0	128750000	0	0	0	0
P04150	3	6	4	4	2	1	4.5	11.1	8.6	8.2	3.7	2.6	0	55668000	70502000	53738000	56239000	0
P04156	0	0	0	1	1	1	0	0	0	4.7	4.7	4.7	0	0	0	0	0	9561600
P04179	4	3	2	4	3	3	28.4	19.4	13.1	34.7	22.1	22.1	114840000	161410000	92896000	312080000	240760000	228680000
P04183	2	1	2	1	1	1	7.3	4.3	8.5	3	4.3	3	33673000	0	0	0	0	0
P04216	0	0	0	1	1	1	0	0	0	8.7	8.7	8.7	0	0	0	0	0	25362000
P04233	1	2	2	2	4	4	4.7	7.8	7.8	7.8	17.6	17.6	174120000	155810000	0	278170000	250230000	344580000
P04350	3	1	1	3	2	2	64.2	56.8	56.8	64.2	60.8	60.8	52248000	49202000	39674000	92114000	76146000	65703000
P04406	24	25	24	22	23	24	71.9	72.5	70.1	67.8	70.1	71.9	59599000000	55714000000	58480000000	36315000000	40650000000	37315000000
P04440A	1	1	1	3	3	3	15.1	15.1	15.1	35.7	35.7	35.7	96856000	105250000	100760000	260790000	322610000	314440000
P04440B	2	2	2	6	6	6	15.1	15.1	15.1	40.3	40.3	40.3	100700000	79220000	80399000	201220000	220810000	152080000
P04632	8	8	8	8	6	7	48.5	48.5	57.5	48.5	26.9	45.9	325450000	301730000	269390000	356460000	330160000	317440000
P04637	0	0	0	0	0	1	0	0	0	0	0	4.8	0	0	0	0	0	0
P04792	12	14	12	17	17	16	70.7	70.7	65.9	89.3	89.3	89.3	1981900000	1938000000	1993700000	13326000000	13664000000	12613000000
P04818	0	0	0	0	0	0	0	0	0	0	0	0	0	0	0	0	0	0
P04843	13	15	13	24	28	28	32	35.1	31.6	57.5	61.6	59.5	366360000	359920000	386930000	1151100000	1121600000	1072300000
P04844	1	4	3	9	6	7	3.8	10.1	8.7	20.9	16.6	18.5	0	99298000	96514000	304720000	265780000	276040000
P04899	11	12	9	16	17	15	41.1	47.9	38.9	52.7	61.7	57.2	615260000	561750000	597260000	1649500000	1622700000	1692800000
Q93077	1	1	1	1	1	1	36.2	36.2	36.2	58.5	58.5	58.5	0	0	0	0	0	63372000
P04921	0	0	0	0	0	1	0	0	0	0	0	21.1	0	0	0	0	0	18988000
P05023	2	1	3	23	26	26	3.5	1.9	4.4	30.5	33	32.6	19029000	0	18272000	1860300000	1854100000	2133200000
P05062	0	0	0	1	0	0	1.9	1.9	1.9	5.5	1.9	1.9	0	0	0	0	0	0
P05067	0	0	0	1	0	0	0	0	0	2.1	0	0	0	0	0	3823000	0	0
P05091	12	12	12	15	12	15	33.3	32.5	29.4	41.6	32.7	41.2	477510000	422650000	446110000	724360000	756970000	654600000
P05107	0	0	0	2	3	3	0	0	0	3.8	5.7	5.6	0	0	0	36047000	24750000	31234000
P05114	6	6	5	5	5	4	55	55	55	55	55	47	635270000	545680000	577480000	533560000	545850000	424880000
P05141	4	5	4	14	11	13	13.1	16.1	13.1	37.9	31.2	33.2	134690000	203030000	222960000	1848400000	1768000000	1759100000
P05161	6	4	4	6	5	5	47.3	35.8	35.8	47.3	47.3	41.8	206870000	175400000	203030000	199280000	203850000	197430000
P05165	0	0	0	4	7	5	0	0	0	7.7	14.6	9.9	0	0	0	52477000	60088000	56026000
P05166	0	0	0	0	3	4	0	0	0	0	6.3	9.3	0	0	0	0	42557000	45342000
P05198	21	21	22	25	26	22	70.8	67.9	65.4	74.9	74.9	67.9	1984900000	1898500000	1812000000	2345700000	2274200000	2312200000
P05204	3	3	3	2	2	2	36.7	36.7	36.7	32.2	36.7	30	610990000	478830000	667610000	529080000	643070000	352640000
P05362	5	5	5	9	9	10	16.9	16.2	17.3	25.4	25.6	25.4	178970000	200340000	181240000	392630000	412200000	429850000
P05386	1	1	1	1	1	1	52.6	52.6	52.6	52.6	52.6	52.6	1990600000	1344400000	1420400000	1160000000	1173700000	1742200000
P05387	10	10	10	10	10	9	97.4	97.4	97.4	97.4	97.4	90.4	13240000000	13360000000	11813000000	13677000000	13988000000	13376000000
P05388	18	17	16	19	19	19	62.1	53.6	60.9	62.1	67.2	62.1	9345900000	9946700000	10486000000	11010000000	10694000000	11033000000
P05413	1	1	1	1	1	1	10.5	10.5	10.5	10.5	10.5	10.5	0	0	0	0	0	0
P05423	3	2	3	2	4	3	8.5	6.3	10.6	8	10.3	6	0	0	34193000	47614000	0	0
P05455	20	20	22	20	20	22	45.3	48.8	49	52.5	54.2	54.4	4037200000	3695400000	3504900000	3767700000	3379600000	3566800000
P05771	2	1	3	11	12	14	5.8	3.9	5.8	27.1	28.8	34.3	17255000	0	53751000	328800000	258630000	301760000
P05976	1	1	1	1	1	1	6.2	6.2	6.2	6.2	6.2	6.2	0	0	0	0	0	348770000
P06132	5	6	6	1	2	2	18.5	19.9	19.1	3.8	7.9	6.5	58169000	58181000	52371000	0	33921000	0
P06280	1	2	0	1	1	0	2.6	6.5	0	2.6	2.6	0	0	19182000	0	0	0	0
P06396	0	1	1	1	1	1	0	3.2	3.2	3.2	2.2	3.2	0	0	0	0	28388000	0
P06400	4	4	3	2	1	1	5.8	5.5	3.8	2.9	1.4	1.4	62740000	50276000	63591000	34590000	0	0
P06454	7	7	7	6	7	6	37.8	37.8	37.8	37.8	37.8	37.8	9604100000	8084300000	8108800000	8085700000	8411800000	5513800000
P06493	10	7	8	4	6	3	39.4	24.9	34.7	16.2	25.9	12.5	296130000	225740000	307800000	66497000	143830000	124400000
P06576	24	25	24	24	26	26	58.6	59.2	58.6	64.3	64.8	64.8	15529000000	15613000000	14954000000	21986000000	22038000000	21759000000
P06730	8	8	8	8	8	8	42.4	42.4	42.4	42.4	42.4	42.4	663030000	616480000	633430000	657400000	598080000	616540000
P06733	30	29	26	27	28	26	66.1	68	66.1	66.1	71	66.1	36392000000	33758000000	35607000000	26685000000	26638000000	26993000000
P06734	5	5	6	7	8	7	27.1	29.6	29.3	31.5	38.9	31.5	199750000	198370000	187950000	302970000	332990000	304710000
P06737	2	3	2	2	3	3	3.1	3.8	5.3	2.7	4	6.6	0	0	0	101520000	113670000	113200000
P06744	28	23	26	21	21	21	56.1	49.3	53.6	43.7	45	43.7	7057700000	7014700000	6657400000	5333300000	5156400000	5216800000
P06746	3	4	4	2	3	3	17.9	20.9	20	11	14	13.1	66516000	49417000	44102000	41046000	56993000	49867000
P06748	21	20	22	20	21	21	74.1	73.5	76.5	71.4	74.1	74.1	74227000000	71323000000	75415000000	68118000000	69225000000	63510000000
P06753	4	5	7	6	6	6	36.1	41.1	38.6	34	41.1	41.1	2329000000	2114000000	1995600000	1857600000	1810700000	2008000000
P06865	2	3	1	2	3	2	6	6.2	2.3	3.8	5.9	4.3	0	56322000	0	62898000	46459000	47530000
Q16778	2	2	2	2	2	2	46.8	46.8	46.8	46.8	46.8	46.8	1686400000	1639100000	1434500000	2542500000	2565100000	2718700000
P07108	5	5	5	3	4	5	64.4	72.4	72.4	52.9	64.4	72.4	2007900000	1932900000	1959200000	1605200000	1521600000	1699200000
P07195	15	15	15	14	13	15	44.6	47.3	44.6	47.3	44.6	44.6	16028000000	14433000000	15229000000	11339000000	11664000000	11526000000
P07199	0	0	0	0	0	0	0	0	0	0	0	0	0	0	0	0	0	0
P07203	0	0	0	1	0	0	0	0	0	8.4	0	0	0	0	0	0	0	0
P07237	32	32	33	36	34	38	66.1	62.8	64.6	68.1	64.4	67.9	6957900000	6453400000	6855600000	6893500000	6833200000	6749600000
P07339	5	3	2	4	3	3	13.8	9.2	7	14.1	9.2	9.2	99159000	108810000	103360000	156740000	140530000	162790000
P07355	19	19	18	17	19	20	59.3	61.4	58.4	59.9	60.5	58.4	2117900000	1968900000	1950500000	2064700000	1986000000	2124200000
P07384	25	26	25	22	23	20	44	44.8	45.8	36.8	38.8	31.2	721150000	720110000	708770000	849840000	847050000	819890000
P07437	6	6	6	7	7	7	63.5	63.5	63.5	64.4	64	64.9	10537000000	11536000000	12297000000	14045000000	14970000000	13794000000
P07476	21	24	26	23	22	21	57.4	64.1	65.8	60.2	59.3	57.4	1544800000	1417600000	1452100000	1477500000	1518300000	1488200000
P07585	0	0	0	0	0	0	0	0	0	0	0	0	0	0	0	0	0	0
P07602	8	6	8	7	8	6	16.8	11.8	17.4	11.8	14.3	11.8	503380000	464940000	464010000	591110000	643420000	735920000
P07686	7	7	6	10	11	8	16.9	16.9	14.9	26.4	25.4	19.4	136920000	139110000	141980000	247350000	218380000	212690000
P07737	12	12	12	12	12	12	93.6	93.6	93.6	93.6	93.6	93.6	16894000000	15262000000	14588000000	15276000000	15033000000	15132000000
P07741	4	7	7	8	9	10	24.4	43.9	52.2	52.8	58.3	59.4	270230000	270110000	288670000	670460000	666810000	677130000
P07814	55	57	52	51	57	57	46.7	48	44.2	45.9	48.7	50.1	4411800000	4159200000	4243700000	4674200000	4767200000	4781600000
P07900	55	54	53	58	62	60	62.3	62.3	59.3	66.1	67.8	65.4	43905000000	41148000000	41474000000	84437000000	82867000000	85856000000
P07910	27	26	26	23	23	24	75.8	69.9	69.9	69.9	71.9	69.9	38585000000	37044000000	35075000000	32230000000	30191000000	29252000000
P07919	2	2	1	2	2	3	28.6	28.6	19.8	28.6	28.6	38.5	74625000	62431000	68313000	149050000	184480000	169230000
P07948	0	0	0	2	1	1	0	0	0	5.9	3.5	2	0	0	0	30822000	0	0
P07954	11	10	10	14	15	16	33.3	30.4	33.5	43.7	43.9	42.4	797930000	792350000	771820000	1340800000	1277300000	1245900000
P07992	0	1	1	1	1	1	0	3.7	3.7	3.7	3.7	3.7	0	0	0	0	0	13425000
P08047	1	2	1	0	0	1	3.6	5.5	3.6	0	0	3.6	0	30052000	0	0	0	0
P08133	39	38	40	42	41	42	63.2	61.7	63.9	63	63.2	64.5	9167200000	8947000000	8954900000	14882000000	14995000000	15190000000
P08195	13	12	13	20	19	17	27.3	27.5	29	36	36	34.8	553320000	581670000	572140000	1233500000	1127800000	1136700000
P08237	17	15	16	18	19	17	33.2	29.7	31.7	35	37.1	30.5	4617100000	4572900000	4744300000	4268800000	4176700000	4543900000
P08238	34	35	34	40	39	38	60.1	60.5	59.5	65.5	64.2	61.7	30589000000	29311000000	29599000000	45535000000	45183000000	44154000000
P08240	2	3	0	2	3	5	3.1	4.5	0	2.7	3.8	8.5	0	0	0	0	0	60448000
P08243	14	15	12	6	4	9	33.3	36	29.1	13.7	10	21	376080000	384470000	413540000	209120000	96623000	183250000
P08397	0	1	0	1	0	1	0	1.9	0	3	0	3	0	0	0	0	0	12640000
P08559	9	7	5	12	12	15	31	26.2	24.1	39	40.5	47.2	320720000	331560000	362510000	630950000	615180000	585380000
P08567	10	9	9	10	9	9	40.3	42.3	42.3	40	40	40	1257900000	1338500000	1277700000	1202300000	1244700000	1171100000
P08574	0	0	0	3	3	3	0	0	0	15.4	15.4	15.4	0	0	0	71497000	66543000	60789000
P08579	8	8	8	8	8	8	46.2	46.2	46.2	46.2	46.2	46.2	1565100000	1217900000	1365600000	1191800000	1142100000	1074000000
P08621	24	24	21	21	20	19	49.4	46.2	46.5	50.1	45.3	43	4603500000	4306300000	4231700000	4171300000	4165300000	4212800000
P08651	0	3	2	1	1	2	0	11.6	8.9	2.4	2.4	5.1	0	37773000	0	0	0	27698000
P08670	61	61	60	59	59	61	87.3	87.3	87.3	84.8	85.6	85.6	98502000000	92007000000	90442000000	92005000000	86464000000	89583000000
P08708	9	9	8	7	8	9	63	63	56.3	57	56.3	63	2602400000	2510000000	2365000000	2051900000	1954500000	1787000000
P08754	2	4	4	8	7	8	28.2	28	28.2	39	38.4	41.2	78055000	94494000	96532000	280580000	254390000	241140000
P08758	12	11	12	16	17	16	42.2	42.5	42.5	48.1	50.9	50.9	1301000000	1325400000	1260400000	1893000000	1836800000	1820900000
P08861	1	2	1	1	1	1	2.6	6.7	2.6	4.1	2.6	2.6	0	63689000	0	0	0	0
P08865	18	16	15	15	15	15	64.1	63.7	63.7	63.7	63.7	63.7	13721000000	13737000000	13374000000	11574000000	12414000000	12518000000
P09001	2	3	1	2	1	2	9.5	18.7	5.2	7.8	5.2	9.5	69085000	87804000	0	0	0	53912000
P09012	13	12	13	11	14	14	47.2	47.2	47.2	41.5	48.2	48.2	6636200000	6089700000	5750000000	6243400000	6359700000	6366700000
P09086	2	1	2	2	1	2	14.2	9.6	12.5	14.2	9.6	14.2	45623000	0	0	47351000	0	42092000
P09104	14	14	13	11	12	10	53.9	58.8	48.6	44	48.6	41.7	776020000	789660000	757640000	621710000	654550000	715870000
P09110	8	6	5	8	6	6	37.3	28.1	22.6	32.3	25	25	263450000	279360000	278700000	325660000	330490000	326720000
P09132	2	2	1	2	1	1	20.8	20.8	10.4	20.8	10.4	10.4	39984000	33944000	0	34558000	0	0
P09211	16	16	13	14	17	14	70.5	71.9	70.5	71	71	71	5660400000	5993700000	6012500000	6326400000	5619400000	5796100000
P09234	4	4	4	3	4	3	25.2	25.2	25.2	19.5	25.2	19.5	3077000000	2622100000	2920800000	2757000000	3017400000	3025800000
P09326	2	2	3	8	8	7	9.1	9.1	14.4	30	30	26.7	49431000	0	63911000	856620000	974220000	875110000
P09382	12	12	12	12	12	12	74.8	74.8	74.8	74.8	74.8	74.8	21909000000	21059000000	20325000000	15744000000	16667000000	15054000000
P09417	5	3	3	5	5	5	36.1	23	19.7	40.2	40.2	34.4	103220000	131180000	82270000	164600000	159040000	160980000
P09429	14	15	15	16	15	15	46.5	43.3	61.4	47	47	50.7	6920700000	6532400000	5657500000	5647500000	5818000000	5727800000
P09455	0	0	0	1	1	1	0	0	0	8.9	8.9	8.9	0	0	0	0	7148200	0
P09486	2	2	1	1	0	0	9.2	9.2	4	4	0	0	0	26591000	0	0	0	0
P09488	2	2	3	1	0	0	12.8	12.8	18.8	6	0	0	43517000	53826000	46812000	0	0	0
P09496	8	8	8	8	8	8	22.6	22.6	22.6	22.6	22.6	22.6	1407500000	1270200000	1351400000	1443300000	1384500000	1648600000
P09497	4	4	4	4	4	4	16.6	16.6	16.6	16.6	16.6	16.6	261990000	249540000	262260000	325820000	360710000	363320000
P09525	5	4	7	12	9	10	18.8	24.1	30.7	46.1	39.5	38.2	267980000	230430000	242390000	259750000	257650000	292060000
P09543	2	2	2	3	5	3	6.7	6.7	6.4	9.3	15.4	10.7	36949000	33385000	0	72779000	66433000	69041000
P09622	12	12	9	15	18	17	29.7	29.3	23	35.8	46	38.7	768920000	780960000	733430000	1392500000	1263800000	1351000000
P09651	33	34	33	34	33	34	59.1	59.1	59.1	67.7	59.1	68	80032000000	66705000000	72907000000	69015000000	70887000000	68636000000
P09661	19	17	18	18	19	17	52.5	52.5	51.8	56.1	51.8	51.8	1750700000	1708200000	1860900000	1550100000	1488800000	1533700000
P09668	3	3	1	3	2	1	11.9	11.9	3.9	9.6	7.2	3.9	50396000	52202000	0	0	0	0
P09874	51	49	49	52	48	50	54.3	53.5	53.7	51.6	50.6	53.6	9238200000	8752900000	8648900000	8460600000	8758800000	8775700000
P09884	14	15	8	2	3	7	14	13.8	7.8	1.2	2.7	5.9	135510000	179050000	122650000	0	59764000	77821000
P09914	1	1	1	2	0	1	2.7	2.7	2.7	5.2	0	2.7	0	0	0	0	0	0
P09936	13	13	12	12	12	13	65	65	65	65	61.4	65	4144100000	3860100000	3907700000	4155500000	3852500000	4175800000
P09960	10	9	13	18	10	11	25.5	22.9	31.3	42.2	25.2	27.7	309850000	330660000	301290000	402400000	361750000	356560000
P09972	13	13	10	10	9	10	69	65.7	59.9	59.1	54.4	58.8	876340000	892660000	919300000	672110000	646710000	771890000
Q71UI9	2	2	2	2	2	2	31.2	31.2	31.2	31.2	31.2	31.2	1707500000	1289100000	2122800000	1451600000	1343300000	1430400000
Q99878	0	0	0	1	1	1	36.7	36.7	36.7	59.4	59.4	59.4	0	0	0	0	0	13009000
P0CG39	0	1	0	0	1	1	4.7	6.9	4.7	7.4	9.6	9.6	0	0	0	0	0	54071000
P0DJD0	0	0	0	0	0	0	15.7	15	14.2	12.9	13.2	10.6	0	0	0	0	0	0
P0DMV9	24	21	21	31	31	29	57.1	53.4	48.4	64.4	66.5	65.1	3742900000	3560500000	3539900000	15102000000	16071000000	15513000000
P0DN76	9	11	9	9	8	8	41.2	52.1	41.2	41.2	41.2	41.2	2976900000	3116800000	3085100000	2933900000	2711800000	2934100000
P0DN79	2	2	3	1	3	2	3.8	3.8	8.3	1.8	5.6	3.8	41415000	34658000	40061000	0	38555000	41745000
P0DP25	9	8	9	9	9	8	53	53	57.7	53	57.7	57.7	5512600000	5276000000	5720200000	4929200000	5682500000	5550900000
P0DPB6	5	7	5	6	5	5	56.4	64.7	56.4	56.4	56.4	56.4	306980000	328140000	330210000	329820000	287980000	357890000
P0DPH8	6	5	4	3	4	3	70	68.9	68.9	65.6	67.6	66.2	698500000	630120000	601620000	690160000	791570000	711650000
P10124	2	2	2	3	2	1	24.1	17.1	17.1	29.7	21.5	8.9	0	61134000	65761000	54005000	62450000	0
P10147	3	2	2	1	1	1	32.6	22.8	22.8	8.7	8.7	8.7	105750000	91690000	98995000	0	0	0
P10155	12	13	13	11	11	11	29.6	29.6	29.6	24.9	23	24.2	589340000	514240000	582210000	532010000	493520000	535380000
P10321	6	5	5	4	3	2	45.9	43.4	44.8	41.8	40.2	36.1	1503100000	1097000000	1078400000	346340000	1682100000	1162900000
P10398	1	0	0	1	0	0	2	0	0	2.1	0	0	0	0	0	9649000	0	0
P10412	1	0	1	0	0	0	12.3	5	17.8	10	5	10.5	0	0	0	0	0	0
P10415	0	0	0	1	1	1	0	0	0	12.6	12.6	12.6	0	0	0	0	0	25048000
P10515	5	8	6	10	8	10	12.2	20.7	14.4	25.3	19	20.4	164750000	169810000	189770000	333670000	347550000	310160000
P10599	7	9	9	8	9	7	52.4	66.7	66.7	66.7	66.7	52.4	5662000000	6205100000	5386300000	5102900000	5183300000	5583100000
P10606	3	2	4	5	6	5	38.8	30.2	45	45	51.2	51.2	144070000	131030000	147630000	310930000	371440000	318760000
P10619	5	5	3	3	3	2	14.8	14.8	7.9	7.9	7.9	5	83283000	91339000	90371000	81405000	83428000	96092000
P10620	1	1	0	2	2	2	7.7	7.7	0	16.1	16.1	16.1	0	0	0	57573000	44468000	45803000
P10644	8	9	9	10	9	11	29.4	29.4	28.9	28.6	31.2	37.8	256950000	292120000	271750000	361390000	364380000	388630000
P10645	1	1	1	0	1	1	2.4	2.4	2.4	0	2.4	2.4	0	0	0	0	0	8986100
P10768	9	9	10	9	9	10	44	42.2	41.1	38.3	38.7	46.5	871650000	756710000	772640000	783300000	700210000	768860000
P10809	41	40	42	44	46	44	69.1	69.1	69.1	74	69.6	68.1	21919000000	21225000000	19899000000	51026000000	54045000000	54409000000
P10914	0	0	0	0	0	0	0	0	4	0	0	0	0	0	0	0	0	0
P11021	36	38	39	41	39	38	52.4	54	54	57.6	57.3	56.3	14562000000	13910000000	13827000000	21228000000	20962000000	21939000000
P11049	0	0	0	2	1	2	0	0	0	9.3	2.8	10.7	0	0	0	0	0	24188000
P11137	1	1	1	3	1	2	0.5	0.5	0.7	2.1	0.7	1.2	0	0	0	52743000	0	0
P11142	41	39	37	36	40	39	65.2	64.1	60.7	61.6	65	62.7	71562000000	68762000000	65563000000	90388000000	95447000000	93473000000
P11166	0	0	0	5	3	3	0	0	0	14.2	7.7	7.7	0	0	0	105300000	130510000	109790000
P11171	11	9	11	13	15	12	16.9	15.5	14.2	22.1	26.6	20	321360000	298110000	294060000	375940000	407000000	375990000
P11172	15	11	13	13	14	15	47.1	35.4	37.9	38.1	43.5	42.7	752680000	672850000	750930000	1095300000	1012600000	1131200000
P11177	7	9	10	11	12	12	28.1	34.5	39	34.8	45.4	39.3	300430000	362110000	322220000	547890000	532360000	592650000
P11182	1	1	2	6	4	5	3.5	3.5	5.4	17	11.8	13.3	0	0	53548000	123590000	111680000	99248000
P11216	6	7	11	5	4	4	9.4	10.8	15.3	9.3	5.9	7.2	67071000	80393000	84684000	59478000	81568000	74446000
P11234	0	0	0	4	3	3	0	0	0	29.6	14.6	25.2	0	0	0	53896000	42293000	47622000
P11279	4	3	3	5	4	4	5.5	5.5	3.6	7.9	7.2	5.5	122470000	109630000	153980000	201690000	209290000	211780000
P11310	11	8	9	11	11	11	36.8	26.8	30.9	31.1	38.5	37.1	450620000	424300000	419550000	559280000	565800000	580530000
P11387	4	2	3	2	3	4	10.1	3.7	3.1	2	4.1	6.1	54050000	46941000	88596000	98676000	103160000	84704000
P11388	1	5	1	3	3	2	1	4	0.7	2.5	2.4	1.6	0	41091000	0	60232000	44363000	0
P11413	14	16	17	13	14	16	32	41.9	39	32.2	35.9	42.9	370490000	348480000	341200000	349900000	398650000	351180000
P11441	1	2	3	3	5	4	6.4	14	20.4	19.1	40.1	28	0	56480000	55539000	77036000	90728000	94047000
P11532	1	0	0	1	0	0	0.4	0	0	0.4	0	0	0	0	0	0	0	0
P11586	41	40	41	43	41	42	56.4	54.1	55.2	58	56.1	57.6	5143700000	4921600000	4989900000	5221200000	5197700000	5420800000
P11717	7	8	6	20	20	21	4.9	5.2	4.1	14.5	14	15.2	102210000	136160000	112360000	350360000	396360000	345920000
P11766	8	10	10	11	9	11	38.5	41.2	41.4	43.9	39	43.6	704670000	729000000	716260000	811740000	756350000	901900000
P11802	0	0	0	0	0	0	0	0	2.6	2.6	2.6	2.6	0	0	0	0	0	0
P11836	1	2	2	8	9	9	4	11.1	11.1	26.9	29.6	29.6	0	30639000	32553000	1345100000	1186600000	1395400000
P11908	6	5	5	6	5	6	44.7	47.2	42.1	38.4	47.2	47.2	475340000	484790000	449510000	464750000	413180000	432420000
P11940	33	33	33	33	32	32	54.2	54.2	55.7	55.3	52.4	52.5	9762500000	9522500000	9059800000	9480000000	9156100000	9530400000
P12004	18	19	19	17	17	17	77	80.5	80.5	77.4	77.4	77.4	4440900000	4117500000	4340400000	2855000000	2929500000	2883800000
P12074	1	1	1	1	1	2	26.6	26.6	26.6	26.6	26.6	43.1	0	0	0	0	286900000	298010000
P12081	9	9	11	10	9	7	22.2	19.6	27.9	24.4	19.4	14.1	328670000	297740000	299970000	304250000	290520000	297700000
P12235	0	0	0	2	3	3	10.1	10.1	10.1	26.8	28.9	31.2	0	0	0	46730000	53695000	0
P12236	0	0	0	2	3	2	13.1	13.1	13.1	27.5	27.9	30.5	0	0	0	156500000	165940000	150980000
P12268	28	30	26	28	28	28	58	55.6	55.4	53.7	58	57	6550700000	6123000000	6427300000	8301300000	8674900000	8618300000
P12270	104	98	96	101	104	101	48.2	46.6	47	47.4	48.4	48.2	13007000000	11712000000	12176000000	12794000000	12539000000	12611000000
P12532	7	8	8	5	4	5	26.6	35.5	29.7	20.4	15.1	20.4	170580000	168060000	174950000	98863000	91260000	97024000
P12694	0	1	2	5	4	2	0	3.6	4.5	17.5	14.8	8.1	0	0	0	56155000	68162000	0
P12757	0	0	0	0	0	0	0	0	0	0	0	0	0	0	0	0	0	0
P12814	23	25	25	17	19	19	59.2	61.9	60.3	50.4	55.8	53.9	1776900000	1871400000	1864100000	1158800000	1195800000	1209700000
P12931	1	0	2	3	3	2	3.2	0	5	6.3	5.4	3.9	0	0	0	0	44740000	54458000
P12956	33	33	32	29	32	29	55	53.9	53	53	55	51.2	14213000000	13759000000	13515000000	12556000000	12597000000	12604000000
P13010	38	36	37	34	34	36	53.3	52	53.1	49.5	50.8	52.2	14693000000	13500000000	13566000000	12257000000	12203000000	12870000000
P13073	1	1	1	4	4	3	7.7	7.7	6.5	28.4	28.4	20.7	0	0	0	183220000	196890000	216240000
P13164	0	0	0	1	1	1	0	0	0	16.8	16.8	16.8	0	0	0	0	0	70606000
P13284	1	1	1	1	1	1	4.4	4.4	4.4	4.4	4.4	4.4	379770000	279640000	235610000	373450000	336560000	308320000
P13473	2	4	3	3	3	3	4.9	8.8	7.1	7.1	7.1	7.1	78030000	70894000	73649000	124160000	142310000	108350000
P13489	21	19	18	19	17	21	63.1	54.9	58.4	58.4	53.6	59.4	1247700000	1197300000	1304200000	1481900000	1489800000	1474100000
P13598	0	0	0	0	0	1	0	0	0	0	0	3.6	0	0	0	0	0	11834000
P13612	1	1	1	5	3	4	1.5	1.5	1.5	6.2	3.7	6	0	0	0	59680000	55933000	65942000
P13639	53	50	49	48	45	46	54.8	53.6	52.3	55	51.6	53	25785000000	25311000000	25377000000	19861000000	19334000000	19838000000
P13667	40	37	37	42	42	41	61.2	58.4	57.5	61.4	60.2	58.9	4670600000	4637300000	4523800000	6416200000	6351900000	6446600000
P13674	14	12	10	15	17	15	35	27.7	24.9	36.5	38	34.6	535590000	575050000	580070000	801750000	731070000	793190000
P13693	8	8	8	8	8	8	41.3	41.3	41.3	41.3	41.3	41.3	2479200000	2170300000	2322400000	2291900000	2328500000	2187200000
P13747	1	1	2	1	0	0	10.3	10.3	10.1	10.3	7.5	7.5	0	0	47517000	0	0	0
P13760	10	6	8	15	14	15	45.9	41.4	37.2	50.4	50.4	50.4	831330000	867240000	852320000	3715700000	3516700000	3816200000
P13796	46	46	47	44	47	45	64.1	63.5	63.6	63.5	63.6	63.5	30378000000	28903000000	28526000000	20867000000	21650000000	21107000000
P13797	19	17	19	16	13	14	47.8	46	50.2	46.2	41	41.6	1132600000	1131500000	1149700000	755740000	830190000	863080000
P13798	11	14	12	9	9	9	26.1	29.6	23.5	19	19.5	18.3	267330000	272320000	350060000	188630000	220460000	194150000
P13804	7	8	6	11	12	9	28.8	33.9	25.2	40.2	41.1	33.3	450580000	455440000	438850000	798820000	915750000	862190000
P13807	1	2	3	3	1	1	1.1	2.6	5.3	5.3	2	2.3	0	0	0	0	0	0
P13861	9	11	7	10	12	10	28.2	38.9	22	31.4	36.4	28.7	485320000	502000000	479400000	492810000	541350000	512320000
P13984	5	7	7	9	7	6	37.3	33.7	38.2	54.6	45.8	41.8	285930000	278470000	312660000	326820000	321370000	349280000
P13987	0	1	0	3	5	3	0	9.4	0	19.5	28.1	19.5	0	0	0	147340000	315730000	280670000
P13995	2	3	1	4	2	3	7.1	14.6	4.3	14.3	7.1	15.7	63931000	39946000	0	107370000	74620000	41644000
P14151	0	0	0	1	1	1	0	0	0	3	3	2.4	0	0	0	0	0	0
P14174	4	4	4	4	4	4	40	40	40	40	40	40	3738700000	3740300000	3701000000	3425600000	3406600000	3387700000
P14209	2	2	2	1	2	2	13	13	13	5.4	13	13	141750000	124820000	93554000	0	117170000	97399000
P14314	17	19	17	16	15	17	44.3	44.3	39.8	38.3	38.3	44.5	1600100000	1574600000	1557300000	2219800000	2080500000	2245400000
P14316	2	5	5	4	5	4	8.3	19.8	20.9	17.8	20.3	17.2	105820000	126030000	106420000	128550000	104960000	95565000
P14317	18	20	18	17	16	15	45.5	45.9	45.5	44.9	44.9	42.8	4305000000	3796600000	3984900000	2498000000	2559300000	2878800000
P14324	8	10	9	9	9	9	23.2	26	25.8	25.8	25.8	25.8	1375600000	1299600000	1219600000	1084100000	983520000	1065800000
P14373	2	4	4	3	2	2	4.9	9.9	8.8	6.8	4.5	4.9	75282000	80104000	45292000	63884000	60029000	61168000
P14406	0	0	0	0	1	2	0	0	0	0	12	27.7	0	0	0	0	0	0
P14550	13	12	14	14	13	14	54.5	51.1	57.5	56.9	53.5	56.9	1032500000	995970000	1035600000	1453900000	1383200000	1407300000
P14598	8	8	8	7	7	5	21.3	24.1	31	20.8	20.3	15.1	117240000	111450000	115920000	77702000	75642000	75100000
P14618	38	40	37	38	38	37	74.2	74.2	74.2	74.2	74.2	74.2	29015000000	27695000000	28133000000	23457000000	24803000000	23266000000
P14625	43	45	43	44	48	49	55.2	54.3	53.5	56.7	56.5	59	17726000000	17333000000	17608000000	22856000000	23878000000	24241000000
P14635	0	0	0	0	0	0	0	0	0	0	0	0	0	0	0	0	0	0
P14649	1	0	0	1	1	0	20.7	11.5	11.5	16.3	20.7	11.5	0	0	0	0	18548000	0
P63162	4	6	6	6	6	6	18.8	18.8	18.8	18.8	18.8	18.8	1564900000	1250400000	1551200000	1206300000	1388200000	1431600000
P14735	8	9	8	3	4	5	9.7	10.9	9.9	4.4	5.1	6.2	127560000	110270000	100570000	68077000	72507000	64982000
P14854	6	6	5	7	6	6	83.7	83.7	83.7	83.7	83.7	75.6	1986600000	2000400000	2259100000	2045700000	2366800000	1973800000
P14859	6	7	6	5	5	5	18	18	14	11.2	9.4	11.2	202690000	174860000	175820000	194410000	176640000	167300000
P14866	36	36	33	37	33	32	69.4	69.3	67.4	75.2	67.2	67.4	29933000000	28772000000	28089000000	27701000000	28676000000	30458000000
P14868	27	28	27	34	32	28	62.9	63.1	63.1	70.3	67.1	66.9	3281800000	3215000000	3095800000	4302100000	3933900000	4096000000
P14923	0	0	0	0	0	0	0	0	0	0	0	0	0	0	0	0	0	0
P14927	0	1	1	4	4	2	0	14.4	14.4	46.8	39.6	30.6	0	0	0	90114000	93253000	111370000
P15104	2	2	2	2	1	2	6.4	8.6	6.4	6.4	2.1	6.4	37577000	0	33864000	0	0	0
P15121	9	10	10	11	9	7	38.9	41.8	41.8	44.6	38.6	33.2	388920000	399300000	366470000	482170000	430500000	450430000
P15153	4	4	4	5	7	6	23.4	23.4	23.4	29.2	35.4	28.1	500610000	463690000	503990000	1065900000	907630000	1042100000
P15170	17	18	17	15	17	13	44.5	46.9	45.3	40.9	47.1	36.1	1391900000	1378800000	1351200000	1290900000	1311000000	1393800000
P15311	19	16	20	18	19	18	44	40.4	47.1	45.1	45.9	44.5	3029000000	2757300000	3059400000	2381400000	2506600000	2618900000
P15336	0	1	3	3	3	1	0	7.5	14.5	15.8	15.8	7.5	0	0	37921000	42896000	54612000	0
P15374	6	7	5	6	5	4	39.6	45.7	34.3	40	35.2	29.1	145380000	163180000	155630000	175550000	170730000	176910000
P15498	4	6	4	1	1	2	5.3	7.7	6.3	1.2	1.2	3.9	36664000	34823000	44220000	0	0	31235000
P15531	5	5	5	5	5	5	69.7	69.7	64.5	69.7	69.7	64.5	2202100000	1763000000	2341600000	2025700000	2235300000	2202000000
P15586	2	2	2	1	2	2	4.7	4.7	4.7	2.2	4.7	4.7	30891000	29193000	30695000	0	41139000	49896000
P15880	8	6	8	8	5	7	27.6	22.5	28	28.7	18.8	23.9	419200000	386710000	427530000	391030000	360950000	367520000
P15907	4	1	3	4	2	4	14.3	2.7	10.8	14.8	7.1	12.3	104880000	0	83290000	91792000	102720000	97478000
P15927	7	7	7	6	5	7	37.8	37.8	37.8	34.8	28.9	37.8	1366000000	1364000000	1359500000	1513600000	1331700000	1419200000
P16070	1	1	1	6	6	7	1.6	1.6	1.6	7.5	7.3	9	0	0	134910000	439270000	490240000	617040000
P16104	1	1	1	1	1	1	32.9	32.9	32.9	53.1	53.1	53.1	0	0	0	0	0	24961000
P16150	0	0	0	3	5	5	0	0	0	13.2	24.8	24.8	0	0	0	120320000	122670000	130670000
P16152	5	6	4	6	8	8	31.8	36.5	25.3	33.9	44.4	46.2	78301000	88152000	88850000	131630000	136840000	145290000
P16220	5	4	5	7	5	5	25.2	22.6	25.2	27.6	24	25.2	295870000	321890000	321740000	327930000	316460000	379410000
P16278	4	3	5	6	4	5	7.8	6.5	11.1	12.3	8.9	11.2	85023000	91404000	92450000	111500000	109660000	88404000
P16298	4	2	5	3	2	2	8.8	4.8	13.5	6.5	5.2	3.8	48587000	54172000	45743000	56359000	0	0
P16333	1	0	1	3	2	4	3.2	0	2.1	9.5	5.3	13.8	0	0	0	0	67679000	72258000
P16383	2	3	4	0	0	0	4.5	5.4	7.7	0	0	0	0	0	61627000	0	0	0
P16401	0	0	0	0	0	0	0	0	0	0	0	0	0	0	0	0	0	0
P16403	2	2	3	3	2	3	12.7	12.7	18.3	17.8	12.7	18.3	103320000	110470000	113410000	140970000	120880000	124240000
P16455	2	0	1	1	2	1	15.5	0	8.7	8.7	17.4	8.7	10286000	0	0	0	0	0
P16591	0	0	0	0	0	0	0	0	0	0	0	0	0	0	0	0	0	0
P16615	1	1	1	13	7	8	1.2	1.4	1.7	16.3	10.5	11.2	0	0	0	198690000	165980000	159760000
P16885	17	15	15	16	14	20	23.4	20	20	19.7	17.4	25	420550000	448920000	394250000	427710000	446970000	404700000
P16930	4	2	3	1	0	0	12.4	5.3	8.8	4.3	0	0	44819000	38187000	0	0	0	0
P16949	6	6	8	3	4	5	39.6	42.3	54.4	23.5	28.9	36.9	1596900000	1400500000	1380400000	1260100000	1421300000	1395400000
P16989	9	10	10	9	11	8	51.3	57.3	59.9	57.5	60.2	52.7	539010000	515530000	565380000	574430000	528000000	589630000
P17028	1	1	1	2	1	1	2.7	2.7	2.7	5.2	2.7	2.7	0	0	0	0	0	13307000
P17050	4	5	5	2	2	2	12.4	17	17	5.6	5.6	5.6	58424000	60888000	39869000	29355000	35308000	28095000
P17066	2	2	2	3	2	3	15.7	14.5	14.3	17.3	16.8	17.3	2597600000	2275900000	2321200000	3132600000	2770400000	3095100000
P17096	2	3	2	4	4	4	23.4	23.4	23.4	41.1	41.1	41.1	608140000	636940000	580270000	679870000	568250000	511510000
P17152	1	1	1	1	1	1	4.2	4.2	4.2	4.2	4.2	4.2	0	0	0	0	0	0
P17174	9	11	11	11	12	11	32	43.1	38.5	33.2	38.7	33.2	780750000	694890000	814110000	624120000	642870000	650340000
P17275	3	2	4	2	3	2	17.6	10.4	21.3	15.3	19.3	15.3	58075000	67960000	55695000	54891000	63253000	67627000
P17480	15	17	15	9	9	10	22.6	26	21.9	13.6	13.2	14.7	624950000	648000000	574170000	375230000	372490000	312500000
P17535	2	2	2	2	2	2	10.1	10.1	10.1	10.1	10.1	10.1	59385000	69807000	62934000	51215000	52998000	62912000
P17544	2	4	3	4	3	2	7.7	15.2	12.1	14.2	12.1	8.5	44925000	46046000	35162000	44639000	41392000	38669000
P17612	1	1	1	2	3	3	3.7	3.7	3.7	9.7	12.3	12.3	0	0	0	0	32912000	38038000
P17655	1	0	0	1	2	1	2.6	0	0	2.6	4.3	2.6	0	0	0	0	33671000	0
P17676	2	1	1	0	1	1	8.1	5.2	5.2	0	5.2	2.9	0	5628200	0	0	0	0
P17693	1	1	1	1	1	1	6.8	6.8	6.8	6.8	6.8	6.8	0	0	0	0	0	407810000
P17706	2	2	1	2	1	1	7.2	7.2	2.7	4.8	5.1	2.7	41116000	39892000	0	32797000	0	0
P17812	14	14	16	16	15	16	37.9	35.7	37.9	41.5	38.2	40.1	889350000	836320000	809990000	910650000	935100000	1012000000
P17844	51	45	47	42	42	42	70.2	61.1	63.7	59.3	60.4	56.2	18561000000	17693000000	16825000000	10072000000	9939400000	9610500000
P17858	21	19	18	17	19	17	39.9	36.9	35.9	34.2	39.4	34.7	1111400000	1247600000	1168500000	1013400000	1092000000	1080100000
P17900	1	1	1	2	1	0	4.1	4.1	4.1	9.3	4.1	0	0	0	0	249810000	0	0
P17931	8	7	8	7	8	7	35.2	31.2	35.2	32.4	35.2	32.4	600740000	567210000	606600000	687660000	726620000	707320000
P17980	14	16	18	16	17	15	39.2	47.4	49.9	48.5	48.3	43.3	1327400000	1337500000	1294700000	1410900000	1444700000	1400000000
P17987	29	29	30	32	31	28	62.8	62.8	62.8	64.4	62.8	62.8	7202600000	7058400000	6733500000	7649500000	7620500000	8014800000
P18031	4	4	4	11	7	6	15.9	12.9	15.6	39.3	26.9	24.1	132820000	103740000	99284000	184360000	206590000	198750000
P18074	6	2	5	5	4	5	15.8	5.7	12.2	10.8	9.5	12.1	70537000	74709000	68909000	93124000	85895000	74803000
P18077	4	4	6	3	6	5	34.5	29.1	50	30.9	48.2	43.6	404950000	381300000	370870000	388410000	366880000	379810000
P18085	3	3	3	3	3	3	50	48.9	48.9	48.9	50	50	213310000	200630000	216320000	151740000	157660000	158080000
P18124	4	3	1	1	2	3	16.9	12.5	7.7	7.7	12.1	16.1	125790000	87127000	0	0	109500000	112380000
P18206	20	27	24	22	21	23	25.2	32.8	27.1	27	25.1	26.3	908410000	919560000	897390000	699090000	690620000	692140000
P18583	47	47	47	41	47	46	30.3	28.4	28.4	26.1	28	27.8	3428700000	3349100000	3327100000	3140600000	3117900000	3196700000
P18615	3	4	5	5	2	2	12.6	18.4	20.8	17.1	10.3	10.3	92874000	122360000	84110000	86238000	78628000	0
P18621	8	5	6	7	8	7	46.7	26.6	29.3	33.7	43.5	38	438270000	438380000	383190000	452370000	414670000	450210000
P18669	11	13	14	12	13	12	56.3	59.4	59.8	58.7	59.1	58.7	8779300000	7776400000	8583700000	7150200000	7224300000	7744600000
P18754	19	23	22	23	22	21	61.8	71.3	68.6	71.3	64.4	68.6	4273500000	4203700000	4133200000	3973200000	4150500000	4071000000
P18846	2	2	1	0	2	1	15.5	12.2	5.9	5.9	15.5	5.9	0	0	0	0	0	0
P18858	13	10	9	4	3	4	18.8	14.4	13.8	6.1	5.3	6.6	153740000	159510000	181060000	63815000	25428000	27930000
P18859	6	4	4	6	5	5	55.6	49.1	55.6	55.6	55.6	55.6	747070000	752480000	796710000	1115300000	1153300000	1211300000
P18887	13	13	10	10	9	10	28.4	28.8	18.3	20.9	17.5	23.2	476820000	456330000	407580000	357860000	336530000	354250000
P19174	0	2	1	2	3	2	0	2.5	1	1.7	5	2.6	0	0	0	0	0	17594000
P19256	0	0	0	0	0	0	0	0	0	0	0	0	0	0	0	0	0	0
P19338	36	35	35	37	39	38	36.2	35.1	34.8	50.1	51.1	45.6	48095000000	46524000000	44820000000	43357000000	43353000000	42786000000
P19367	22	25	24	26	25	20	29.9	33.4	32.9	33.8	34	28.6	1006000000	1006000000	990530000	1005900000	973040000	1006300000
P19387	7	7	9	6	6	6	35.6	36.4	48.4	30.2	34.9	32.4	323110000	260510000	267640000	379440000	316090000	337010000
P19388	10	11	10	12	10	10	58.6	58.6	58.6	58.1	58.6	53.8	842190000	809680000	758920000	776740000	751860000	729830000
P19404	4	4	4	5	5	6	23.7	23.7	22.9	27.7	27.7	32.1	213480000	206660000	232770000	257630000	280660000	300610000
P19447	1	2	1	1	1	0	1.7	3.1	1.4	2.7	1.4	0	0	13512000	0	0	0	0
P19474	1	3	0	0	1	0	2.1	5.5	0	0	1.5	0	0	0	0	0	0	0
P19484	4	2	1	2	0	2	13.2	5.9	1.7	7.4	0	4.2	54655000	56434000	0	68555000	0	41751000
P19525	15	15	14	11	14	11	39.6	41	39.6	34.8	39.4	25	525810000	559700000	564910000	521720000	518610000	533180000
P19623	14	12	10	14	13	12	62.6	53.6	49.7	59.9	58.6	58.6	523080000	520380000	548390000	646830000	684000000	644910000
P19784	8	11	10	9	8	8	33.1	43.7	40.9	36.6	33.4	32.6	272920000	316110000	327250000	216970000	204400000	206130000
P19838	20	19	18	24	20	22	27.8	24.5	25.1	31.4	24.7	29.4	931210000	953640000	886460000	1119200000	1109100000	1157500000
P19878	11	11	14	8	6	9	23.6	24	32.7	20.2	14.8	18.6	233030000	227940000	224040000	161580000	97847000	153640000
P20020	0	0	0	0	1	2	0	0	0	0	1.4	2.8	0	0	0	0	0	25758000
P20036	3	3	2	3	3	3	17.7	17.7	17.7	17.7	17.7	17.7	157860000	142280000	154530000	370510000	418880000	476300000
P20042	8	10	12	6	9	11	25.8	31.2	43.5	22.8	28.2	35.1	485500000	452290000	480190000	413410000	374800000	398570000
P20073	11	11	12	10	12	11	28.1	28.9	31.4	26.8	31.1	29.5	861410000	855520000	835580000	705790000	677250000	674220000
P20226	2	1	1	1	2	2	8.3	5	5	5	8.3	8.3	37073000	0	0	0	30102000	33569000
P20248	3	2	2	1	0	0	11.1	6.7	10.6	3.2	0	0	101420000	0	95152000	0	0	0
P20273	0	0	0	3	3	3	0	0	0	5.5	6.4	5.8	0	0	0	44340000	53555000	52832000
P20290	11	9	9	8	8	7	56.8	56.3	52.9	43.7	48.5	43.7	2232800000	2017400000	2023400000	1967200000	1847000000	1933200000
P20339	1	2	2	1	1	0	18.6	27.9	20	11.2	18.6	4.7	0	0	0	0	0	0
P20340	2	2	3	4	4	4	12	12	15.9	20.2	20.2	18.8	0	0	597220000	444920000	700100000	526330000
P20591	22	24	22	19	20	23	44.6	45.6	42.9	40.2	38.1	44.3	1434700000	1428100000	1467800000	1002300000	1025000000	1022400000
P20592	3	3	2	0	0	0	12.4	12.4	11.6	6.9	6.9	6.9	0	0	0	0	0	0
P20618	7	7	6	7	7	6	38.6	43.2	38.6	38.6	38.6	38.6	2258500000	2308600000	2075300000	1427000000	1683700000	1654400000
P20645	4	5	4	6	7	6	23.8	23.5	22.7	26	30.3	26	275330000	312010000	254030000	432420000	442540000	433130000
P20674	4	3	3	3	5	4	28	16.7	16.7	16.7	32	21.3	155720000	138280000	177210000	394720000	388650000	346500000
P20700	56	58	54	56	57	57	76.5	82.4	82.4	77.5	76.5	77.5	39695000000	36724000000	36274000000	37299000000	36936000000	38040000000
P20701	0	0	0	1	2	2	0	0	0	0.9	1.5	1.5	0	0	0	0	0	0
P20810	8	7	7	6	6	7	21	21.9	21.2	19.5	19.5	20.1	154810000	143910000	163350000	128960000	145380000	133640000
P20839	7	8	8	12	11	12	24.7	29.8	28.6	39.7	34.4	41.6	260540000	295360000	279200000	534060000	490740000	535140000
P20936	2	3	1	1	1	0	1.8	2.7	1.1	1.1	1.1	0	24068000	22796000	0	0	0	0
P20962	1	1	1	1	2	2	11.8	11.8	11.8	11.8	22.5	22.5	109370000	81677000	66903000	0	91410000	66873000
P21127	18	21	18	15	17	20	22.6	24.4	24	20.3	23.4	27.7	852070000	839360000	872500000	757260000	748600000	746300000
P21281	14	14	14	17	15	13	37	37	37.6	42.7	41.1	37.8	776280000	718820000	772040000	847720000	852630000	886090000
P21283	7	5	5	4	8	6	23.8	14.4	17.3	11	22.3	12.8	117290000	95836000	97087000	102200000	88060000	96925000
P21291	7	5	4	7	5	6	54.4	45.6	37.8	59.6	42	54.4	363220000	417000000	412870000	281760000	284150000	344260000
P21333	133	133	134	126	116	118	62.1	63.1	62.9	62.6	59.2	59.9	24482000000	23561000000	23968000000	15928000000	16064000000	16004000000
P21359	0	0	1	1	0	1	0	0	0.4	0.5	0	0.5	0	0	0	4659900	0	0
P21399	0	0	2	2	1	2	0	0	3.3	3.4	2.5	3.3	0	0	12322000	0	0	12906000
P21580	13	11	12	1	1	3	24.4	15.8	21.8	1.4	1.8	6.1	192470000	126990000	147080000	0	0	20858000
P21675	1	3	1	3	1	1	0.7	3.7	1.3	2.6	1.3	0.6	0	29606000	0	0	0	0
P21796	13	14	12	17	18	19	62.5	66.8	62.5	69.6	73.5	74.2	887360000	785460000	917920000	3334400000	3584300000	3708800000
P21912	7	10	7	12	12	10	31.4	47.5	29.6	47.5	50.4	44.3	445220000	432770000	379650000	716930000	678360000	739650000
P21953	2	0	2	1	1	0	5.9	0	12	3.3	3.3	0	0	0	0	0	0	0
P21964	1	1	1	4	3	3	10.3	10.3	10.3	28.4	22.5	22.9	0	0	0	178700000	187040000	184580000
P22059	17	17	15	13	12	17	28.4	27.3	22.7	25	19.8	29.5	299360000	289540000	271560000	234120000	276420000	254910000
P22061	7	7	9	9	9	10	51.5	47.1	62.1	61.2	58.1	58.1	256560000	277940000	293760000	413570000	403820000	377880000
P22087	12	13	13	10	12	13	40.5	51.7	49.5	51.4	46.1	46.4	1898400000	1818800000	1719400000	1511900000	1543100000	1767300000
P22102	36	35	37	34	36	38	46.5	45.5	47.2	43	45.2	47.5	3195600000	3009400000	3142000000	3557500000	3540800000	3777900000
P22105	1	1	1	1	1	1	0.2	0.2	0.2	0.2	0.2	0.2	0	0	0	0	0	6363700
P22234	24	25	26	22	22	22	50.6	53.9	55.5	48	49.2	52.7	4963300000	5112200000	4991200000	4153700000	4096000000	4224400000
P22307	9	9	9	11	11	9	15.2	15.2	15.2	16.8	16.8	15.2	2404700000	2415000000	2204000000	2011100000	2063700000	2288800000
P22314	36	32	36	39	38	37	47.1	44.5	51.1	51.7	52.8	49.6	5734400000	5267800000	5562600000	6439900000	7184200000	6891600000
P22392	10	9	9	10	10	8	76.3	69.7	66.4	76.3	76.3	66.4	7592300000	7231600000	7094200000	7166600000	7521300000	7436400000
P22415	0	1	1	2	1	1	3.2	6.1	9.4	12.3	9.4	9.4	0	0	0	37738000	0	0
P22570	4	5	5	7	9	8	14.7	17.5	19.6	22	31	28.5	135530000	146590000	177660000	196170000	232540000	225840000
P22626	40	37	38	36	39	36	77.3	75.4	77.6	75.6	77.6	75.6	103850000000	97914000000	94153000000	100640000000	99249000000	101690000000
P22670	0	0	0	0	0	0	1.2	1.2	0	0	0	0	0	0	0	0	0	0
P22681	4	4	3	3	3	3	7.9	7.6	4.6	4.6	4.3	4.6	34324000	31055000	35701000	33720000	32407000	22258000
P22695	1	1	2	11	10	11	3.1	3.5	6.6	37.1	33.6	36	0	0	24145000	590500000	584450000	546290000
P22830	0	0	1	0	0	1	0	0	3.5	0	0	3.5	0	0	0	0	0	5329900
P23193	12	8	11	7	12	10	45.5	32.2	40.2	24.9	44.9	37.2	589620000	503760000	454960000	493810000	454260000	453970000
P23246	45	47	47	43	43	43	54	54.3	54.7	54	55.2	54	30375000000	30002000000	27459000000	26181000000	26027000000	26122000000
P23258	5	7	8	10	11	11	24.4	29.7	34.6	43.9	50.3	50.1	228340000	257530000	262010000	308370000	372980000	343450000
P23284	17	14	11	14	15	15	57.9	51.9	48.1	51.9	57.9	51.9	6015400000	5776700000	5572800000	6384700000	6012400000	6411500000
P23368	5	7	6	13	11	13	9.9	14	12.5	28.9	26.4	30.8	201490000	221750000	227700000	417360000	515160000	473600000
P23381	15	16	16	12	14	15	38.4	42.3	52.4	40.3	41.6	40.3	1478400000	1428500000	1481300000	1213100000	1209700000	1150800000
P23396	21	22	20	22	21	21	83.5	83.5	83.5	83.5	83.5	83.5	11724000000	10983000000	11496000000	9491800000	9351500000	10172000000
P23434	2	2	2	2	1	1	17.3	17.3	17.3	17.3	5.8	5.8	33130000	27931000	34572000	56100000	0	0
P23497	23	19	19	13	14	13	33.3	30.6	24.7	19.6	22.1	17	999690000	950640000	898310000	835460000	745030000	760460000
P23511	1	1	1	2	2	2	5.5	6.1	5.5	12.1	12.1	6.6	0	0	0	78924000	72286000	72549000
P23526	18	19	21	16	18	17	39.8	44	47.2	38.9	41.7	42.1	3607000000	3602100000	3532500000	2659300000	2465900000	2583200000
P23528	16	17	16	17	17	18	73.5	78.3	73.5	78.3	83.1	83.1	20801000000	19011000000	20159000000	18039000000	18915000000	18141000000
P23588	18	15	16	15	16	14	34	30.3	30.3	30.9	31.4	30.3	1549000000	1547000000	1587100000	1327200000	1321400000	1344600000
P23610	0	0	2	0	0	0	0	0	9.4	0	0	0	0	0	23776000	0	0	0
P23786	2	2	0	1	0	0	3.6	5.3	0	1.4	0	0	18255000	0	0	0	0	0
P23919	10	10	11	17	11	15	52.8	55.7	57.5	62.7	53.8	60.8	329650000	366530000	333280000	599370000	552060000	600090000
P23921	22	22	21	15	17	18	40.8	42.8	40.5	28.9	34.6	37	1124200000	1025600000	1215400000	777150000	682630000	712820000
P24534	7	7	6	7	8	8	49.8	49.8	44	63.6	66.7	66.7	2409100000	2295900000	2657400000	2573700000	2467600000	2389900000
P24539	1	1	2	6	6	5	3.1	4.7	7.8	27.7	27.7	24.6	0	0	0	355960000	352210000	310540000
P24666	7	6	7	6	6	5	52.5	51.9	60.1	44.3	44.9	44.3	296890000	292010000	294240000	254820000	250510000	246910000
P24752	11	10	11	14	13	14	36.8	34.7	32.1	46.6	43.6	46.6	606610000	555910000	521560000	1208700000	1276200000	1347700000
P24863	0	1	0	0	0	0	0	3.9	0	0	0	0	0	4562600	0	0	0	0
P24928	42	45	38	40	35	38	30.9	32.8	28.6	32	28.4	28.8	1460200000	1389100000	1417600000	1267500000	1380200000	1403400000
P24941	9	7	10	6	5	4	48	38.3	56	34.9	22.5	17.8	149180000	143910000	138160000	92583000	84107000	83125000
P25098	7	8	5	5	3	8	13.8	15.5	8	9.1	3.8	15.5	82443000	95161000	80556000	80617000	83223000	86818000
P25205	52	51	56	46	50	44	60.8	61.9	64	61.1	61.3	59	8032100000	7460100000	6991900000	5815700000	5621900000	5707900000
P25208	1	1	1	1	0	0	8.2	8.2	8.2	3.9	0	0	0	0	46698000	0	0	0
P25325	1	1	0	2	1	1	4.4	4.4	0	20.2	4.4	12.1	0	0	0	0	0	0
P25398	8	7	8	8	9	9	58.3	54.5	54.5	55.3	58.3	58.3	8658800000	8508100000	8444100000	7371800000	7867300000	8847700000
P25440	12	10	10	6	6	6	27.8	22.1	23	13.9	13.2	13.2	250530000	236660000	241650000	157640000	146920000	150550000
P25445	4	3	4	6	6	7	12.8	12.8	15.2	19.4	19.7	30.4	81527000	82465000	86095000	216270000	175660000	201990000
P25490	4	4	4	3	4	4	13.8	13.8	13.8	9.7	13.8	13.8	91570000	89830000	93833000	87230000	67230000	76313000
P25685	6	8	8	14	13	13	20.9	27.4	28.5	36.2	35	35.3	308300000	277340000	299830000	1112800000	1105200000	1103800000
P25686	0	0	1	1	1	0	0	0	3.7	6.2	3.4	0	0	0	0	0	0	0
P25705	28	27	28	30	32	30	54.2	53.2	54.1	58.8	59	53.3	17358000000	15491000000	16310000000	21603000000	21544000000	22648000000
P25774	2	3	5	1	2	4	7.3	11.2	18.4	2.4	6.3	13.6	278240000	192980000	181050000	0	187850000	183170000
P25786	15	17	19	15	17	17	71.9	75.7	82.1	73.8	77.9	79.8	2952800000	2664400000	2673000000	2312900000	2192900000	2319900000
P25787	8	8	9	8	10	9	50.4	52.1	55.1	52.1	63.7	55.1	1550900000	1662700000	1562300000	1209800000	1289000000	1240600000
P25788	10	13	12	13	12	13	49	52.2	49.4	58.4	52.5	54.9	2652300000	2481700000	2568900000	2005600000	2024100000	2155500000
P25789	11	10	12	9	9	9	48.7	46	51.7	43.7	42.9	43.7	2139500000	2161400000	2392500000	1769900000	1791600000	1840500000
P25942	0	0	0	3	4	4	0	0	0	19.9	23.1	23.1	0	0	0	104260000	122480000	98968000
P26010	6	6	5	3	2	1	11	12.7	11.8	5	2.9	1.8	138420000	145030000	125560000	99246000	95945000	0
P26038	37	36	36	34	36	37	58.1	57.5	58.9	58.8	54.4	57.2	7776800000	7202300000	7215600000	7056800000	6330200000	6451300000
P26196	21	20	16	17	21	20	62.5	58	46.2	51.8	60.9	55.5	1032200000	1110600000	1043900000	1168000000	1191000000	1287800000
P26232	0	0	1	1	0	0	4.4	3.1	5	5	3.1	3.1	0	0	0	6040200	0	0
P26358	34	33	29	9	9	12	29.1	30.8	25.1	9.5	9.6	11.4	975550000	878860000	858530000	219850000	208390000	238030000
P26368	17	15	18	18	17	17	50.5	49.1	50.5	51.4	49.3	50.9	7085800000	6786900000	6511400000	6177200000	6677200000	5970200000
P26373	5	5	4	3	6	5	25.6	26.1	19	14.7	29.9	22.7	406000000	373490000	348410000	368500000	506670000	498010000
P26440	2	1	1	5	4	7	5.9	3.1	3.1	12.4	9.6	18.5	0	0	0	169480000	157520000	145320000
P26447	0	0	0	0	0	2	0	0	0	0	0	19.8	0	0	0	0	0	28769000
P26572	1	0	0	1	0	0	2.5	0	0	3.1	0	0	8580200	0	0	0	0	0
P26583	10	10	9	8	8	9	52.6	52.6	52.6	39.2	35.9	39.7	2430600000	2047400000	2219700000	2087700000	1799000000	2113500000
P26599	18	19	19	20	19	20	51.2	51.2	56.5	66.1	58.6	58.8	11562000000	10306000000	11344000000	11223000000	11813000000	11343000000
P26639	29	28	27	25	26	32	48.3	51.3	46.6	46.9	46.7	54.4	1644700000	1635000000	1640800000	1552400000	1643000000	1584200000
P26640	39	36	36	34	33	34	40.6	39.2	40.2	37.3	36.6	37.5	1911700000	1895100000	2031500000	1699000000	1700800000	1661300000
P26641	24	23	25	22	26	25	54	53.8	54	53.8	56.5	54	7423400000	6594200000	7019400000	7858200000	7355100000	7218400000
P26885	2	2	2	4	3	3	18.3	18.3	18.3	52.1	32.4	32.4	176240000	192030000	231620000	295250000	227350000	225100000
P27144	1	0	1	7	8	6	4.9	0	6.7	46.2	46.2	40.4	0	0	0	198150000	178820000	157940000
P27348	8	8	10	7	8	9	46.5	40.8	55.9	43.7	46.5	46.5	1740400000	1763400000	1673800000	1519400000	1649500000	1495600000
P27361	2	2	1	1	1	0	14.5	18.5	16.1	13.5	19.5	7.4	31969000	27913000	0	0	0	0
P27540	2	1	1	1	0	0	4.2	1.9	1.9	2.3	0	0	0	0	0	0	0	0
P27635	9	8	5	6	6	7	46.3	46.3	35	34.6	35	38.8	311330000	292350000	295380000	327650000	379750000	368970000
P27694	26	23	23	25	25	24	54.2	53.6	56.5	59.7	51.6	50.3	2195600000	2027300000	2077000000	1884200000	2166600000	2133200000
P27695	13	14	13	16	14	14	55	55.3	55.7	66.7	60.7	54.1	1796600000	1564200000	1670200000	1701400000	1627100000	1528800000
P27707	2	4	4	3	4	3	11.5	20.4	17.7	14.6	21.9	11.9	56211000	51821000	63407000	0	64153000	60862000
P27708	57	58	60	55	57	53	38.5	39.5	41.6	38	39.8	36.5	3320600000	3188100000	3387700000	3196700000	3221200000	3183300000
P27797	18	19	19	19	19	19	54	55.6	55.6	55.6	55.6	55.6	13528000000	12945000000	13398000000	16598000000	16296000000	16857000000
P27816	28	29	27	17	18	24	33.2	32.9	31.3	20.5	22.8	28.3	1420300000	1420000000	1311000000	1060100000	1063800000	975880000
P27824	7	10	11	17	17	16	14.4	18.6	22.1	36.8	36.8	36.8	621090000	576640000	578550000	1242800000	1222500000	1210700000
P27986	4	4	4	5	4	6	7.2	9	11.5	12.2	8.1	14.8	64588000	53586000	49601000	72730000	78622000	69622000
P28062	14	13	12	12	11	13	64.5	61.6	60.1	60.1	58	63	2221600000	2329400000	1977900000	1302800000	1486800000	1647400000
P28065	8	7	8	6	6	7	56.2	41.6	56.2	37.4	37	41.6	645890000	653730000	573580000	524690000	492240000	494670000
P28066	12	11	12	12	11	12	65.6	65.6	65.6	65.6	65.6	65.6	3193400000	2907400000	2774400000	2123300000	2331700000	2183800000
P28070	6	4	6	6	6	7	36.4	25.4	37.9	36	36	45.1	1031000000	1082000000	1024500000	738840000	807620000	735600000
P28072	6	6	4	5	5	4	26.8	26.8	20.1	23.8	23	20.1	363050000	304660000	335640000	273100000	266540000	267540000
P28074	12	12	11	9	11	10	57.4	57.4	46.8	46.8	45.6	38.4	408520000	427260000	432440000	360560000	323040000	404360000
P28289	7	5	5	4	4	5	34	27	25.6	23.7	23.7	27	131660000	128990000	116460000	159850000	154370000	154110000
P28290	0	1	0	0	0	0	0	2.3	0	0	0	0	0	7513100	0	0	0	0
P28331	22	25	26	24	21	24	48.6	51.3	54.1	49.4	43.7	48.1	1214200000	1139500000	1121500000	1153600000	1225600000	1240000000
P28340	18	16	14	9	9	8	28	27.1	22.1	13	14.5	14.4	335030000	261390000	254580000	111830000	120530000	142540000
P28482	7	9	9	11	10	10	23.6	32.8	31.9	40	42.2	40	242210000	219820000	238390000	195630000	191350000	196930000
P28676	5	6	6	6	5	5	26.3	31.8	31.8	31.8	25.3	26.3	75451000	79509000	80004000	68952000	84234000	81259000
P28702	1	2	2	1	1	0	1.7	3.6	3.6	1.7	1.7	0	0	0	28501000	0	0	0
P28799	2	2	0	2	1	2	4.4	3.9	0	8.4	2.7	8.4	0	0	0	42427000	0	45909000
P28838	23	23	24	23	17	21	52.6	51.3	53.8	54.9	42	47.8	1551300000	1511800000	1499300000	1371400000	1356400000	1302800000
P28908	0	0	0	2	1	1	0	0	0	5	3.4	3.4	0	0	0	32067000	0	0
P29083	6	5	7	6	6	3	22.1	17.5	22.6	21	20.7	10.5	118670000	121050000	132240000	133570000	135190000	110260000
P29144	28	27	25	21	23	22	33.2	31.1	27.9	24.7	27.5	25.2	661020000	684960000	717180000	572360000	573760000	635370000
P29218	7	6	7	5	5	2	33.6	33.6	32.5	27.4	25.3	8.3	224020000	199590000	190290000	183610000	142760000	153640000
P29350	15	16	17	18	19	19	32.8	34.5	38.3	41.8	39.7	39.7	764860000	725880000	741090000	1035100000	1017000000	1063500000
P29372	2	2	2	0	2	1	14.1	14.1	14.1	0	14.1	10.4	19116000	22501000	20560000	0	16379000	0
P29374	2	2	1	1	2	2	3.4	3.3	2.2	2.2	2.2	2.1	0	0	0	0	15911000	0
P29401	29	24	26	28	25	24	61.2	58.1	59.4	60.4	57.3	55.5	5678000000	5205600000	5536600000	5243300000	5214000000	5509500000
P29466	8	7	5	9	7	7	27.2	22.8	16.8	30.2	22	21.5	150340000	152480000	144220000	243920000	296230000	250290000
P29590	26	26	24	32	30	29	36.3	42.4	34	42.7	41.3	43.9	3262800000	3119600000	3107700000	3238700000	3110900000	3415000000
P29597	0	0	0	0	0	0	0	0	0	0	0	0	0	0	0	0	0	0
P29692	14	15	16	15	16	16	56.2	60.5	60.5	66.5	69.8	66.5	3122300000	3015000000	2841800000	3746300000	3366200000	3473900000
P29728	8	7	7	7	5	6	15.7	14.7	14.7	13.2	10.6	10.8	183980000	177750000	166060000	91294000	96781000	86638000
P29966	15	14	11	12	15	14	56	50.6	50.3	51.5	51.8	51.5	3881600000	3569900000	3567900000	3972300000	4143400000	3777400000
P30038	0	0	0	0	1	0	0	0	0	0	2.7	0	0	0	0	0	9906800	0
P30040	9	11	10	10	11	11	41.8	44.8	47.1	43.7	47.9	47.9	1290800000	1168100000	1185100000	2311900000	2240400000	2307800000
P30041	14	14	14	16	14	14	78.1	77.2	73.2	75	70.1	72.3	966480000	965890000	943780000	1028000000	1066100000	1082400000
P30043	1	2	2	5	4	2	4.4	18	11.7	37.4	32.5	20.9	0	91993000	59065000	88862000	82525000	76829000
P30044	4	4	3	5	4	4	24.3	24.3	15.9	29.4	24.3	24.3	460490000	430290000	399330000	573170000	634640000	631880000
P30046	7	6	6	7	6	7	63.6	60.2	56.8	63.6	63.6	63.6	783300000	722250000	783940000	589910000	618550000	583060000
P30048	10	10	9	9	10	8	51.2	51.2	50.8	48.4	51.2	48	1871500000	1925700000	1890300000	4124100000	4291300000	3737900000
P30049	3	3	2	3	3	3	17.3	17.3	11.9	17.3	17.3	17.3	408840000	387950000	452690000	663100000	624470000	703710000
P30050	7	7	8	7	8	8	54.5	54.5	59.4	54.5	59.4	59.4	6937100000	7162300000	7513100000	6864900000	7360800000	7770900000
P30084	6	8	5	8	8	9	25.9	36.9	19.7	33.8	33.8	36.9	313480000	316560000	269900000	521460000	527210000	543710000
P30085	9	10	10	11	11	12	50.5	55.6	55.6	57.7	57.7	57.7	484200000	476150000	460380000	790460000	690790000	715050000
P30086	12	13	12	13	13	12	82.4	82.4	82.4	82.4	82.4	82.4	2361400000	2386300000	2687400000	2234300000	2312000000	2593700000
P30101	35	32	32	31	33	33	68.9	67.3	68.7	65.7	68.7	67.5	13965000000	13488000000	13640000000	16035000000	15694000000	15602000000
P30153	19	18	21	20	20	21	40.2	38.5	41.6	40.2	39.4	41.9	2142200000	2134700000	2043600000	2114600000	2198200000	1954100000
P30154	5	5	8	2	2	2	17.8	20.3	29.5	13.3	16.3	16.3	108240000	91784000	106270000	0	64821000	54843000
P30260	3	4	5	5	9	7	6.1	4.7	6.7	7.4	14.3	11.4	73723000	81270000	96421000	89438000	129330000	108150000
P30405	5	5	4	6	5	5	49.8	51.7	35.3	57	51.7	51.7	192610000	218050000	210100000	276490000	279200000	269880000
P30414	7	5	9	3	1	4	7.3	5.9	9.4	3.6	1.2	4.9	122940000	144000000	143340000	127540000	0	98855000
P30419	12	10	13	11	12	7	30.8	31.7	33.7	31.7	33.7	22	673000000	641210000	659390000	509110000	550850000	578460000
P30511	1	0	0	1	1	1	4	0	0	4	4	4	0	0	0	0	0	0
P30519	2	3	1	7	6	7	8.9	12.3	2.8	35.1	24.1	35.1	36287000	39038000	0	89379000	102600000	117360000
P30520	8	6	6	6	6	8	24.3	15.8	20	16.2	14.5	21.5	185780000	156530000	166070000	126870000	130250000	131820000
P30533	3	4	5	4	2	4	12.3	16	19	16	6.4	16.2	57429000	54284000	51420000	66058000	63652000	53287000
P30566	8	9	6	8	5	5	26.7	32	22.5	25.6	17.6	20.2	310850000	286070000	330170000	173380000	215020000	216420000
P30622	3	2	1	1	4	0	2.9	2	1.5	0.6	4.6	0	0	0	0	0	27570000	0
P30626	7	6	7	5	6	6	46.5	36.4	41.4	26.3	36.4	36.4	414790000	430280000	442620000	529500000	464070000	509060000
P30837	5	4	3	9	8	9	15.9	12.4	8.1	27.5	25.1	25.3	152500000	157330000	118900000	269970000	244630000	314840000
P30876	38	38	38	32	31	29	43.4	44.1	39	35	38.3	33.9	1581800000	1484400000	1497400000	1400000000	1343600000	1393700000
P31040	14	15	14	18	20	20	29.1	31.9	31	37.8	41.9	43.5	820140000	792990000	802270000	1435500000	1481900000	1394600000
P31146	23	21	26	23	21	22	36.7	34.1	36.4	40.3	34.1	32.8	10927000000	9965800000	10168000000	8064600000	7826300000	7640300000
P31150	6	8	8	10	8	10	29.1	34	35.3	42.3	37.4	42.7	197560000	198140000	181140000	188740000	179620000	191360000
P31153	14	14	15	14	14	12	47.3	46.8	42.3	42.5	39.2	38.2	1813400000	1652400000	1705200000	1509000000	1397600000	1493500000
P31350	6	4	5	1	2	1	19.5	11.3	15.4	2.8	6.9	4.1	126490000	109120000	124140000	0	0	0
P31483	12	11	11	9	8	7	48.4	38.1	45.1	39.4	32.9	27.7	1215600000	1072300000	1103100000	1186900000	1071500000	1102300000
P31689	14	15	15	17	19	18	49.4	52.9	51.4	55.9	59.7	57.2	2308200000	2291200000	2185300000	4296700000	4375600000	4093700000
P31749	2	2	1	0	0	0	3.8	4	2.3	0	0	0	0	0	0	0	0	0
P31930	1	2	0	12	12	13	4	6.5	0	37.7	36.9	39.6	0	40992000	0	496160000	464290000	492670000
P31937	1	1	1	4	3	3	3.9	5.1	4.2	18.5	13.7	13.7	0	0	0	52792000	53654000	47366000
P31939	32	32	35	33	35	35	71.1	71.1	74	68.9	72.3	74.5	4774500000	4676900000	4807800000	7042400000	7280000000	7586500000
P31942	13	14	14	15	16	17	56.4	63.6	63.6	63.3	63.6	68.2	6540700000	5448800000	5797100000	8014000000	7586800000	7203000000
P31943	24	25	25	21	24	24	55.5	55.5	55.5	51.7	55.5	55.5	23335000000	23645000000	23631000000	20120000000	20215000000	20876000000
P31946	7	7	7	7	7	6	49.6	49.6	49.6	52.4	49.6	49.6	2013900000	1850500000	1879000000	1759300000	1649100000	1820300000
P31947	1	1	1	1	1	1	16.1	13.3	13.3	13.3	16.1	16.1	0	0	0	0	0	1144900000
P31948	35	32	36	35	37	38	61.1	59.9	62.4	60.8	65.6	63.9	7231900000	7335400000	6668300000	11748000000	11052000000	11305000000
P31949	3	3	3	3	4	4	27.6	27.6	27.6	27.6	42.9	42.9	356160000	334790000	317600000	385370000	400070000	398310000
P32019	1	1	1	0	0	0	1.6	1.6	1.6	0	0	0	0	0	10617000	0	0	0
P32119	10	9	9	8	9	9	65.7	65.7	65.7	60.6	60.6	62.1	3697000000	3334900000	3561000000	3077800000	2992500000	3155200000
P32121	3	3	4	2	4	4	12.5	13.4	17.8	10	15.4	20.5	58795000	53063000	56674000	0	47658000	50363000
P32321	5	3	3	5	4	4	27.5	21.3	19.7	27.5	30.3	26.4	66624000	67054000	70879000	68068000	71701000	67788000
P32322	6	6	4	11	10	9	30.1	33.2	23.8	57.4	51.7	48.6	208790000	269100000	198000000	514350000	464480000	443950000
P32519	9	9	7	8	5	6	28.1	32	22.5	29.2	21.6	20.7	211930000	178050000	207820000	134690000	134690000	157290000
P32780	6	6	8	5	6	3	17.2	17.3	21	15	17.3	7.5	89922000	93124000	97325000	73602000	79939000	90585000
P32929	5	7	6	5	4	5	20.5	28.6	24.4	16.3	13.6	15.3	189230000	194560000	182570000	120980000	127590000	128070000
P32942	1	0	0	2	2	3	1.6	0	0	3.3	3.3	5.3	0	0	0	72472000	64896000	62228000
P32969	8	8	8	9	8	8	51	44.3	40.1	51.6	51	51	2103500000	1842000000	1941100000	1716700000	1758600000	1890500000
P32970	2	3	2	5	5	5	11.9	19.2	14	33.2	33.2	33.2	87023000	88623000	0	169080000	159110000	165560000
P33121	19	18	18	17	13	14	30.7	29.4	31.5	28.2	22.6	23.5	513120000	506160000	487800000	412520000	390470000	446010000
P33176	19	19	21	24	19	26	24.8	26.6	28	32.8	24.1	31.3	472620000	463850000	457290000	552110000	510290000	496970000
P33240	10	10	10	10	9	9	49.6	49.6	50.1	46.6	42.8	45.4	727520000	691190000	702980000	668940000	638250000	621600000
P33241	17	19	20	18	18	17	81.7	82.6	82.3	81.7	81.7	79.1	8477100000	7406400000	7496700000	5191200000	4394300000	4652500000
P33316	9	9	9	8	8	8	38.1	38.1	44	41.3	44.4	45.2	942060000	919980000	903690000	649550000	626140000	565400000
P33527	0	0	0	1	1	3	0	0	0	1.7	1.7	2.4	0	0	0	0	0	2154100000
P33552	2	1	1	1	0	1	43	11.4	11.4	11.4	0	11.4	44366000	0	0	0	0	0
P33981	0	0	0	0	0	0	0	0	0	0	0	0	0	0	0	0	0	0
P33991	40	42	44	37	38	37	58.1	57.2	56.1	54.3	53.9	52.8	6879100000	6633800000	6341600000	4850900000	4760100000	4697200000
P33992	35	34	34	24	22	22	58.3	53.3	54.6	38.1	39.5	38.8	2187600000	2086800000	2017900000	936290000	966310000	974050000
P33993	36	33	38	31	28	31	55.1	50.1	55.5	50.9	46.6	50.1	5434600000	5219700000	5166400000	3584800000	3525100000	3510100000
P34896	5	7	3	1	2	0	16.4	23.6	12.8	2.7	5	0	86824000	91562000	73090000	0	0	0
P34897	23	21	20	25	24	27	51.8	50	49.2	58.7	56.2	59.3	2258900000	2182800000	2303000000	3258300000	3453500000	3572600000
P34932	52	52	50	51	53	54	71.3	74.9	71.1	68.7	69.3	71.4	7553100000	7150500000	7162000000	9509400000	9617600000	9630700000
P34949	3	5	6	5	4	5	14.2	23.4	27	20.8	17.5	22.5	115900000	87361000	104710000	98962000	105740000	97977000
P35080	3	3	2	3	3	4	25.7	25.7	15.7	26.4	26.4	36.4	101030000	103640000	98799000	127190000	129170000	124560000
P35221	7	8	5	5	5	5	11	13.2	8.3	9.1	8.3	7.4	67222000	62330000	71176000	71364000	60959000	55031000
P35226	2	2	2	2	3	2	13.5	13.5	11.7	10.7	14.1	10.7	42088000	39407000	50446000	47405000	42363000	45354000
P35227	0	1	0	0	0	0	0	3.8	0	2.3	2.3	2.3	0	0	0	0	0	0
P35232	18	18	18	19	22	20	59.6	59.6	59.6	67.6	71	67.6	10427000000	10834000000	10478000000	15088000000	15737000000	15730000000
P35236	0	1	1	2	1	1	0	4.2	4.2	8.6	4.2	4.2	0	0	0	13987000	0	0
P35241	7	8	9	11	11	10	28.8	30.4	35.3	38.3	38.9	36.5	407660000	360610000	394580000	478540000	429100000	408530000
P35244	7	7	7	8	6	8	70.2	70.2	70.2	71.9	60.3	71.9	687270000	661200000	725700000	868770000	813100000	724370000
P35249	17	18	16	15	17	15	56.7	62.8	55.4	53.4	60.1	52.6	1181300000	1239300000	1261100000	1108200000	1060700000	1033900000
P35250	13	17	12	11	12	14	46.3	57.6	48.9	37.6	42.7	50.8	905810000	958160000	880270000	661380000	614660000	638670000
P35251	0	0	0	1	0	0	0	0	0	0.6	0	0	0	0	0	0	0	0
P35268	4	4	4	4	4	4	37.5	37.5	37.5	37.5	37.5	37.5	1298800000	1371500000	1228500000	915920000	950320000	927990000
P35269	6	6	6	7	8	9	16.2	13.9	13.2	15.7	19.3	19.5	141380000	131380000	124530000	134650000	140070000	139770000
P35573	8	5	4	3	0	1	6.5	4.8	3.7	2.4	0	0.8	59976000	66482000	57481000	41626000	0	0
P35579	161	157	160	162	160	169	69.9	69	70.3	71	71.5	72.2	78748000000	75834000000	71680000000	92752000000	92499000000	93652000000
P35580	37	36	43	42	34	37	34	30.7	38	35.8	31.4	33.4	832800000	767530000	774430000	1086500000	891670000	990270000
P35606	31	33	29	38	37	38	51	57.9	49.6	61.4	56.5	59.7	2706800000	2662200000	2707400000	4512600000	4372600000	4514800000
P35611	6	3	4	3	4	6	13.3	7.9	10.6	6.2	9.8	13.6	80456000	80834000	74894000	85052000	69887000	89454000
P35613	1	0	0	5	4	5	9.1	0	0	17.4	13.8	17.4	0	0	0	333960000	295370000	326210000
P35637	8	8	6	7	6	6	16.5	16.5	17.9	15.4	16.5	15.2	4248300000	4063400000	3403200000	2731200000	2461800000	2792500000
P35658	40	36	35	38	36	33	32.1	29.5	26.7	26.2	29.2	27.7	1594000000	1493400000	1501700000	1334700000	1392500000	1350200000
P35659	18	17	17	15	15	18	39.2	37.1	33.9	34.4	37.1	34.4	2913700000	2854600000	2890500000	3144700000	3162200000	3393200000
P35754	3	3	2	4	4	3	31.1	43.4	31.1	50.9	50.9	43.4	97038000	86399000	77951000	80883000	81342000	90426000
P35790	0	0	0	0	0	0	0	0	0	0	0	0	0	0	0	0	0	0
P35813	2	2	3	0	2	1	8.9	8.9	12	0	8.9	6.3	36796000	39416000	39793000	0	32836000	0
P35914	1	6	6	6	8	8	4.6	20.3	19.1	20.9	27.1	27.4	0	82981000	94313000	174610000	198420000	183230000
P35998	23	24	24	22	25	22	60.5	61.7	64.2	61	62.1	62.1	1902000000	1943000000	1781400000	1737700000	1806400000	1820200000
P36402	0	1	0	1	0	0	0	8.3	0	2.9	0	0	0	0	0	0	0	0
P36404	3	3	3	4	4	3	27.2	23.4	23.4	23.4	23.4	23.4	33030000	31829000	37294000	45974000	47576000	47829000
P36405	2	6	2	5	7	7	13.7	35.7	13.7	41.2	46.2	46.2	67022000	86148000	76301000	263510000	204980000	166340000
P36406	1	1	1	1	1	1	1.7	1.7	1.7	1.7	1.7	1.7	0	0	0	0	0	19160000
P36507	3	3	3	3	2	4	19.2	20	21.5	27	18.5	26.2	60171000	54043000	53463000	57529000	66641000	52963000
P36542	11	11	10	11	12	13	35.9	34.6	32.2	35.6	36.9	38.9	1729800000	1597400000	1580800000	2194100000	1912700000	2080500000
P36543	8	7	4	4	5	5	51.3	37.6	24.8	29.6	27	35.8	235440000	227710000	207370000	212420000	190810000	212740000
P36551	19	16	19	23	22	23	44.3	41.6	43.6	49.3	46	48.9	741740000	763370000	853730000	1373700000	1445900000	1366000000
P36578	5	5	6	9	7	9	15.5	16.2	16.6	25.3	19.7	24.6	130760000	163540000	151650000	234680000	237350000	249680000
P36639	2	0	1	3	2	3	12.7	0	6.6	19.3	12.7	19.3	0	0	0	64929000	0	67597000
P36776	19	19	20	25	24	26	29.1	30.2	29.2	35.9	33.4	36.7	709350000	780320000	796630000	1146000000	1141100000	1196100000
P36871	8	9	12	8	9	6	23.7	25.6	31.3	23.8	26.7	18.9	195610000	191760000	224560000	141700000	146380000	131810000
P36873	2	2	1	1	1	1	43.7	51.1	40.6	48	40.6	40.6	226410000	219390000	0	0	0	0
P36915	2	2	0	0	1	3	4.1	5.6	0	0	3	6.8	0	34657000	0	0	0	36636000
P36954	6	5	6	5	6	5	72.8	67.2	72.8	63.2	72.8	67.2	183180000	173550000	179210000	205250000	196100000	218940000
P36957	6	6	8	10	10	8	17.4	15.5	22.5	27.6	25.8	19.2	318650000	283520000	365610000	456990000	436990000	499600000
P36969	0	0	0	1	0	0	0	0	0	6.6	0	0	0	0	0	0	0	0
P37108	7	5	6	6	6	5	41.2	34.6	41.2	40.4	41.2	34.6	1447000000	1303700000	1280800000	1185800000	1180600000	1129400000
P37198	11	11	10	11	11	10	37	35.4	35.4	35.4	28.5	28.5	1191500000	1216600000	1305600000	1339700000	1445700000	1273700000
P37268	9	6	10	8	7	6	32.6	21.6	34.8	31.9	27.8	24.2	154080000	144450000	147480000	134050000	147520000	135900000
P37275	3	1	1	1	1	1	2.8	0.6	0.6	0.6	0.6	0.6	28953000	0	0	0	0	0
P37802	14	14	15	15	15	14	61.3	61.3	61.3	61.3	61.3	61.3	4323700000	4137500000	4019900000	3279700000	3246000000	3246400000
P37837	12	11	13	14	11	12	35.9	33.5	38.9	41.2	33.8	35.9	1746000000	1631900000	1643100000	1502100000	1473200000	1399400000
P38117	7	6	8	8	8	12	32.5	29.4	33.3	35.7	32.5	52.2	276430000	265690000	307960000	481020000	474280000	520060000
P38159	33	34	33	27	26	24	65.2	63.2	63.7	57.8	54	55.8	8242900000	7565200000	7352900000	4030700000	3966200000	3840700000
P38398	2	1	1	0	0	0	1	0.6	0.8	0	0	0	0	0	0	0	0	0
P38432	9	10	7	6	6	6	20	22	16.8	11.8	14.1	12.2	225590000	214660000	204990000	170420000	153740000	174540000
P38571	1	1	1	0	1	0	2.8	2.8	2.8	0	2.5	0	0	0	15465000	0	0	0
P38606	20	19	18	18	19	18	37.8	37.8	36.5	39.1	37.9	37.1	1307100000	1260900000	1282700000	1280500000	1284300000	1284300000
P38646	43	44	41	42	46	43	65.1	64.8	62.2	62.7	70.8	68.9	8626100000	8131900000	8018900000	14419000000	14804000000	14442000000
P38919	20	23	23	21	23	23	55.7	58.4	56.7	56.2	58.2	58.4	8430900000	8161700000	8586300000	8367600000	8128100000	7831900000
P39019	10	12	9	8	8	10	53.1	63.4	57.2	50.3	49.7	58.6	3264700000	3187400000	2659500000	2554700000	2478400000	2300400000
P39023	5	6	5	6	6	6	14.9	21.3	18.4	15.6	20.8	21.3	244780000	233290000	214340000	274460000	378970000	319750000
P39656	1	2	1	7	5	4	2	4.2	2	21.9	14.9	12.9	0	0	0	227600000	215400000	233980000
P39687	8	8	7	7	8	8	27.7	31.3	24.9	31.3	31.3	31.3	2255500000	2139200000	2293500000	1919900000	1897700000	2118700000
P39748	12	13	12	11	11	11	48.2	50.5	50.5	48.2	48.2	48.2	1012300000	974780000	956320000	705850000	758210000	713670000
P39880	4	2	3	1	2	3	3.5	2.1	3.3	1.2	1.9	3.3	30170000	0	0	0	34977000	0
P40121	2	5	3	5	6	4	6.9	21.8	13.8	21.8	25.3	19	67399000	66648000	73095000	83342000	83735000	67108000
P40222	10	13	13	9	10	10	27.1	32.6	32.6	28.8	28.9	31.3	499210000	540280000	514380000	418390000	433440000	423090000
P40227	21	22	24	22	22	22	39	42.9	47.6	51	47.8	46.3	5148000000	4661300000	5249700000	5892300000	6024400000	5892200000
P40306	7	7	7	4	6	7	39.9	42.1	39.9	28.9	37.4	39.9	580820000	594810000	544120000	442320000	445870000	421900000
P40425	2	2	1	1	3	2	7.2	8.1	3.3	3.3	9.5	6.7	0	0	0	0	117550000	0
P40429	3	3	3	3	1	3	13.8	13.8	15.3	16.7	4.4	13.8	71669000	61175000	68196000	87428000	0	89635000
P40616	3	3	3	2	3	2	28.2	22.1	22.1	17.1	22.1	17.1	120310000	118040000	125390000	84458000	83325000	84867000
P40692	11	12	6	3	4	2	18.9	20	12.3	6.6	8.7	5.6	147890000	168660000	125200000	99348000	74072000	0
P40763	18	18	18	13	14	17	36	34.8	34.7	26.4	28.8	32.2	361580000	386680000	357770000	291240000	294840000	294720000
P40855	5	5	4	6	5	5	25.1	25.1	19.7	27.8	25.1	25.1	95553000	87044000	91360000	99098000	87336000	100330000
P40925	11	11	12	12	10	9	40.1	40.1	42.8	42.8	36.5	34.4	2348000000	2450300000	2324500000	2152000000	2183800000	2163100000
P40926	16	16	16	16	16	17	51.2	51.2	51.2	51.2	51.2	53.3	3902600000	3891700000	3919600000	6704500000	6675000000	6879500000
P40937	10	14	13	10	11	10	37.1	50.9	45.6	35.9	38.2	36.8	698290000	622540000	600510000	378520000	363910000	353830000
P40938	15	13	14	7	9	8	48.6	44.9	48	23	31.5	29.8	651550000	629420000	633210000	278300000	320540000	316740000
P40939	19	21	22	18	16	17	36.3	39.4	37.5	33.3	31.1	32.2	1138100000	1215100000	1161800000	616630000	618610000	639120000
P41091	15	12	15	14	12	12	42.6	36	41.9	39	36.4	36.4	1206800000	1208700000	1113500000	1248500000	1110100000	1146100000
P41208	1	1	0	3	2	2	19.2	19.2	0	34.3	29.1	29.1	0	0	0	24279000	26857000	31138000
P41212	7	7	4	6	2	5	25.7	24.6	13.7	21	5.8	13.7	142300000	149950000	166950000	126750000	53162000	132180000
P41214	8	9	7	7	8	7	16.4	22.1	19.2	18.5	21.6	22.3	172540000	150720000	149850000	147120000	150020000	171290000
P41223	7	6	7	8	6	6	36.1	36.1	43.1	43.1	36.1	36.1	338780000	392430000	372850000	255650000	278770000	252280000
P41226	3	4	4	4	2	3	5.8	9.3	7	6.9	4.2	5.8	34739000	33161000	32945000	27961000	39182000	0
P41227	11	11	11	12	10	10	66	64.3	66.8	65.1	59.1	63.4	766400000	737970000	584190000	589720000	579360000	512810000
P41229	2	1	0	1	1	0	1.4	0.6	0	0.6	0.6	0	10364000	0	0	0	0	0
Q6NXS1	2	2	3	1	1	2	12.7	12.7	17.6	7.3	5.4	10.2	0	0	0	0	81141000	0
P41240	14	14	14	15	17	15	42.4	40.9	45.3	46.7	48	48.2	683010000	650770000	589320000	664240000	672150000	661050000
P41250	26	26	27	18	22	19	45.1	44	46.7	35.2	40.2	36.4	1320000000	1280800000	1355200000	923370000	959020000	971390000
P41252	42	38	39	41	42	43	43.1	38.5	39.3	42	44	43.1	2413600000	2457900000	2496200000	2771500000	2879400000	2764400000
P41567	7	6	7	3	5	5	65.5	64.6	65.5	42.5	65.5	64.6	701740000	768910000	732120000	579440000	601520000	581890000
P41732	0	0	0	1	0	0	0	0	0	6	0	0	0	0	0	6600400	0	0
P42025	1	0	1	1	1	0	16	12	19.1	16	16	12	0	0	0	0	0	0
P42081	2	2	1	1	3	3	5.5	5.5	2.1	3.6	9.1	9.1	0	0	0	0	110210000	129030000
P42126	2	3	2	6	6	5	7.6	15.6	10.6	25.8	26.5	23.2	115440000	132850000	122560000	179520000	165380000	174880000
P42166	35	35	32	33	31	33	61.7	64.8	61.7	63	58.6	62	3241000000	3416900000	3342600000	3336000000	3219600000	3382400000
P42167	2	1	0	2	2	3	35.5	30.2	29.5	36.1	33.3	41.2	40610000	0	0	66974000	67680000	86699000
P42224	23	25	23	19	16	15	36	40.3	38.7	30	25.9	25.2	2402800000	2336300000	2188200000	946320000	1003400000	991980000
P42226	5	4	5	4	5	5	7	6	6.7	5.7	6.7	7.1	101180000	103190000	89951000	79795000	87526000	90551000
P42229	11	11	12	6	7	9	19.8	18.9	21.9	11.8	13.9	16.4	318420000	292810000	314290000	187370000	173820000	193680000
P42285	35	34	39	34	38	33	39.8	40.3	40	39	40.7	36.9	2883800000	2995000000	2963500000	2208700000	2245400000	2359500000
P42345	2	2	3	4	1	3	1	1.8	2.3	2.3	1.1	1.7	0	24404000	0	0	0	0
P42356	0	0	3	1	0	0	0	0	1.7	0.5	0	0	0	0	0	0	0	0
P42566	19	18	15	13	10	13	29.7	28.8	23.9	18.9	16.6	22.7	369610000	343940000	370260000	304200000	327410000	342460000
P42574	8	6	6	5	4	6	33.9	26.4	26.4	20.9	15.2	20.9	99891000	106880000	79625000	68326000	82005000	73430000
P42677	5	5	4	5	5	5	41.7	41.7	41.7	41.7	41.7	41.7	1624300000	1345700000	1475000000	1245000000	1211700000	1340700000
P42695	1	2	1	0	0	0	1.3	3.1	1.6	0	0	0	0	0	0	0	0	0
P42704	53	54	50	58	58	54	44	45.1	42.7	49.9	48	47.6	3000300000	2920600000	2936300000	3342800000	3320900000	3308700000
P42765	11	15	13	16	15	15	46.3	58.7	43.3	63.5	56.4	52.4	436370000	468050000	475350000	857730000	811750000	873090000
P42766	0	0	0	1	1	1	0	0	0	8.1	8.1	8.1	0	0	0	0	0	38874000
P42768	6	6	6	5	5	6	23.9	23.9	23.9	21.3	19.9	23.9	242950000	237130000	248370000	222160000	225500000	206770000
P42785	1	1	1	1	1	0	4.2	4.2	4.2	4.2	4.2	0	0	0	0	0	7536600	0
P42858	14	10	12	2	4	4	7.3	4.9	4.7	0.9	2.1	1.7	91145000	66620000	100940000	47712000	47000000	48860000
P43007	0	0	0	1	1	1	0	0	0	5.1	5.1	5.1	0	0	0	0	0	21311000
P43034	10	10	15	13	18	13	34.9	32.7	45.4	42	50.5	42	578830000	622230000	590390000	866050000	849930000	861720000
P43121	0	0	0	3	1	2	0	0	0	5.4	1.9	3.4	0	0	0	0	0	15304000
P43243	44	46	47	39	42	40	49.9	51	48.3	47.3	45.5	46.2	16566000000	16067000000	16525000000	12421000000	11978000000	12443000000
P43246	18	19	17	17	11	15	24.5	25.6	21.8	22.6	15.1	19.5	686140000	674040000	660230000	440360000	487430000	468370000
P43304	0	0	0	0	1	1	0	0	0	0	1.5	1.4	0	0	0	0	0	0
P43355	4	4	4	2	3	2	11.7	11	11.7	6.5	9.1	6.8	68556000	65240000	85555000	29282000	0	18392000
P43378	0	0	0	1	0	0	0	0	0	2	0	0	0	0	0	0	0	0
P43405	3	2	1	0	0	0	8.3	6	2.2	0	0	0	31319000	25097000	0	0	0	0
P43487	8	9	9	7	8	6	62.7	62.7	62.7	57.7	62.7	55.2	1592100000	1502000000	1500000000	1857000000	1835900000	1895600000
P43490	14	16	16	15	16	15	35.8	38.5	38.5	39.7	41.1	42.8	1366900000	1221700000	1282100000	995420000	1040000000	1075900000
P43686	22	20	19	22	19	21	66	59.1	58.1	63.4	61.5	61.5	1643400000	1562600000	1717500000	1829600000	1692500000	1752400000
P43897	5	4	6	6	6	5	30.5	28	33.2	34.8	33.8	30.8	194450000	223540000	203800000	219200000	234830000	226010000
P45880	3	2	4	11	11	10	8.8	11.2	16.7	60.9	60.9	56.8	76816000	48811000	71611000	776130000	841170000	922720000
P45954	1	2	2	3	3	3	5.3	10.4	10.4	13.9	13.9	13.9	0	53863000	67114000	60824000	49552000	50128000
P45973	9	9	8	10	10	10	52.4	52.4	46.6	61.8	61.8	61.8	4515000000	4955200000	4265000000	5070800000	5158500000	5294500000
P45974	18	22	17	16	15	15	27.4	29	23	23.3	25.1	23.4	513910000	474770000	543440000	500610000	513310000	493160000
P45983	0	1	1	1	0	1	0	6.1	6.1	6.1	0	6.1	0	0	0	0	0	9631600
P46013	1	1	0	1	0	2	1	1	0	1	0	1.4	0	0	0	0	0	30008000
P46060	24	25	23	24	22	22	48.7	48.9	46.7	49.7	46.7	46.7	2475600000	2496500000	2504300000	2132900000	2206900000	2193300000
P46063	25	26	27	26	25	25	51.6	50.4	52.5	53.8	51	49	1516500000	1500200000	1510200000	1253600000	1280800000	1430300000
P46087	1	0	0	1	1	2	1.8	0	0	1.8	1.8	3.6	0	0	0	0	0	63086000
P46100	15	11	13	10	8	8	9	7.7	8.5	6.3	4.6	4.9	357750000	370890000	313770000	264150000	248870000	270620000
P46108	2	5	4	7	5	4	11.2	26	21.4	33.6	23.7	20.7	0	53663000	63482000	107710000	69197000	100090000
P46109	5	8	11	9	9	9	24.1	44.2	55.1	41.9	38.9	42.6	303000000	338160000	321340000	415740000	367090000	419970000
P46379	7	3	3	3	3	5	10.7	5.5	5	3.1	4	5.5	89015000	84636000	91019000	87513000	87903000	89525000
P46459	24	28	25	30	26	26	33.7	42.6	37.9	44.8	40.7	39.8	919960000	847950000	932440000	1032700000	930550000	966950000
P46531	0	0	0	0	0	0	0	0	0	0	0	0	0	0	0	0	0	0
P46736	5	5	7	5	4	3	19.3	19.3	32	19.3	16.5	12.7	158960000	171380000	160450000	167580000	174660000	163680000
P46776	2	3	3	4	4	5	16.2	23	23	28.4	29.7	35.1	296680000	306550000	305690000	371330000	345960000	372450000
P46777	13	10	8	9	12	9	45.1	40.7	35.7	38	46.1	39.7	785220000	742410000	726030000	696790000	680020000	741760000
P46778	2	4	6	5	5	4	16.2	32.5	42.5	31.2	30	24.4	287180000	256040000	294380000	286990000	282460000	362280000
P46779	3	3	3	2	2	1	16.8	16.8	16.8	16.8	16.8	8	297630000	226960000	261190000	285150000	256370000	0
P46781	5	5	5	5	3	6	26.8	26.8	21.6	21.6	17.5	27.3	120340000	150320000	137790000	107620000	107790000	143170000
P46782	8	7	10	8	8	8	36.8	38.2	46.6	46.1	46.6	42.6	1003300000	1003600000	742960000	614520000	604580000	626090000
P46783	7	8	8	6	6	5	43	49.1	51.5	39.4	38.8	33.3	1446100000	1387200000	1434600000	1292100000	1263900000	1332600000
P46926	5	8	5	7	7	8	30.4	46	26.6	40.8	36.7	39.8	218210000	163310000	158360000	188910000	206020000	194970000
P46940	62	62	59	44	42	41	50.6	48.9	47.3	37.7	36.3	38	4507000000	4326000000	4453200000	2192400000	2218500000	2283900000
P46976	2	3	2	3	3	3	8.6	11.4	8.6	11.7	11.7	11.7	60327000	55202000	54954000	64140000	56751000	65648000
P46977	0	0	0	4	2	3	0	0	0	5	3.4	4.1	0	0	0	72141000	83140000	77008000
P47712	4	6	4	5	6	5	7.9	11.5	6.7	9.2	10	10.3	85961000	95136000	88192000	94184000	107940000	99205000
P47755	10	11	11	11	10	12	62.9	67.1	69.6	74.1	62.9	76.6	1158400000	1120500000	1041400000	1097900000	1039700000	1112900000
P47756	20	18	19	18	17	17	58.1	57.4	58.1	57.4	57.4	57.4	3825900000	3541000000	3747100000	3629000000	3472000000	3605700000
P47813	5	6	6	6	6	4	33.3	34	43.8	34	34	27.1	577460000	500690000	560020000	425200000	463220000	481290000
P47897	30	28	36	26	26	26	41.8	42.3	53.4	39.9	41.2	41.2	1498600000	1543800000	1598700000	1321200000	1211600000	1276000000
P47914	0	1	0	0	0	1	0	9.4	0	0	0	9.4	0	0	0	0	0	0
P47985	0	1	1	2	2	3	0	8.8	8.8	8.8	8.8	18.2	0	0	0	119120000	118940000	143890000
P48047	11	11	11	12	11	11	62.9	67.1	62.9	66.7	62.9	62.9	2643500000	2741600000	2725600000	3870700000	3680500000	3720100000
P48059	3	4	2	3	5	5	15.1	18.2	8.3	11.4	20.6	22.2	63059000	71803000	78251000	76410000	68561000	80587000
P48147	11	10	13	14	12	12	27.6	22.3	26.8	29.3	25.2	27	183760000	203410000	209090000	287470000	225840000	222130000
P48163	4	4	2	0	0	0	10.5	8.9	4.7	0	0	0	41067000	42811000	0	0	0	0
P48200	3	3	2	0	0	0	6.7	6.7	4.2	0	0	0	32182000	33481000	26518000	0	0	0
P48380	5	4	2	2	2	3	14.3	9.3	6.3	6.3	6.3	7.7	72430000	71688000	66235000	67116000	80271000	72042000
P48382	6	5	4	3	4	3	13.1	14.4	9.7	7.1	9.7	6.8	130120000	136040000	123690000	109580000	104370000	103720000
P48426	10	9	12	9	10	8	29.1	27.1	30.8	27.1	30.8	23.2	448120000	422020000	444140000	505220000	509630000	493050000
P48444	20	20	18	26	20	21	40.9	46.8	38.7	50.1	43.6	43.2	1120600000	1157400000	1147300000	1734000000	1673600000	1738600000
P48449	11	13	12	14	15	12	18.9	20.6	20.5	23.8	24.7	21.2	302020000	329990000	328850000	312740000	316800000	319030000
P48454	0	1	1	1	1	2	3.7	4.3	3.9	4.3	2.1	6.4	0	0	0	0	0	7478100
P48507	1	1	0	1	1	1	5.1	5.1	0	5.1	5.1	5.1	0	0	0	0	0	0
P48556	10	10	11	11	11	10	32.3	32.3	34.9	34.9	34.9	34.9	684620000	689840000	698890000	891870000	881610000	784140000
P48595	10	9	7	7	7	8	32.7	29	22.7	20.9	19.4	25.2	249250000	243650000	246660000	153930000	175510000	187330000
P48634	3	4	4	0	0	1	3.2	4.5	4.5	0	0	1.2	42484000	48680000	50640000	0	0	0
P48637	8	10	8	6	5	5	18.6	27.6	24.3	14.6	11	11	175370000	176850000	147590000	127980000	143240000	145620000
P48643	31	34	34	34	34	35	59	59.7	58	61.4	61.2	59	5937200000	5560600000	5625500000	6129400000	6072700000	6566600000
P48723	2	0	1	1	2	2	5.5	0	3.6	3.6	7	7	0	0	0	0	33540000	32334000
P48729	6	4	3	0	1	1	21.7	13.6	9.8	0	3.3	3.9	63466000	55054000	58720000	0	0	0
P48730	2	1	0	0	0	0	6.3	3.4	0	0	0	0	0	0	0	0	0	0
P48735	15	15	14	17	18	17	36.1	36.3	32.7	46.7	47.6	44.5	887680000	857560000	883950000	1194900000	1253900000	1195100000
P48739	9	11	12	11	13	12	55.7	60.1	60.1	57.6	64.9	62.7	406670000	467520000	442800000	432410000	410890000	419420000
P48960	8	7	9	12	10	10	18.3	15.3	20.4	23.7	24.7	23.2	421090000	399150000	416000000	572730000	638500000	692080000
P49005	8	8	9	6	4	7	27.3	24.3	29.4	20	11.9	24.1	252400000	265710000	265320000	181370000	167010000	180500000
P49006	6	6	6	6	5	6	70.3	70.3	70.3	70.3	52.8	70.3	631250000	543770000	542840000	753490000	670220000	650820000
P49189	10	9	9	9	11	9	28.5	25.5	24.9	25.7	31.4	25.7	299080000	340550000	310640000	312710000	327230000	327010000
P49207	6	6	5	1	3	1	37.6	37.6	36.8	7.7	21.4	7.7	804130000	692430000	567530000	0	285860000	0
P49247	5	3	2	2	0	3	21.5	11.3	5.8	11.9	0	11.3	95728000	104380000	0	0	0	97439000
P49257	2	2	3	6	8	7	9.8	7.1	11	24.1	27.5	25.9	123940000	132120000	118030000	245150000	204650000	264450000
P49321	13	12	9	12	12	12	30.2	30.1	25.3	26.6	29.9	30.7	1754400000	1586000000	1749100000	1459300000	1590200000	1614000000
P49327	92	85	82	85	81	84	47.4	45.6	45.3	46.2	44	45.2	9687900000	9490200000	9533500000	8172000000	8290600000	8417600000
P49354	4	2	1	3	3	4	15.8	5	7.4	12.4	8.4	15.8	50352000	58316000	0	64640000	49200000	61788000
P49356	1	0	2	1	1	2	2.1	0	4.1	2.1	2.1	4.1	0	0	12451000	0	0	16126000
P49366	5	5	3	2	2	3	17.9	18.2	12.2	6.2	8.9	12.2	57628000	42351000	0	0	59979000	0
P49368	29	32	31	34	31	31	60	60	62.6	66.8	62.6	63.3	6966100000	6760400000	6957600000	7600700000	7541800000	7749400000
P49406	5	7	5	4	3	3	17.5	28.1	17.5	15.4	16.4	11.6	86196000	89366000	93002000	71563000	75892000	72625000
P49407	3	2	4	4	3	3	9.3	6	15.3	15.6	9.6	10	59143000	65286000	59993000	47924000	68156000	67253000
P49411	21	19	19	26	24	27	60	57.3	56.9	69.7	68.1	69.7	2167900000	2097700000	2086100000	3552000000	3566600000	3657800000
P49419	1	2	3	5	3	4	5	8.2	10	16.1	9.6	14.3	0	0	63679000	100980000	0	79247000
P49454	11	13	12	5	5	7	4.1	4.9	5	2.2	2	2.9	166520000	202210000	141390000	33591000	36098000	50139000
P49458	7	8	7	4	5	6	73.3	73.3	65.1	47.7	55.8	64	1473900000	1357000000	1240200000	1583900000	1339800000	1295800000
P49459	1	1	1	1	1	1	11.2	11.2	11.2	11.2	11.2	11.2	0	0	0	0	0	0
P49585	2	4	4	8	5	8	14.2	23.2	20.2	30.8	22.3	35.7	92006000	106860000	94857000	149790000	133310000	176340000
P49588	32	32	31	35	29	34	47.6	47.2	47.6	51.2	43.7	50.5	2691400000	2678200000	2623400000	3611800000	3351300000	3520200000
P49589	10	13	9	9	9	9	17.1	23.1	15.5	14.8	13.9	13.9	227930000	231110000	210790000	192740000	178870000	168190000
P49591	22	17	16	17	13	15	47.1	37.7	37.4	40.1	29.8	36.8	665240000	671930000	670990000	618160000	612310000	593990000
P49642	3	4	2	1	1	1	13.6	17.9	9.8	5.2	5.2	5.2	69624000	62714000	60210000	0	0	0
P49643	2	4	3	1	1	0	4.9	11.2	8.4	3.5	2.2	0	42337000	48274000	46981000	0	0	0
P49720	8	8	8	9	8	7	50.7	43.4	50.7	43.4	43.4	40	1701900000	1610600000	1657200000	1144100000	1242600000	1212400000
P49721	9	8	9	10	9	8	43.3	41.3	43.3	48.8	44.8	41.3	1319900000	1206700000	1313400000	872390000	983580000	1022300000
P49736	42	43	43	38	38	41	54.8	56.7	57	51.7	54.2	57.2	5176600000	5252100000	4918300000	3410700000	3205900000	3331800000
P49748	5	6	6	4	6	5	10.2	12.2	12.4	11.9	13.9	11.3	103870000	92199000	77381000	71541000	83498000	83380000
P49750	36	32	31	33	31	31	24	21.5	21.8	21.4	21.1	22.3	1561800000	1516100000	1549300000	1407900000	1293600000	1336800000
P49755	3	3	2	4	3	6	22.8	17.8	13.2	26.9	17.8	34.7	129360000	118360000	106810000	0	134780000	129490000
P49756	27	23	27	24	26	24	31.9	27.5	29.3	31.1	29.5	29.2	3068300000	2703500000	2859800000	2796100000	2795200000	2827200000
P49757	2	1	2	2	1	0	7.4	2.6	6.3	4.1	1.8	0	0	0	34494000	0	0	0
P49760	1	1	1	1	1	0	3	3	2.8	2.8	2.8	0	0	0	0	0	0	0
P49761	4	3	2	0	0	0	8.6	7.2	5.3	0	0	0	48617000	66167000	0	0	0	0
P49770	7	4	6	7	8	7	26.2	16.2	24.8	25.1	27.1	26.2	190890000	176820000	180010000	200780000	190530000	208660000
P49773	8	8	9	5	7	9	79.4	79.4	79.4	72.2	79.4	79.4	2167700000	2103900000	2297900000	2431600000	2109500000	2205000000
P49790	42	40	40	43	38	37	44.6	40.9	39.4	45	39.8	38.2	2840200000	2765500000	2805400000	2196900000	2103500000	2156800000
P49792	109	105	105	88	92	84	47.2	45.1	47.6	40.3	40.8	40.6	5325000000	5078100000	5011300000	3517800000	3559700000	3555400000
P49815	0	0	0	0	0	0	0	0	0	0	0	0	0	0	0	0	0	0
P49821	12	11	10	11	13	10	41.8	35.3	34.7	30.2	41.2	29.1	390430000	426710000	376200000	491170000	432840000	439220000
P49841	5	6	3	2	2	2	20	28.8	12.1	7.9	7.9	7.1	76298000	90567000	79055000	61680000	65957000	53070000
P49848	5	7	6	6	6	4	10.6	13.1	10.8	11.5	12.9	8.4	90054000	90263000	96137000	94210000	99029000	95932000
P49902	2	1	1	0	1	0	9.3	4.1	5.2	0	1.2	0	25365000	0	0	0	0	0
P49903	5	9	8	7	5	7	26.3	40.6	41.6	31.4	26.3	35.2	258350000	242780000	231510000	200870000	240280000	184170000
P49914	0	0	0	0	1	0	0	0	0	0	4.4	0	0	0	0	0	10839000	0
P49915	25	24	26	23	25	25	48.5	43	46.3	44.9	46.6	44.3	1743400000	1713100000	1771300000	1680800000	1638000000	1587400000
P49916	16	16	17	8	9	10	22.3	21.4	23.4	11.2	12.2	13.7	306260000	298780000	237190000	185970000	191090000	177980000
P49959	20	19	21	19	20	24	35.9	33.5	35.5	33.6	34.7	41.1	1258500000	1268900000	1260100000	1328600000	1291700000	1358900000
P49961	0	0	0	8	7	7	0	0	0	15.5	15.3	15.3	0	0	0	189220000	194110000	193190000
P50213	5	5	8	10	9	11	17.5	15.6	21.6	25.4	26.5	29	296610000	290010000	306890000	420360000	425300000	460530000
P50238	1	0	0	0	0	1	36.4	0	0	0	0	36.4	0	0	0	0	0	9745300
P50336	0	1	0	0	0	0	0	3.4	0	0	0	0	0	0	0	0	0	0
P50395	24	21	21	26	22	22	62	58.4	53.9	64.9	57.8	62	3983700000	4214100000	4309300000	3192100000	3293000000	3388600000
P50402	1	2	2	2	2	2	4.7	13	11.8	13.8	10.6	13	0	23043000	26028000	38874000	36080000	48332000
P50440	4	4	6	8	7	6	16.5	16.5	21.5	30.5	24.1	21.3	120770000	134050000	127750000	236460000	240420000	222530000
P50453	5	5	5	4	4	4	17	17.6	17.6	14.4	14.4	14.4	163500000	163510000	128790000	104420000	107170000	112170000
P50454	13	14	12	14	16	17	40	45.5	42.3	45	51	51	503640000	527640000	550890000	1296600000	1382900000	1333600000
P50502	14	13	15	13	14	15	33.9	32	33.9	31.2	32	33.9	2263100000	2238700000	2259300000	2600100000	2751000000	2896300000
P50542	0	0	0	0	0	0	0	0	0	0	0	0	0	0	0	0	0	0
P50552	15	14	10	12	13	13	46.3	43.7	36.8	39.5	41.1	46.1	734850000	752440000	665610000	656850000	677160000	660890000
P50570	16	12	16	15	19	22	20.6	17.8	22.3	23.1	30.1	27.7	314350000	351240000	315240000	391830000	375440000	367090000
P50579	15	12	15	8	10	10	50.2	41.8	44.8	33.9	34.3	37.9	644530000	685170000	659180000	443160000	419220000	421500000
P50583	0	0	2	2	2	1	0	0	17	17	17	10.2	0	0	0	37155000	33160000	0
P50613	4	5	4	3	4	2	18.5	21.4	17.9	15	13.9	6.6	63092000	74055000	84584000	84705000	0	0
P50748	6	5	3	0	0	0	4	2.5	1.9	0	0	0	32911000	31262000	0	0	0	0
P50749	2	1	2	4	4	5	8.6	4.6	8	19.9	15	23.3	42505000	0	0	48449000	57286000	52655000
P50750	12	9	10	6	9	7	44.6	33.3	41.4	24.5	34.9	28.5	309380000	270530000	251560000	183290000	215480000	178490000
P50851	8	9	9	5	4	4	3.6	3.9	4.7	2.3	1.6	1.7	91722000	88434000	82737000	55678000	0	45647000
P50897	2	2	3	3	4	2	10.8	10.8	15.4	15.4	19.9	10.8	83481000	92823000	114140000	82743000	85265000	77426000
P50914	3	2	2	3	3	4	15.3	10.7	10.7	16.3	15.3	20.9	151650000	136070000	143820000	200710000	207210000	213240000
P50990	35	35	34	40	37	37	71.5	71.4	68.8	74.6	73	71.2	8975600000	8590400000	8650600000	9416600000	9220800000	9798900000
P50991	30	30	31	28	28	27	66.6	61.8	68.1	65.5	65.5	59.2	6511200000	5935800000	6431600000	7158900000	7053900000	7152700000
P50995	8	8	7	9	9	10	23	18.8	17.4	21.4	24.6	26.9	266660000	284620000	256110000	346930000	329490000	346340000
P51003	7	3	5	6	5	3	15	3.4	10.3	10.9	12.3	6.7	48369000	53330000	53955000	44715000	44727000	55637000
P51114	18	18	19	18	18	15	42.4	41.7	38.3	37.7	38.5	36.2	1339400000	1271400000	1324100000	1426500000	1334600000	1372800000
P51116	8	9	6	3	7	7	20.5	23	15.5	8.8	18.3	17.8	176590000	175910000	179510000	168190000	171990000	178550000
P51148	6	5	5	5	6	5	37	30.6	38	37	42.1	37	193140000	202950000	192780000	345240000	325280000	264990000
P51149	10	12	10	15	14	15	65.7	70.5	60.4	72.9	71	72.9	807400000	845280000	856360000	1876000000	1906500000	1921600000
P51151	2	2	3	4	2	5	17.9	15.4	27.9	38.3	19.9	40.8	0	33535000	33442000	48145000	42871000	56797000
P51159	0	0	0	2	2	2	0	0	0	9.5	8.6	8.6	0	0	0	28792000	0	0
P51397	3	3	4	2	2	3	43.1	43.1	55.9	37.3	18.6	43.1	159850000	125480000	120760000	140110000	164630000	133010000
P51398	7	7	4	3	5	5	27.1	27.4	18.1	12.8	19.6	20.6	98813000	120200000	93636000	63672000	103100000	87121000
P51531	34	43	41	31	28	31	26.9	32.1	30.9	21.8	21.9	25.1	1653200000	1613700000	1599500000	1164900000	1279400000	1226600000
P51532	4	9	6	4	4	2	11.3	16.8	15.4	12.4	11.1	11.4	105480000	71245000	70620000	46772000	75841000	59868000
P51553	3	2	2	5	4	5	16.3	11.2	11.2	23.9	23.9	29	78784000	92290000	96514000	110090000	117790000	118930000
P51570	0	0	0	0	1	0	0	0	0	0	3.8	0	0	0	0	0	0	0
P51571	3	4	4	3	5	2	17.9	26.6	21.4	20.8	27.2	15	112230000	121550000	93596000	131680000	116490000	0
P51572	4	1	4	4	8	7	12.6	3.7	12.6	18.3	24.8	27.6	73460000	0	64615000	122980000	181590000	180500000
P51608	1	1	1	3	2	1	2.5	2.5	4.3	8.6	6.8	2.5	0	0	0	0	0	0
P51610	36	34	38	31	37	35	27.2	25.7	29.7	24	28.9	28	2432800000	2547900000	2600200000	2137400000	2197300000	2054500000
P51649	1	1	0	4	1	1	1.9	1.9	0	10.5	1.9	1.9	0	0	0	42711000	0	0
P51659	28	28	26	26	30	27	52.4	52.4	45.9	49.6	52.2	48.8	1794900000	1753400000	1738300000	2313200000	2219500000	2342800000
P51665	9	11	10	12	10	10	41.7	44.8	44.4	47.5	43.8	43.8	1365900000	1299100000	1371000000	1731100000	1677200000	1934700000
P51692	2	2	2	2	2	1	11.9	11.9	16.8	7.8	9.8	7.2	18051000	21512000	19224000	21581000	25842000	21121000
P51784	6	5	5	3	1	1	10.9	9.3	10.6	7.1	3.5	2.6	62011000	60625000	49629000	29468000	0	0
P51808	0	0	0	1	2	1	0	0	0	14.7	35.3	14.7	0	0	0	0	78278000	0
P51809	1	2	1	6	5	5	5.5	9.5	5.5	31.8	31.8	21.8	0	37680000	0	57745000	62090000	68721000
P51812	7	5	5	5	5	2	12	8.2	7.7	7.3	6.9	2.4	134020000	142760000	129050000	92903000	90128000	74614000
P51858	9	12	12	10	12	10	44.2	61.7	65.4	51.7	65.4	57.9	1414900000	1366100000	1320000000	1546900000	1459700000	1404100000
P51888	0	0	1	1	0	1	0	0	3.4	3.4	0	3.4	0	0	0	0	0	11775000
P51946	2	3	2	4	1	4	8.7	12.1	7.7	16.4	5	16.4	59552000	38630000	39105000	51716000	0	0
P51948	2	1	1	2	1	2	9.4	2.9	6.1	8.7	2.6	8.7	0	0	0	0	0	0
P51965	3	2	1	2	2	2	22.8	22.8	9.3	22.8	18.7	18.7	65981000	44587000	0	65407000	0	0
P51970	6	5	4	5	5	6	48.8	44.8	36	40.1	40.1	48.8	261920000	233460000	242520000	610150000	556790000	456360000
P51991	26	26	26	26	27	27	54	56.3	56.3	52.4	56.6	56.6	39539000000	33869000000	34694000000	35680000000	37423000000	37716000000
P52209	21	19	19	20	19	20	46	44.3	45.1	46	43.7	46.2	2669600000	2504300000	2503500000	1801000000	1785300000	1891500000
P52272	46	50	51	50	49	47	68.4	71.5	69.3	69.9	70	68.9	40038000000	38031000000	35794000000	31469000000	30485000000	30444000000
P52292	13	12	12	12	12	11	33.3	33.6	33.1	33.6	31.6	28.4	933010000	1005200000	1114400000	978870000	961040000	942100000
P52294	12	14	13	10	13	14	26.4	32.5	26.8	23.4	28.8	32.5	810840000	759100000	902110000	836460000	837360000	855760000
P52298	7	8	7	7	8	8	48.7	48.7	48.7	48.7	48.7	48.7	569190000	580650000	535780000	630320000	670050000	655540000
P52306	2	2	2	4	2	4	2.6	4	3.3	8.1	5.8	8.1	0	41338000	37771000	49122000	0	54633000
P52333	1	0	0	0	0	0	1.1	0	0	0	0	0	0	0	0	0	0	0
P52434	8	6	6	5	6	8	66	43.3	43.3	37.3	43.3	61.3	642300000	624450000	589780000	848080000	713690000	752460000
P52435	3	2	1	3	2	3	30.8	17.9	17.9	30.8	17.9	30.8	86586000	81964000	0	73357000	82428000	88545000
P52565	9	10	11	8	8	10	47.1	47.1	57.4	56.4	47.1	55.4	2131900000	1866100000	1886500000	1784100000	2005700000	1912600000
P52566	10	11	11	12	10	12	75.1	75.1	75.1	75.1	71.6	75.1	5115300000	4575500000	4433200000	7218400000	6585000000	6292100000
P52569	0	0	0	1	2	2	0	0	0	1.7	3.6	3.6	0	0	0	0	0	41912000
P52594	6	6	6	7	6	4	21.4	19.4	19.2	22.1	19.4	12.3	274430000	279130000	249430000	241090000	226870000	233170000
P52597	20	20	18	20	16	17	65.1	65.1	54.9	65.1	57.3	61.2	10428000000	10491000000	9536700000	8365200000	9252200000	9500700000
P52630	5	4	4	2	0	1	7.6	7.9	6.3	3.8	0	0.9	51791000	39354000	60355000	38105000	0	0
P52701	25	29	27	14	13	14	29.9	30.3	27.9	17.1	17.9	16.2	742680000	792250000	772570000	460590000	442610000	479140000
P52732	4	4	5	4	6	7	4.9	4.6	6.4	6.3	6.9	8.6	79159000	70506000	71362000	65010000	70774000	66438000
P52747	3	2	2	1	1	2	4.7	3	3	1.6	1.4	3	27231000	0	25764000	0	0	17492000
P52756	11	10	9	11	12	11	17.4	16.2	13.1	16	18	16.2	294100000	285050000	257070000	230550000	240990000	224930000
P52758	1	0	1	2	2	1	13.9	0	11.7	25.5	21.9	13.9	0	0	0	33486000	0	0
P52788	8	7	5	8	9	8	32.2	28.7	23	31.4	33.1	32.2	258530000	235290000	301410000	222670000	255120000	232920000
P52789	35	37	34	18	21	17	42.6	45.3	42.1	24.5	29.4	24.5	2642600000	2472400000	2551600000	966230000	890840000	1034200000
P52815	4	5	5	6	6	7	33.8	39.4	38.4	37.4	37.4	43.9	406560000	317310000	310450000	471140000	525910000	482760000
P52888	16	14	15	12	11	12	26.3	25.5	25	21.6	17.7	19.9	314470000	319470000	343650000	230540000	241020000	250260000
P52907	16	17	17	16	16	16	74.1	77.6	76.6	77.6	76.6	76.6	6070600000	5868400000	6020300000	6148400000	5792300000	6281000000
P52948	53	48	52	53	53	51	38.5	34.2	35.7	36.3	36.9	37.3	3221700000	3160000000	3218700000	3282400000	3464600000	3719200000
P53004	5	6	4	7	6	7	22	22	14.2	25.3	22.3	24.7	131900000	136230000	120480000	156420000	165920000	141880000
P53007	0	0	0	1	2	1	0	0	0	3.9	7.7	3.9	0	0	0	0	18621000	0
P53041	11	10	10	9	10	9	34.1	27.5	31.5	25.5	28.7	29.5	332690000	325020000	359740000	341790000	366730000	360150000
P53350	1	1	2	0	0	0	2	1.8	8.1	0	0	0	0	0	0	0	0	0
P53355	1	2	2	0	0	0	1.1	1.6	1.8	0	0	0	0	0	0	0	0	0
P53365	0	1	1	1	1	2	0	7.6	3.5	3.5	3.2	12.3	0	0	0	0	0	32558000
P53367	3	4	3	3	1	1	13.1	19.6	16.6	16.9	5.9	5.9	39738000	45045000	34686000	52430000	0	0
P53384	3	1	2	5	3	3	16.9	5.6	8.4	27.8	16.6	16.6	53358000	0	38783000	66898000	65685000	67465000
P53396	41	43	43	40	39	42	48	48.1	50.2	48.2	47	45.2	3588600000	3539400000	3544600000	3706000000	3463700000	3562700000
P53567	1	1	0	1	1	1	20.7	20.7	0	20.7	20.7	20.7	0	0	0	0	0	27961000
P53582	12	11	11	13	14	15	63.2	52.3	54.4	62.7	63	68.4	530790000	450760000	559980000	725430000	731360000	785850000
P53597	3	4	4	7	5	4	14.2	17.3	17.6	25.1	22	19.4	150320000	118540000	132890000	277130000	249890000	267880000
P53602	5	4	7	5	3	3	27.2	23	33	27	19	17.2	83288000	92766000	109400000	95243000	99597000	91323000
P53609	0	0	3	2	1	1	0	0	6.9	4.8	2.4	2.4	0	0	0	15385000	0	0
P53611	2	3	3	2	1	1	7.3	10.6	10.6	7.3	3.3	3.3	0	54026000	49974000	31064000	0	0
P53618	34	36	34	38	36	35	46.6	45	45.4	48.3	47.6	47.3	2097400000	2024500000	2176400000	2892100000	2993000000	3016500000
P53621	35	30	37	35	35	35	42.6	34.5	40	42	42.1	41.9	1360000000	1336100000	1381000000	1384500000	1419400000	1444300000
P53634	13	14	12	14	13	14	34.8	37.4	32.4	35.4	33.9	33.9	2188500000	2218000000	2164900000	2243700000	2398100000	2423800000
P53675	2	1	0	1	1	1	10.9	9.1	8.1	9.9	9.9	9.9	97980000	0	0	0	0	0
P53680	6	6	6	7	6	6	38.7	38.7	35.2	47.2	38.7	38.7	303160000	257020000	249990000	233630000	245460000	234690000
P53701	2	2	1	4	4	3	13.1	13.1	6.3	22.8	23.5	18.7	38806000	32548000	0	68264000	66259000	51740000
P53985	0	1	1	2	3	3	0	4	4	7	9.6	9.6	0	0	0	225860000	178590000	186480000
P53990	8	6	7	8	9	9	31	18.4	17.9	20.3	22	22	247020000	263150000	250560000	339110000	277080000	305340000
P53992	21	21	21	19	23	23	27.7	27.5	24.8	24.3	28.8	27.2	626120000	660470000	630140000	771270000	738760000	799650000
P53999	7	7	7	7	8	9	64.6	64.6	64.6	57.5	65.4	65.4	3458800000	3313400000	2902000000	3498500000	3146000000	3188200000
P54105	3	3	4	5	4	5	25.7	30.4	35.4	45.6	38.4	42.6	208340000	186380000	160860000	256210000	313030000	263360000
P54132	1	1	1	1	1	2	0.6	0.6	0.6	0.6	0.6	1.6	0	0	0	0	0	0
P54136	25	26	26	27	26	29	43.5	43.5	45	49.8	48.9	54.5	1372300000	1426700000	1364600000	1358000000	1310200000	1285700000
P54198	5	7	3	3	2	5	7.3	11.9	4.4	4.9	3.9	7.3	62405000	74254000	57153000	64093000	71368000	64561000
P54252	1	1	2	1	0	1	3.3	3.3	4.7	2.2	0	2.5	0	0	0	0	0	11145000
P54253	0	0	1	1	1	2	0	0	2.9	2.9	1.6	5.8	0	0	0	0	0	18278000
P54277	0	1	0	0	0	0	0	3.9	0	0	0	0	0	14157000	0	0	0	0
P54278	2	3	6	3	4	3	2.8	4.8	9.6	4.8	6.6	4.8	40765000	51276000	47467000	35202000	43744000	36131000
P54577	29	26	22	28	28	29	58	54.9	47.7	57.8	53.4	56.2	1502000000	1332000000	1491800000	1746400000	1715700000	1863100000
P54578	22	21	23	17	17	20	56.5	55.1	58.1	53.6	51.4	55.1	1675000000	1797500000	1720200000	1373600000	1456100000	1528900000
P54619	5	3	4	3	2	2	24.2	14.8	17.8	14.8	11.8	11.8	60014000	64307000	67122000	53555000	49700000	61064000
P54687	10	8	6	6	7	10	41.7	30.1	26.4	29.8	21.5	30.6	234030000	268240000	262250000	245760000	246420000	214770000
P54709	1	1	1	5	7	5	3.9	3.9	3.9	28.3	32.3	20.1	0	0	0	210800000	165180000	180110000
P54725	4	5	3	4	4	4	29.8	41.3	26.4	28.7	30.9	19	117680000	129160000	100980000	105880000	119920000	106700000
P54727	11	12	11	12	12	11	26.9	24.9	26.2	27.9	24.9	22.7	844080000	750260000	803110000	969560000	809910000	813150000
P54756	0	0	0	1	0	1	0.8	0.8	0.8	2	0	2	0	0	0	6997300	0	0
P54762	0	0	0	0	0	1	0.8	0.8	0.8	0.8	0	2	0	0	0	0	0	0
P54802	1	0	2	0	0	0	1.5	0	2.4	0	0	0	0	0	0	0	0	0
P54819	13	13	13	14	13	11	51.9	51.9	61.9	65.3	55.2	55.2	2295200000	2088000000	2086200000	2404800000	2418600000	2454100000
P54886	12	17	17	23	26	22	23.4	28.1	25.3	41.1	46	37	608060000	604110000	597310000	1058100000	1026600000	1029400000
P54920	20	19	21	22	21	21	73.2	68.8	78.3	82.4	81	81	3029100000	3110500000	3320300000	3495000000	3472300000	3394700000
P54922	2	2	1	2	1	3	8.4	9.2	2.8	8.4	2.8	11.5	0	0	0	41103000	0	0
P55010	12	14	15	13	13	15	30.9	34.6	33.6	33.9	34.3	36.2	687000000	695720000	642980000	597290000	584290000	601050000
P55036	9	8	10	13	10	13	30.2	26	38.2	42.2	33.7	42.4	918410000	897780000	900900000	1160400000	1138800000	1107300000
P55039	2	1	0	0	1	1	8	4.9	1.9	0	2.7	2.7	0	7801100	0	0	0	0
P55060	29	28	35	29	31	34	36.1	35	39.6	35.1	35.8	37.9	5393000000	5339800000	5049100000	4008100000	3949100000	4111900000
P55072	56	52	55	56	53	52	66.7	67.1	68	68.1	66.5	65.8	12298000000	11470000000	11934000000	11236000000	11495000000	12012000000
P55081	6	7	6	7	7	7	23.5	23.5	21.6	22.6	23.5	23.5	468060000	463530000	496660000	353200000	430260000	385710000
P55084	13	9	12	8	7	7	46.2	31.9	36.9	28.9	25.1	27	485310000	532410000	486910000	263550000	268480000	284870000
P55145	9	8	8	8	10	9	44	44	44	43.4	48.4	44	724760000	748840000	743100000	1101900000	1146300000	1249600000
P55160	12	9	11	9	9	10	13.4	10.8	13	10.3	10.6	10.3	125620000	125380000	123090000	125770000	133080000	146060000
P55196	8	10	7	3	3	4	8.1	9.2	4.2	2	2	2.2	291030000	267270000	251960000	0	0	168550000
P55197	2	2	2	3	2	2	2.2	2.2	3	4.1	3	3	0	0	0	0	0	0
P55198	1	0	0	0	0	0	1	0	0	0	0	0	0	0	0	0	0	0
P55199	1	1	1	0	0	0	2.9	2.9	2.9	0	0	0	0	0	0	0	0	0
P55209	11	13	11	12	11	12	39.1	43.5	39.1	41.9	35.5	41.9	4570000000	4671900000	4392000000	6100900000	6156900000	6248800000
P55212	0	1	2	2	1	1	0	3.8	10.6	9.6	3.8	3.8	0	0	0	18104000	0	0
P55259	1	0	0	0	0	0	1.7	0	0	0	0	0	0	0	0	0	0	0
P55263	7	8	9	7	9	8	27.6	29.6	33.4	27.6	29.8	29.6	226230000	247150000	241220000	266660000	280510000	271510000
P55265	48	52	52	46	44	43	46.4	48.2	48.5	45.4	42.3	44.3	6780200000	6876300000	6578300000	4216300000	4140400000	4232300000
P55327	9	8	7	9	9	9	56.2	56.2	56.2	56.2	56.2	56.2	757360000	658290000	654050000	1111000000	1112900000	1087900000
P55347	1	0	0	0	1	1	5.7	0	0	0	5.7	5.7	0	0	0	0	19483000	0
P55735	13	14	14	14	14	13	64	65.8	69.3	69.3	65.2	65.8	1349200000	1341100000	1529100000	2236400000	2102600000	1914300000
P55769	8	8	8	8	9	8	53.1	53.1	53.1	53.1	53.1	53.1	6027000000	6366900000	6013100000	6144600000	5944600000	6177400000
P55786	18	19	21	19	21	20	25.5	25.8	31.4	28.3	31.4	31.2	773130000	787450000	770020000	677950000	747260000	713100000
P55789	2	1	2	1	3	2	18	5.9	18	12.2	25.9	18	0	0	0	0	0	24575000
P55795	12	12	10	10	11	11	47.2	47.2	47.7	45.9	49.4	47.9	1319600000	1250700000	1230000000	985620000	894740000	1056500000
P55809	7	8	9	12	11	13	17.1	19.4	21.5	26	24.8	27.1	443560000	398530000	403550000	769080000	765750000	743080000
P55854	1	0	1	0	0	0	20.4	11.7	24.3	11.7	11.7	11.7	15692000	0	0	0	0	0
P55884	27	26	23	25	22	25	38	33.7	32.2	34.5	32.4	34.3	2229900000	2221800000	2152200000	2101400000	2103000000	2202500000
P55957	5	5	5	5	5	5	35.9	35.9	35.9	35.9	35.9	35.9	286500000	278660000	268600000	292000000	272800000	295400000
P56134	0	0	0	2	1	2	0	0	0	25.5	11.7	25.5	0	0	0	0	0	82690000
P56182	1	2	5	1	1	0	2.6	4.8	11.1	2.6	2.8	0	0	98154000	89032000	0	0	0
P56192	26	26	28	24	28	22	40.6	42.2	44.1	40.9	42.8	36.2	1440300000	1495700000	1458500000	1484500000	1627600000	1515500000
P56211	0	1	1	0	0	1	9.8	22.3	22.3	9.8	9.8	22.3	0	0	0	0	0	15593000
P56282	1	1	3	0	0	0	3.6	3.6	9.5	0	0	0	0	0	0	0	0	0
P56377	1	1	1	2	1	1	10.2	15.3	15.3	25.5	19.7	19.7	0	0	0	25055000	0	0
Q5VTU8	2	3	2	3	3	3	39.2	39.2	29.4	39.2	39.2	39.2	430290000	521780000	573050000	724960000	734000000	823650000
P56385	1	1	0	2	2	2	14.5	14.5	0	34.8	34.8	30.4	0	0	0	99805000	0	110660000
P56537	6	5	5	6	6	7	36.3	36.3	36.3	36.3	36.3	36.3	1340200000	1296500000	1284500000	1267300000	1233300000	1138600000
P56556	5	3	3	4	4	3	40.6	22.7	27.3	35.2	35.2	22.7	194010000	178700000	157490000	209650000	231920000	200000000
P56937	3	2	2	3	4	4	14.1	7.9	5.9	13.8	17.6	17	28889000	28639000	36549000	56944000	70179000	65108000
P56962	1	0	1	1	0	0	6.6	0	6.6	6.6	0	0	0	0	0	0	0	0
P57076	1	1	1	4	2	3	9	7.6	9	27.2	16.6	21.4	0	0	0	40856000	44453000	52996000
P57081	0	0	2	2	2	2	0	0	6.8	9	10.7	9	0	0	0	0	0	18577000
P57088	0	0	0	1	1	1	0	0	0	4.9	4.9	4.9	0	0	0	0	0	14602000
P57105	0	0	0	1	1	0	0	0	0	8.3	8.3	0	0	0	0	0	0	0
P57678	9	9	9	6	6	7	12.4	13.2	12.3	8.4	8.4	9.4	201310000	202240000	227960000	156520000	167870000	170730000
P57721	1	1	1	1	1	1	20.5	20.5	20.5	20.5	20.5	18.3	0	0	0	0	0	198290000
P57737	14	8	12	13	11	10	24.6	13.5	20.9	21	19	19.6	419280000	419500000	370700000	337200000	349640000	342030000
P57740	25	26	27	27	27	27	36.1	37.5	37.1	36.5	38.1	37.3	1590800000	1563200000	1685000000	1861200000	1674100000	1698500000
P57764	3	3	3	1	2	3	13.2	13.2	13.8	6.6	6.6	14	29303000	27750000	39621000	0	0	41609000
P57772	8	6	6	4	4	3	20.6	12.6	14.3	9.2	7.7	6.5	102340000	98586000	117140000	79291000	105000000	0
P58546	5	4	5	4	5	5	50.8	44.9	50.8	44.1	50.8	50.8	574400000	549450000	512010000	537270000	531060000	622580000
P59768	0	0	0	1	3	0	0	0	0	18.3	38	0	0	0	0	0	49228000	0
P59780	0	0	0	0	0	1	0	0	0	0	0	7.8	0	0	0	0	0	15381000
P59998	10	7	8	6	8	7	55.4	50	56.5	48.2	60.1	53.6	924510000	894320000	924980000	684530000	772350000	730540000
P60006	0	0	1	0	0	0	0	0	29.8	0	0	0	0	0	23254000	0	0	0
P60033	0	0	0	1	2	1	0	0	0	6.8	15.3	8.5	0	0	0	0	24131000	0
P60059	2	2	2	2	2	2	36.8	36.8	36.8	36.8	36.8	36.8	0	0	39992000	40584000	53321000	0
P60174	20	20	19	20	20	20	77.6	77.6	75.2	77.6	77.6	77.6	20534000000	20880000000	19883000000	17113000000	16405000000	17192000000
P60228	16	17	17	16	14	16	41.1	41.1	41.6	35.7	35.7	41.1	1474700000	1398700000	1444100000	1340400000	1316100000	1392800000
P60468	0	0	1	1	1	1	0	0	11.5	11.5	11.5	11.5	0	0	0	0	0	34819000
P60510	5	6	6	7	4	7	29.3	29	34.2	39.4	30.6	39.1	228700000	208240000	216580000	184470000	201460000	204230000
P60520	2	2	3	4	3	2	16.2	16.2	25.6	38.5	25.6	16.2	88620000	86923000	90942000	145540000	126050000	129290000
P60604	4	5	4	6	5	4	38.2	44.8	38.2	49.1	43.6	38.2	418670000	367350000	375690000	403190000	386750000	426840000
P60660	12	12	12	11	12	11	66.2	66.2	66.2	61.6	66.2	61.6	6806800000	7106300000	7048900000	10059000000	10115000000	10178000000
P60709	34	33	33	31	31	31	81.6	81.6	81.6	80.8	80.8	80.8	299080000000	289630000000	280500000000	270200000000	270770000000	259470000000
P60842	27	28	29	27	28	27	63.1	61.3	62.3	62.3	64	63.1	11645000000	11463000000	11822000000	8881800000	9220300000	9197600000
P60866	6	5	6	6	6	6	42.9	36.1	36.1	36.1	36.1	36.1	2910400000	2590200000	2285300000	1935100000	1988200000	2030100000
P60891	13	15	13	12	15	14	50.6	53.1	48.1	44.3	53.1	53.1	1549000000	1428000000	1523300000	1745300000	1574200000	1619500000
P60900	15	14	13	11	15	14	72	68.7	67.9	63.8	72	68.7	2922200000	2720800000	2879000000	2414400000	2262600000	2292500000
P60953	2	3	2	5	5	5	16.2	25.7	16.2	42.9	37.2	37.2	134910000	113310000	129670000	440890000	395940000	379660000
P60981	4	3	4	5	3	4	28.5	23.6	28.5	36.4	23.6	30.3	77645000	72426000	64889000	79026000	77382000	73910000
P60983	4	5	4	1	2	3	46.5	57.7	57.7	36.6	41.5	41.5	124410000	113580000	142130000	0	78175000	74990000
P61006	3	3	2	6	5	6	28.5	25.1	17.9	40.6	37.2	40.6	190150000	131060000	163360000	367440000	309230000	326830000
P61009	1	1	0	1	1	0	6.1	6.7	0	6.1	6.7	0	0	0	0	0	49643000	0
P61011	12	14	13	11	10	12	34.3	38.9	38.7	33.3	32.5	32.3	623870000	624160000	547890000	440930000	374260000	376560000
P61018	0	0	1	3	4	4	0	0	6.6	16	24.4	24.4	0	0	0	23307000	22180000	20577000
P61019	8	5	6	9	7	9	48.1	29.7	33.5	53.3	40.1	44.8	130480000	157600000	150300000	271370000	273250000	252140000
P61020	2	2	2	3	2	3	25.1	25.1	20	25.6	25.1	25.6	43772000	42169000	0	55369000	78037000	61546000
P61024	2	2	1	0	0	0	53.2	53.2	20.3	0	0	0	69240000	77075000	0	0	0	0
P61026	1	2	3	5	7	6	11.5	16.5	22.5	37.5	36.5	41	0	116250000	117730000	266720000	258620000	263030000
P62837	2	2	1	1	2	1	19.7	19.7	12.2	12.2	19.7	12.2	294090000	270730000	0	252210000	250500000	0
P61081	4	4	6	4	6	5	16.4	16.4	30.1	25.1	30.1	25.1	180140000	163880000	164940000	171710000	167480000	165660000
P61086	6	7	5	4	6	6	40	53.5	31	25	47.5	34.5	272660000	216930000	225690000	241700000	219500000	221870000
P61088	9	9	9	9	8	9	59.2	59.2	59.2	59.2	53.9	59.2	1255300000	1183000000	1303400000	1228200000	1334200000	1465000000
P61106	8	6	8	12	14	14	54.4	38.6	45.1	67.4	78.6	82.3	395690000	322990000	346350000	525640000	544380000	629940000
P61158	23	22	24	21	19	20	62.7	62.7	64.8	64.8	59.3	59.8	3337400000	3127500000	3230700000	3372200000	3311400000	3343300000
P61160	14	14	13	14	13	14	42.6	43.7	41.6	45.7	42.9	43.7	2040200000	2104600000	2135800000	1862200000	1892500000	1939700000
P61163	10	12	12	10	11	12	43.6	43.9	41.8	41.5	41.8	43.9	554660000	607470000	531430000	568470000	525200000	517470000
P61201	13	10	9	9	8	9	37.9	29.3	27.1	26.6	24.2	25.5	352260000	371730000	331020000	235290000	306640000	267910000
P84077	9	8	7	8	9	8	57.5	56.4	51.9	59.7	60.8	53	2869700000	2527200000	2614600000	2265700000	2133800000	2357400000
P61218	1	1	1	1	1	1	7.1	7.1	7.1	7.1	7.1	7.1	0	0	0	0	0	41170000
P61221	17	16	16	16	15	17	37.2	38.2	37.2	35.9	31.4	39.9	803220000	747680000	722310000	660240000	590670000	679990000
P61224	2	1	1	3	2	2	44.6	33.2	33.2	47.8	40.2	40.2	48052000	67757000	0	110880000	159710000	170200000
P61225	0	0	0	2	3	4	0	0	0	14.8	19.1	34.4	0	0	0	0	0	61340000
P61244	5	5	5	5	5	5	43.8	43.8	43.8	43.8	43.8	43.8	283640000	292930000	328730000	256700000	243090000	293500000
P61247	17	15	17	13	17	16	56.8	53.8	59.8	50.4	64	61.4	2231700000	2139300000	2004700000	1939700000	1857100000	2055900000
P61254	0	1	3	2	4	2	0	6.9	21.4	18.6	26.9	15.9	0	0	0	0	0	0
P61289	11	13	14	9	10	11	55.5	57.1	60.6	34.6	50	42.1	1100800000	1004200000	1034300000	655940000	583690000	680570000
P61313	1	2	2	2	4	3	7.8	14.7	12.3	14.7	14.7	14.2	0	151510000	136950000	235420000	281060000	134670000
P61326	1	1	1	1	1	1	74.7	82.9	82.9	84.2	82.9	87.7	82052000	0	0	0	0	0
P61353	5	5	6	5	5	5	44.9	44.9	44.9	44.9	44.9	44.9	1131700000	1098900000	1067500000	410870000	372350000	433270000
P61421	7	7	7	8	8	8	24.5	24.5	30.5	32.8	32.8	32.8	277180000	253290000	242610000	367430000	399980000	429030000
P61457	2	1	1	0	0	0	26	13.5	13.5	0	0	0	32174000	0	0	0	0	0
P61513	4	4	2	1	4	2	45.7	45.7	29.3	19.6	45.7	28.3	362910000	321830000	244120000	0	349950000	299210000
P61586	6	7	6	8	7	10	31.6	40.4	31.6	45.1	36.3	45.1	359770000	309330000	280170000	661880000	695060000	715570000
P61599	1	0	2	0	0	0	5.1	0	13.5	0	0	0	0	0	0	0	0	0
P61601	5	5	7	7	6	7	27.5	27.5	46.6	44	40.4	47.2	251630000	266230000	224580000	274010000	306130000	297140000
P61604	10	10	10	10	10	10	75.5	75.5	75.5	75.5	75.5	75.5	3925500000	3739500000	4113500000	13883000000	12170000000	12474000000
P61619	0	1	0	1	2	2	0	4.2	0	4.2	6.9	6.9	0	0	0	0	74770000	60379000
P61758	5	5	6	5	7	5	23.4	29.9	26.9	22.8	32	23.4	408200000	342920000	337270000	337240000	370840000	339920000
P61769	4	4	4	4	4	5	46.2	46.2	46.2	46.2	46.2	51.3	5136200000	4326800000	4372900000	5616100000	5540600000	5862900000
P61916	2	3	2	3	2	1	25.8	31.8	25.8	23.8	16.6	10.6	133860000	119890000	0	137750000	134550000	0
P61923	4	4	5	5	5	5	37.9	37.9	45.8	45.8	45.8	37.9	534970000	585680000	564730000	863730000	927030000	842800000
P61927	1	1	1	1	1	0	12.4	12.4	12.4	12.4	12.4	0	0	0	0	0	16021000	0
P61956	3	3	3	3	3	3	27.4	27.4	27.4	27.4	27.4	27.4	1191700000	1040700000	1238800000	1043400000	1146600000	1227100000
P61960	5	4	4	5	5	4	72.9	72.9	72.9	72.9	72.9	72.9	617810000	518870000	507270000	483540000	517290000	559290000
P61962	4	4	3	7	3	7	14.9	14	11.4	27.2	9.6	26.6	92687000	85121000	102150000	115710000	127100000	129960000
P61964	9	10	8	4	8	9	43.4	40.1	38	23.7	36.8	41.3	371580000	299400000	280520000	299110000	288450000	245190000
P61966	3	3	5	5	4	5	19	19.6	29.1	29.1	24.1	29.1	59074000	68063000	69375000	72670000	67867000	61878000
P61970	4	5	4	4	5	4	51.2	69.3	51.2	51.2	56.7	51.2	1155100000	1041100000	903560000	970530000	966160000	977450000
P61978	35	35	33	32	35	32	67.8	67.8	66.1	65.2	67.8	66.1	41794000000	41060000000	38458000000	42122000000	40294000000	40060000000
P61981	14	14	13	14	14	14	63.2	60.3	56.3	69.2	63.2	63.2	5384600000	4477700000	4230700000	4237100000	4442800000	4341900000
P62070	0	0	1	3	4	4	0	0	7.8	17.2	24.5	24.5	0	0	0	47020000	49441000	64477000
P62072	4	3	4	3	4	4	38.9	32.2	38.9	31.1	38.9	38.9	349060000	271960000	299720000	431280000	381030000	408480000
P62081	10	10	10	9	12	10	47.9	48.5	48.5	59.3	66	63.9	2758300000	2770700000	2769600000	2810700000	2854400000	2765500000
P62136	15	16	15	16	15	15	51.5	58.8	51.5	58.8	51.5	51.5	5196900000	4854000000	5077500000	4033900000	3920200000	4128200000
P62140	5	4	6	4	4	6	46.5	43.1	50.5	40.4	40.4	50.5	971150000	952020000	907020000	693330000	688510000	717550000
P62191	17	14	13	13	13	13	54.3	43.2	42.5	44.3	38.9	41.6	850890000	749950000	829610000	784400000	738520000	770900000
P62195	22	27	24	24	20	23	55.2	67	60.8	66	53	54.7	1617500000	1603400000	1671600000	1641300000	1602100000	1626400000
P62241	4	2	4	6	4	7	26.4	13.5	24	38.5	24	42.8	121950000	85426000	114080000	197810000	197800000	213770000
P62244	8	7	8	8	7	9	59.2	53.8	56.2	61.5	53.8	69.2	1332900000	1252900000	1335900000	980810000	1092100000	1041400000
P62249	8	8	8	8	5	7	53.4	53.4	53.4	53.4	32.2	45.2	719390000	680740000	676280000	682650000	678120000	665480000
P62253	1	2	3	3	2	3	9.4	16.5	22.4	13.5	12.9	22.4	0	67915000	38266000	41864000	46953000	51697000
P62256	1	1	2	4	3	3	8.2	8.2	16.4	25.7	21.3	21.3	0	0	31649000	51588000	51260000	46693000
P62258	16	16	16	16	16	16	70.2	70.2	70.2	70.2	70.2	70.2	7666500000	7346200000	6545900000	6208800000	6396000000	6489600000
P62263	5	5	5	6	5	5	39.7	39.7	39.7	39.7	39.7	39.7	1585500000	1512200000	1472400000	1156500000	1142100000	1347100000
P62266	3	3	4	4	3	4	35.7	35.7	43.4	43.4	35.7	43.4	179250000	164650000	175220000	211350000	204980000	208990000
P62269	5	5	5	5	5	6	29.6	25	30.9	30.9	30.9	35.5	402850000	516240000	445890000	382910000	384830000	354450000
P62273	3	3	2	3	2	2	33.9	33.9	33.9	33.9	33.9	33.9	642710000	597920000	697920000	529900000	481050000	449420000
P62277	7	6	7	3	6	7	37.7	31.8	38.4	18.5	37.1	32.5	312320000	299480000	262180000	134720000	229790000	211140000
P62280	5	3	5	4	4	6	30.4	18.4	27.8	19	23.4	34.8	217110000	210350000	225930000	219570000	197790000	214040000
P62304	2	4	3	4	4	4	25	65.2	52.2	65.2	65.2	65.2	396190000	533300000	490490000	463280000	379290000	342370000
P62306	5	5	5	5	5	5	48.8	48.8	48.8	48.8	48.8	48.8	654320000	633520000	570770000	615640000	517630000	460830000
P62310	4	3	3	3	3	3	43.1	22.5	22.5	22.5	22.5	22.5	375940000	358300000	374340000	327060000	353640000	378280000
P62312	4	4	5	4	3	4	46.2	46.2	55	46.2	36.2	46.2	587170000	609490000	612990000	524140000	502770000	500210000
P62314	3	3	3	3	3	3	37.8	37.8	37.8	37.8	37.8	37.8	578050000	565070000	570570000	295800000	251010000	258100000
P62316	10	10	11	11	10	11	74.6	74.6	74.6	74.6	68.6	74.6	2071900000	1800600000	1927000000	1308000000	1364800000	1309900000
P62318	8	8	8	7	7	8	58.7	58.7	58.7	57.1	53.2	58.7	2758400000	2691100000	2779000000	1558600000	1663100000	1534000000
P62328	4	4	4	4	3	3	61.4	61.4	61.4	61.4	61.4	61.4	15025000000	12951000000	13547000000	14605000000	13931000000	15863000000
P62330	4	3	5	3	4	5	38.9	32.6	50.3	37.7	36	50.3	145500000	168890000	177230000	140920000	144370000	164650000
P62333	18	18	16	18	16	17	51.7	53.7	50.4	55.3	49.4	52.2	1516700000	1542700000	1559700000	1536000000	1576200000	1560300000
P62380	1	1	1	0	1	1	7	7	7	0	7	7	0	0	0	0	5815000	0
P62424	9	8	9	9	8	10	33.8	30.8	34.2	34.2	34.2	34.6	1271400000	1160300000	1140100000	1178600000	1143500000	1209400000
P62487	3	4	3	5	4	3	22.7	32.6	20.9	34.9	28.5	23.8	154210000	147050000	147920000	148010000	152970000	149860000
P62495	11	12	14	9	12	12	30.7	34.1	38.4	25.2	33.6	34.1	1030500000	1102600000	1055000000	867920000	850190000	858810000
P62633	6	5	6	5	5	6	36.7	32.2	39.5	35.6	32.2	40.1	364010000	407500000	452990000	302660000	326450000	291640000
P62699	1	1	0	2	2	2	11.6	11.6	0	23.1	23.1	23.1	0	0	0	22655000	22288000	25031000
P62701	10	9	9	11	11	11	42.6	37.3	41.1	47.9	46.8	46.4	586920000	597650000	584090000	568980000	586950000	585590000
P62750	6	6	7	6	6	6	42.9	42.9	50	42.9	42.9	42.9	772640000	683180000	653070000	630620000	561480000	574110000
P62753	3	3	3	5	3	2	14.9	16.1	16.1	20.1	11.2	11.2	201640000	213730000	224200000	250100000	272930000	288090000
P62805	5	5	4	5	4	5	39.8	52.4	40.8	40.8	40.8	41.7	396070000	409760000	363450000	396510000	328400000	322780000
P62820	14	14	11	15	17	15	73.2	78.5	61	76.6	82.4	79	1228600000	1191600000	1122700000	1752600000	1882300000	1925800000
P62826	18	16	17	15	18	17	52.8	52.8	52.8	52.3	52.8	52.8	11520000000	10216000000	11882000000	10905000000	10933000000	11482000000
P62829	9	7	8	5	5	5	55.7	50.7	54.3	50.7	45	43.6	445420000	412810000	483950000	363080000	450770000	373130000
P62834	5	5	5	7	7	8	37.5	40.2	40.2	47.8	54.3	54.3	281070000	259250000	284330000	1305500000	1109000000	1213900000
P62841	3	4	4	2	3	3	32.4	48.3	48.3	34.5	40.7	32.4	793160000	767320000	679840000	779840000	677560000	881380000
P62847	3	2	2	3	3	3	25.6	19.5	19.5	25.6	25.6	25.6	88277000	87381000	92649000	86006000	79965000	86452000
P62851	5	5	5	5	5	5	29.6	29.6	29.6	29.6	29.6	29.6	1047600000	1082600000	918180000	873030000	873060000	891780000
P62854	3	3	3	2	3	3	31.3	31.3	31.3	18.3	31.3	31.3	430390000	396780000	384460000	361790000	341030000	347920000
P62857	8	8	8	7	7	7	58	58	58	56.5	56.5	56.5	4816200000	4753200000	4906500000	4581700000	4476400000	4781900000
P62861	3	3	3	2	2	2	20.3	20.3	20.3	18.6	18.6	18.6	98280000	0	110220000	78029000	82284000	83564000
P62873	12	12	11	17	16	15	50.3	50.3	49.4	67.6	67.6	64.7	1800800000	1590900000	1702900000	3734300000	3789000000	3588300000
P62875	3	3	3	2	3	3	31.3	31.3	31.3	17.9	31.3	31.3	244660000	260590000	283400000	242040000	266510000	281440000
P62877	1	1	2	3	2	3	16.7	16.7	17.6	32.4	17.6	32.4	0	0	41522000	89471000	98573000	39072000
P62879	5	3	4	8	8	8	34.4	29.4	33.2	61.2	61.2	61.2	247350000	222330000	273150000	601540000	550490000	552100000
P62888	8	8	7	6	7	7	68.7	68.7	66.1	58.3	66.1	66.1	5511400000	4636500000	4442400000	4656300000	4351700000	4316600000
Q59GN2	1	1	1	1	1	1	19.6	19.6	19.6	19.6	19.6	19.6	0	161410000	221150000	114480000	126650000	161020000
P62899	4	4	4	3	3	3	21.6	21.6	21.6	21.6	15.2	15.2	319510000	247950000	277010000	300420000	294230000	240760000
P62906	11	11	11	6	8	8	46.1	45.6	48.8	32.7	41.9	41.9	1949400000	1824600000	1746000000	1466200000	1449900000	1480800000
P62910	5	3	4	3	5	4	35.6	28.1	34.1	28.1	34.1	34.1	648700000	677560000	555130000	645960000	608020000	601910000
P62913	7	7	8	8	7	8	36	32	36	38.8	39.9	52.8	3484900000	2595200000	3174500000	3263400000	2802600000	3183200000
P62917	7	8	6	7	10	9	34.6	34.6	26.1	34.6	37.4	37.4	1111100000	961750000	1037200000	1052500000	1060500000	995890000
P62937	11	11	11	11	10	11	60	69.7	69.7	69.7	58.8	69.7	24031000000	20730000000	22258000000	19326000000	20118000000	20358000000
P62942	5	5	5	6	4	5	71.3	75.9	71.3	75.9	58.3	50.9	782070000	811930000	639440000	826410000	791630000	781790000
P62979	10	8	9	8	9	9	62.8	52.6	53.8	52.6	58.3	58.3	19591000000	18755000000	17926000000	16698000000	17762000000	16102000000
P62993	12	13	11	12	10	11	60.4	64.1	55.3	56.2	52.5	56.2	926510000	892590000	857060000	706410000	811390000	816410000
P62995	17	16	17	17	16	19	45.8	45.8	45.8	50.7	45.8	51	7874000000	7012000000	6822600000	8323500000	8144200000	8014600000
P63010	34	35	35	31	31	31	39.9	39.2	40	34.7	36.3	34.7	3848400000	3789100000	3544600000	3567300000	3573800000	3530200000
P63027	0	1	0	1	2	1	0	13.8	0	13.8	34.5	13.8	0	0	0	0	0	0
Q5JWF2	10	10	9	12	11	10	11.8	11.8	11.5	14.7	12.9	12.1	325790000	333930000	340780000	522970000	461220000	464920000
P63098	1	2	2	4	1	2	5.9	15.3	15.3	32.9	9.4	20	0	55637000	63071000	59908000	0	62347000
P63104	19	19	19	17	20	20	58.8	59.6	59.6	58.8	62.4	62.4	9021200000	8896700000	8822000000	7718300000	7775300000	7572400000
P63151	10	11	10	10	10	9	35.1	37.6	34.9	36	34.5	32.4	366770000	387380000	376350000	395330000	387230000	406640000
P63165	4	5	5	4	5	4	43.6	43.6	43.6	43.6	43.6	34.7	882530000	792300000	766080000	575030000	603230000	536680000
P63167	5	6	4	6	4	5	59.6	59.6	50.6	59.6	50.6	58.4	3518500000	2805000000	2903000000	3101000000	3044600000	3431100000
P63172	1	1	0	2	1	2	14.2	14.2	0	35.4	14.2	35.4	0	0	0	43774000	0	54877000
P63173	3	3	3	3	3	3	38.6	38.6	38.6	38.6	38.6	38.6	505440000	568770000	581080000	549890000	540680000	538440000
P63208	9	11	9	10	11	11	69.9	74.8	69.9	74.8	69.9	74.8	1425700000	1385800000	1259800000	1448300000	1331000000	1282900000
P63218	2	1	1	3	4	4	50	39.7	10.3	66.2	66.2	77.9	71994000	0	0	186360000	184400000	201830000
P63220	8	8	8	8	8	8	65.1	65.1	65.1	65.1	65.1	65.1	3117200000	2893900000	2862100000	2799300000	2675600000	2788000000
P63241	7	7	7	7	7	7	53.9	53.9	53.9	53.9	53.9	53.9	7277500000	6821300000	6758300000	6909000000	7134100000	7335300000
P63244	22	21	23	22	23	22	81.7	77.9	81.7	81.7	81.7	81.7	15667000000	14876000000	15880000000	14355000000	14624000000	14898000000
P63261	1	1	1	1	1	1	81.6	81.6	81.6	80.8	80.8	80.8	2444500000	3043300000	1703600000	1481700000	1379800000	916480000
P63272	4	3	3	4	4	4	44.4	36.8	27.4	44.4	44.4	44.4	148510000	175090000	185700000	150780000	174350000	170720000
P63279	8	7	8	7	9	9	55.7	50	57	51.3	61.4	61.4	684250000	707210000	755240000	631890000	632500000	659470000
P63313	1	1	1	1	1	1	47.7	47.7	47.7	47.7	31.8	31.8	0	0	0	0	0	542010000
P67775	15	15	14	13	14	13	60.8	65	60.8	56	58.3	59.9	1544000000	1513800000	1541200000	1359500000	1466600000	1362900000
P67809	21	17	20	16	19	15	72.2	71.9	72.2	69.1	70.1	64.8	5114400000	4925900000	4685000000	4012800000	4213800000	4077700000
P67812	1	1	1	1	1	1	6.7	6.7	6.7	6.7	6.7	6.7	0	0	0	0	0	14234000
P67870	6	5	7	6	6	7	41.4	37.7	45.1	41.4	37.7	45.1	887140000	870600000	819090000	899580000	842920000	865110000
P67936	20	21	20	21	23	21	69.4	72.2	65.7	66.1	74.2	68.5	9797600000	8317200000	8785300000	9280400000	9251100000	10116000000
P68032	3	2	1	4	4	3	46.2	40.1	35.3	54.1	54.1	48	18711000000	17480000000	19837000000	18708000000	21553000000	21620000000
P68036	4	3	3	2	2	3	31.8	22.7	22.7	10.4	18.2	38.3	345080000	322470000	285060000	224380000	248580000	232990000
P68104	27	27	26	29	30	28	64.5	59.7	58.2	66.2	66.2	60.6	45394000000	42745000000	46672000000	50893000000	50766000000	48984000000
P68363	33	33	33	33	33	34	74.9	74.9	75.2	75.2	75.2	75.8	50979000000	46537000000	47556000000	54887000000	56414000000	57047000000
P68366	5	3	3	4	4	4	69.2	58.3	55.8	60.3	60.3	60.9	597270000	653380000	550010000	780110000	799210000	853870000
P68371	28	29	28	29	29	29	67.6	67.6	67.6	67.6	68.1	68.1	47752000000	47826000000	44614000000	56391000000	57396000000	57227000000
P68400	17	15	16	16	15	17	54.5	49.1	55.5	49.6	49.4	51.4	2013600000	1872100000	1774300000	1796900000	1900100000	1824000000
P68402	4	4	4	6	4	4	41.5	41.5	41.5	53.3	41.5	41.5	198540000	184700000	191020000	215530000	216640000	229310000
Q71DI3	4	4	4	4	4	4	17.6	17.6	17.6	16.2	17.6	17.6	433640000	424390000	423040000	488620000	508740000	478070000
P69849	0	0	0	0	0	0	9.2	8.3	7.9	8.4	7.5	9.5	0	0	0	0	0	0
P69905	0	0	0	0	1	0	23.9	23.9	23.9	23.9	32.4	23.9	0	0	0	0	31722000	0
P78316	5	4	3	0	0	0	7.7	5.4	5.3	0	0	0	59109000	0	0	0	0	0
P78318	3	4	5	6	6	6	15.3	25.7	29.8	36.9	34.8	29.8	93255000	94456000	88042000	148880000	112490000	148540000
P78330	4	4	2	4	1	2	17.3	27.6	15.1	25.3	5.3	15.1	54831000	57926000	53022000	55097000	0	47569000
P78332	13	12	11	5	5	7	17.9	13.2	14.5	6.4	6.2	8.7	200740000	192530000	164390000	77396000	128190000	120900000
P78344	25	24	25	21	21	20	31.6	32.2	34.3	30.5	26.6	27.8	960900000	944850000	933340000	736240000	763450000	792990000
P78346	7	7	6	6	6	5	39.6	39.6	36.6	36.6	36.6	32.8	174370000	195920000	178940000	157670000	189260000	165730000
P78347	30	35	36	21	23	27	33.6	40.8	39.9	29.7	30.2	32.5	1269100000	1210500000	1190800000	824290000	805860000	865530000
P78356	0	1	1	1	1	1	10.6	11.1	13	13	11.1	11.1	0	0	0	0	0	36232000
P78362	0	2	2	2	2	2	2.9	7.3	7.3	7	8.4	8.4	0	0	15225000	0	18220000	25313000
P78371	26	30	29	29	28	27	59.6	63.9	66.2	65.8	66	60.4	9177100000	8551700000	8647200000	9829300000	9417700000	9387000000
P78406	14	14	10	11	13	13	66.6	66.6	50.3	53.5	56	57.3	1231000000	1173900000	1156200000	1291700000	1198800000	1552200000
P78417	8	9	5	7	8	8	36.1	34.4	22.8	33.6	34	30.7	260760000	267410000	276690000	246260000	269180000	269630000
P78527	107	106	104	74	72	76	30.6	31.3	30.4	22.2	21.4	24.1	3936500000	3852400000	3957100000	2511700000	2448100000	2495000000
P78537	4	4	2	4	4	4	30.1	30.1	14.4	30.1	30.1	30.1	49207000	59037000	59678000	86672000	81258000	78577000
P78549	2	2	1	1	1	2	12.5	8.3	2.9	2.9	2.9	12.5	13623000	0	0	0	0	21693000
P80217	6	7	9	6	4	6	24.8	33.6	40.9	24.8	17.5	27.3	150210000	149800000	153230000	95336000	90440000	104770000
P80303	3	0	3	2	2	3	11.2	0	13.6	8.1	7.4	10.5	47583000	0	38491000	47717000	0	44425000
P80723	11	12	12	16	14	13	75.8	79.3	80.6	83.7	82.8	86.3	1177900000	1022500000	938930000	2266100000	2164600000	1733900000
P82094	4	4	5	7	8	6	3.9	3.4	6.1	8	11.9	7.1	83142000	85075000	87933000	87233000	99331000	97233000
P82650	5	3	3	4	3	3	21.1	12.8	11.4	13.6	9.2	9.2	98382000	87005000	66767000	111090000	77921000	81361000
P82663	3	2	3	3	3	2	19.7	13.3	20.2	17.9	20.2	13.3	0	60258000	51688000	47567000	59926000	69924000
P82664	1	2	2	2	4	3	9	14.4	14.4	14.4	25.4	24.9	0	46641000	54380000	45630000	72586000	57126000
P82673	3	3	2	2	2	2	18.3	16.7	12.4	12.4	12.4	14.2	69541000	48879000	63505000	54834000	52537000	48667000
P82909	2	2	2	2	2	2	27.2	27.2	27.2	27.2	27.2	27.2	36474000	36959000	0	52452000	64630000	69130000
P82912	2	2	2	2	1	1	23.7	20.6	23.7	20.6	14.9	14.9	0	47021000	0	62453000	0	0
P82921	1	0	0	1	0	2	16.1	0	0	16.1	0	29.9	0	0	0	0	0	0
P82930	1	1	1	1	1	1	3.7	3.7	3.7	3.7	3.7	3.7	0	0	0	0	0	0
P82932	1	1	3	0	1	3	6.4	6.4	26.4	0	9.6	26.4	0	0	0	0	0	0
P82933	2	5	2	6	3	2	6.3	19.2	7.8	22.5	11.1	7.8	43003000	28892000	43172000	39386000	38492000	0
P82970	11	13	9	7	7	9	42.9	46.1	46.1	42.9	42.9	42.9	1094400000	1090100000	1046600000	1084600000	1137700000	1058000000
P82979	10	12	11	10	12	9	57.1	66.7	62.9	57.1	66.7	40	2385000000	2362700000	2101400000	1919300000	1819300000	1863900000
P83111	13	8	11	8	10	10	33.3	21	27.4	22.5	28.7	27.2	466970000	488680000	470330000	392740000	473560000	411020000
P83436	2	6	3	0	1	1	3.6	10.6	4.8	0	2.3	2.3	46419000	35795000	34539000	0	0	0
P83731	1	2	3	2	3	3	5.1	10.8	19.1	10.8	19.1	19.1	0	58290000	62509000	89705000	109880000	115670000
P83876	4	4	4	5	4	4	44.4	44.4	44.4	58.5	44.4	44.4	220990000	194780000	165740000	169590000	139880000	176140000
Q969Q0	4	4	4	4	4	3	20.8	20.8	20.8	20.8	20.8	19.8	369920000	372700000	375030000	370490000	323550000	370090000
P83916	6	5	7	6	7	7	38.4	34.1	38.4	38.4	38.4	38.4	1104400000	1098500000	1032600000	1471600000	1389000000	1491900000
P84085	2	2	2	1	2	2	49.4	48.3	48.3	42.8	49.4	49.4	187310000	201450000	206650000	0	126220000	141760000
P84090	5	5	6	6	6	5	51	51	57.7	55.8	55.8	51	4885900000	4323000000	4317200000	4752700000	4623000000	4887300000
P84095	3	3	3	8	6	7	20.9	20.9	26.7	63.9	53.9	58.1	106190000	95891000	96868000	397210000	248920000	355380000
P84098	6	6	5	3	3	4	30.1	30.1	23	18.4	18.4	18.4	393360000	323470000	372510000	165920000	157910000	166370000
P84101	1	1	1	2	0	1	16.9	16.9	16.9	35.6	0	16.9	139450000	101020000	0	90563000	0	88181000
P84103	11	11	12	11	11	12	50.6	50.6	50.6	50.6	50.6	50.6	9480400000	9017500000	8709100000	9374600000	9251000000	9544200000
P85037	5	5	8	7	12	7	7.5	7.5	10.9	10.9	16.8	10.4	273000000	261560000	263430000	316750000	285350000	315170000
P86791	2	1	2	4	2	3	5.4	2.3	6.6	11.4	5.4	8.3	0	0	37140000	41460000	38253000	35621000
P98160	1	1	2	1	2	2	0.4	0.4	1.1	0.4	1.1	1.1	0	0	0	0	79229000	0
P98171	0	1	2	1	2	3	0	1.8	3.3	1.7	3.5	4.4	0	0	20851000	0	0	35956000
P98175	21	16	21	18	18	17	37.7	31.2	37.5	33.7	33.8	34.8	1295800000	1252400000	1181400000	1173400000	1088300000	1108500000
P98179	6	6	6	0	0	0	40.8	40.8	40.8	0	0	0	2103000000	2054900000	1833500000	0	0	0
P98194	3	1	2	7	9	9	4.7	0.9	2.9	11.1	12.3	12.8	40862000	0	0	74760000	141170000	116660000
P99999	3	4	6	6	3	5	32.4	39	45.7	61.9	32.4	55.2	394280000	372690000	343180000	324150000	367100000	347510000
Q00059	0	2	0	3	1	2	0	7.3	0	13.4	4.9	9.8	0	0	0	137060000	0	0
Q00169	3	2	4	2	1	1	13.7	9.6	15.6	9.6	6.3	5.9	24222000	38885000	43152000	0	0	0
Q00325	3	2	2	10	8	10	8.8	4.4	4.4	26.5	19.6	26.5	19833000	24052000	30049000	584350000	469020000	575330000
Q00341	27	27	31	21	24	26	29.3	29.9	30.3	21.5	23.5	26.4	1240100000	1270300000	1201900000	918950000	946700000	1042100000
Q00403	2	2	3	3	5	3	10.8	8.5	14.2	13.6	21.2	11.7	70005000	0	56124000	93675000	79900000	86051000
Q00534	4	2	5	3	2	2	16.6	8.9	24.5	14.1	11.3	11.3	31678000	36767000	40033000	23572000	27425000	25577000
Q00535	2	2	1	3	3	2	5.5	10.3	5.5	12	12	8.2	19333000	0	0	20967000	23051000	20554000
Q00577	3	4	4	5	5	7	16.5	21.7	22.4	32.3	30.1	41.9	78470000	89194000	83314000	120820000	124710000	128160000
Q00610	89	87	86	85	90	86	56.7	55.3	54.9	55.9	57.8	56.9	22594000000	21976000000	22108000000	24947000000	24388000000	24197000000
Q00613	0	0	1	0	1	1	0	0	1.9	0	3	3	0	0	0	0	0	0
Q00653	22	23	22	17	17	15	34.3	37.9	36	27.8	29.1	25.3	897390000	926010000	875930000	752710000	677840000	810500000
Q00688	11	13	11	11	11	14	52.2	52.7	49.1	52.2	52.2	54	2249900000	2183500000	2152300000	1851900000	1915500000	2137900000
Q00765	3	3	2	4	3	3	16.4	11.1	11.1	15.3	11.1	16.4	78258000	80391000	74625000	119560000	103820000	98492000
Q00796	6	7	7	9	9	8	24.9	39.8	28.9	39.8	39.2	34.5	370160000	300210000	332990000	345590000	378630000	365640000
Q00839	40	40	40	37	39	39	43.5	43.5	43.5	42.7	43.5	42.7	17455000000	16633000000	17417000000	13158000000	13156000000	13664000000
Q00978	2	1	2	1	1	1	11.5	3.3	11.5	3.3	3.3	3.3	15888000	0	23417000	0	0	0
Q01082	157	161	161	152	156	152	68.4	69	68.6	68.7	69.2	69.6	37625000000	35694000000	35982000000	31950000000	31885000000	31459000000
Q01085	8	8	7	9	8	8	45.6	45.6	40.3	45.6	45.6	42.4	994200000	953030000	1042300000	1018000000	949690000	1043200000
Q01105	9	8	9	8	9	8	33.8	31	33.8	31.4	33.8	30.7	5413400000	4927400000	5416300000	6035000000	5833400000	5550500000
Q01130	13	12	14	12	13	12	38	38	38	34.4	38	37.1	5453200000	4474000000	4848400000	4653300000	4470700000	4374200000
Q01167	1	1	1	1	1	1	5.5	5.5	5.5	5.5	6.5	5.5	0	0	0	0	0	16054000
Q01201	3	1	3	2	2	2	10.2	2.6	9.2	5.5	5.5	5.5	28607000	0	0	27559000	31505000	32205000
Q01433	2	7	5	3	3	1	2.4	7.6	5.9	3.1	3.6	1	0	67038000	37175000	41280000	0	0
Q01469	10	10	10	9	8	10	72.6	72.6	72.6	67.4	67.4	72.6	4201300000	3790200000	4030700000	3256300000	3286400000	3061900000
Q01518	23	22	22	22	20	21	54.9	52.8	54.3	53.1	51.2	51.2	3537500000	3486300000	3289800000	2891300000	2705300000	2663300000
Q01543	1	2	3	4	2	3	5.5	9.1	12.8	14.6	9.3	9.3	0	44193000	47405000	45737000	45572000	49799000
Q01581	7	7	7	6	4	5	25.2	22.7	22.9	16.9	15.2	15.4	281850000	279630000	272270000	254220000	238190000	251570000
Q01650	0	0	0	2	1	1	0	0	0	4.9	3.6	3.6	0	0	0	31919000	0	0
Q01658	0	1	1	3	3	2	0	8	8	22.2	21.6	17.6	0	0	0	0	98199000	113880000
Q01664	2	1	2	2	2	3	10.4	4.7	10.4	10.4	10.4	13	50294000	41865000	46770000	54491000	74645000	52631000
Q01780	6	7	2	3	5	1	7.8	10.3	3.3	3.6	7.8	1.6	73639000	29033000	0	42729000	59143000	0
Q01813	29	28	24	26	28	27	47.1	45.5	37.5	43.9	44.9	44.1	2181700000	2162400000	2223000000	2012400000	1885100000	1899900000
Q01844	6	7	5	6	6	7	14.3	15.2	12	14.3	14.3	15.2	1669000000	1618200000	1540000000	1127900000	1147000000	1156700000
Q01995	1	0	0	0	0	0	4	0	0	0	0	0	0	0	0	0	0	0
Q02040	9	6	9	9	5	6	16.7	12.7	17.7	16.8	10.2	11.7	138300000	138720000	135960000	137880000	146340000	124220000
Q02218	20	22	22	24	25	28	27.4	30.4	28.5	32.7	33.4	35.1	653700000	625350000	614080000	879580000	861630000	900070000
Q02338	10	11	12	15	14	15	42.6	45.8	49	51	49.6	49.6	387370000	451190000	420280000	706900000	728830000	659040000
Q02447	0	0	0	0	0	1	0	0	0	0	0	2	0	0	0	0	0	8846300
Q02543	5	4	6	7	6	5	31.8	22.7	37.5	34.1	29	28.4	217470000	215770000	213270000	374860000	356160000	359590000
Q02548	3	3	3	3	2	2	16.9	16.9	16.9	16.9	12.8	12.8	34957000	59416000	34919000	55396000	60609000	59510000
Q02750	6	6	7	10	7	8	25.7	25.7	28	40.5	28	29	295700000	265540000	281140000	412480000	417880000	413620000
Q02790	29	31	33	37	37	35	64.7	69.3	71.7	75.6	76.5	73.9	4329900000	3933700000	3759400000	7015500000	6865200000	6970000000
Q02809	3	2	3	1	2	2	6.7	4.5	6.1	2.6	4.4	4	0	0	34086000	0	40459000	0
Q02818	8	13	10	10	10	12	21.3	31.5	29.1	29.1	27.1	36.9	223460000	245700000	266430000	277000000	298610000	278650000
Q02878	1	3	3	4	2	4	3.5	15.6	16	14.6	8	14.6	0	199640000	167890000	186740000	154230000	136200000
Q02880	5	3	4	3	3	5	4.7	4.4	3.1	2.9	2.5	3.3	25518000	21336000	21839000	0	18061000	31130000
Q02930	0	0	0	0	0	0	0	0	0	0	0	0	0	0	0	0	0	0
Q02978	0	1	1	8	9	10	0	3.2	3.2	30.9	34.7	38.5	0	0	0	261820000	242250000	247850000
Q03001	24	25	21	16	20	21	4.3	5	3.7	3.1	3.9	4.3	240950000	325070000	296420000	360400000	230490000	334100000
Q03111	3	3	2	1	1	2	7	8.1	5.2	3.2	2	5.4	34576000	39611000	41070000	0	0	0
Q03252	36	39	34	39	39	37	63.9	63.5	64	63.7	64.7	64.8	9501400000	8767100000	9045400000	10771000000	11126000000	11395000000
Q03426	1	2	2	2	2	2	6.8	10.1	10.1	10.1	10.1	10.1	0	54790000	57696000	50731000	59031000	46459000
Q03518	3	3	3	4	6	4	6.9	6.9	7.5	10.9	14.4	10.9	109280000	106590000	118150000	154480000	149330000	151950000
Q03519	3	5	3	4	3	3	10.2	13.1	10.2	12.8	10.2	10.2	96628000	96785000	103830000	157860000	152160000	115880000
Q03701	27	24	26	16	14	15	30.9	25.5	27.4	18.5	17.1	16.9	685620000	698400000	637130000	495620000	498260000	459640000
Q04206	5	5	3	6	5	3	16	14.7	8.9	14.7	14.7	10.9	65832000	72654000	73901000	84288000	93823000	97280000
Q04323	3	4	3	5	5	5	23.2	34.7	30.6	26.6	26.9	26.6	88350000	88731000	93207000	125090000	120800000	125180000
Q04446	12	13	10	11	12	10	26.4	26.8	20.9	19.7	24.2	20.2	331900000	275440000	227640000	222740000	245150000	212690000
Q04637	47	42	42	43	39	46	33.3	31.5	33.7	31.3	29	36.3	4017400000	4074500000	3654200000	2757900000	2807800000	2748500000
Q04726	2	3	2	3	3	2	4.9	6.9	4.9	7.5	6.9	3.9	66077000	52471000	79193000	84024000	86219000	0
Q04760	8	10	9	6	8	5	55.4	55.4	55.4	33.7	40.8	27.7	868820000	804490000	893080000	752660000	774930000	853660000
Q04837	6	7	6	7	6	7	53.4	60.1	54.1	60.1	54.1	59.5	284070000	309790000	292420000	510930000	523550000	494840000
Q04864	6	8	5	7	5	5	13.4	20.5	13.4	15.7	9.9	10.3	66555000	81908000	80230000	71082000	60316000	64175000
Q04917	10	12	11	12	11	11	51.2	52	49.2	62.6	61.8	58.9	2018000000	1919600000	1849500000	1979700000	1767800000	1882300000
Q05048	11	12	11	13	9	11	40.6	44.1	41.5	45.5	32.5	37.6	1876800000	1834600000	1919600000	1623500000	1671700000	1691700000
Q05086	15	17	15	17	17	15	26.7	29.1	27	29.8	28.1	24.6	342450000	334610000	360110000	411990000	483460000	351280000
Q05519	9	9	9	10	9	9	31.6	31.6	31.6	34.3	31.6	31.6	1286200000	1452700000	1359400000	1290400000	1309100000	1269200000
Q05639	3	3	3	2	2	2	34.8	38.2	33.9	33	33	33	169220000	140080000	159940000	148320000	123750000	140580000
Q05655	5	7	6	7	8	7	8.7	11.4	8.9	12.1	14.6	10.9	76742000	81869000	74296000	76511000	76534000	77667000
Q05682	25	23	24	24	21	18	33.9	28.8	33.4	30.9	27.4	25.2	2037000000	1656900000	1762800000	1449000000	1497600000	1483000000
Q05D32	4	3	4	1	2	1	9.4	6.7	9.2	2.6	4.1	2.6	69327000	53072000	45111000	0	30105000	0
Q06124	1	3	5	6	5	4	4.7	7.9	11.4	15.7	15.1	10.4	0	46702000	42453000	49992000	60957000	53836000
Q06187	15	12	15	9	11	14	25.5	20.5	28.1	15.9	21.2	22.2	318030000	315460000	328610000	241810000	249300000	264690000
Q06203	10	8	8	7	8	11	23.8	21.7	22.2	18.6	22.2	30.8	183300000	178370000	172990000	210280000	218070000	223680000
Q06210	21	23	22	25	23	22	40.5	42.5	41.8	43.5	42.5	42.3	974730000	915670000	952590000	1019200000	1057300000	1058700000
Q06265	9	9	7	7	6	7	26.7	24.1	20.3	21.4	15.3	21.6	531250000	564170000	606790000	435410000	426890000	439300000
Q06323	17	17	15	14	16	16	60.6	60.6	57.8	52.2	60.6	57.8	4225100000	4027700000	4477200000	2817400000	2981100000	2847300000
Q06330	6	7	6	5	3	5	16.2	17.8	15.6	10.4	7	13	125920000	112900000	113480000	108170000	103090000	109270000
Q06413	3	2	1	4	2	3	7.6	5.3	3	9.9	5.3	7.6	47771000	51428000	0	71614000	67804000	71747000
Q06546	6	7	5	5	5	5	21.1	27.3	17.8	18.3	18.3	18.3	123030000	135160000	148260000	106860000	138210000	144690000
Q06547	0	1	0	2	1	0	0	1.8	0	4.3	2.5	0	0	0	0	16601000	0	0
Q06587	5	6	5	5	4	6	23.6	27.8	23.6	23.6	20.2	25.6	242060000	232090000	230690000	228390000	198690000	265230000
Q06609	0	0	0	0	0	0	0	0	0	0	0	0	0	0	0	0	0	0
Q06787	5	4	3	5	3	6	13.1	11.2	6.8	10.6	9.8	13	91868000	68481000	79275000	95324000	103940000	82513000
Q06830	19	17	18	20	16	17	75.9	73.9	75.9	75.9	75.9	75.9	18761000000	17592000000	17396000000	18524000000	18695000000	18090000000
Q07020	6	3	5	9	6	7	36.7	16.5	26.1	41	29.8	30.3	228860000	198310000	214260000	414040000	399670000	440360000
Q07021	8	8	7	8	7	9	33.7	33.7	31.9	41.1	31.9	34	1082000000	1165300000	1120700000	2654400000	2852400000	2484100000
Q07065	0	0	0	3	2	6	0	0	0	8.1	6.1	13.5	0	0	0	60402000	60458000	59242000
Q07343	1	0	1	1	1	0	2	0	2	2	2	0	0	0	0	0	35863000	0
Q07352	0	0	0	0	0	1	0	0	0	0	0	5	0	0	0	0	0	12621000
Q07666	13	10	10	11	10	10	32.1	32.1	31.8	32.1	32.1	32.1	4806900000	4385500000	5051000000	3367700000	3357100000	3326400000
Q07812	10	8	8	11	8	9	56.8	48.4	54.2	57.3	49	56.8	468240000	469140000	470660000	638460000	583550000	624440000
Q07817	2	2	2	1	2	1	8.2	8.2	8.2	4.3	8.2	3.9	41067000	45499000	0	0	40453000	0
Q07864	1	1	3	1	0	0	0.7	0.7	1.9	0.7	0	0	0	0	19134000	0	0	0
Q07866	9	7	9	11	14	10	20.2	14.3	19.9	23	26.5	20.2	149390000	153480000	154280000	222710000	211480000	224720000
Q07955	23	23	23	27	26	25	61.3	64.5	64.5	64.5	64.5	64.5	10957000000	10269000000	10832000000	12363000000	12626000000	13126000000
Q07960	10	10	12	15	13	15	27.8	27.1	37.8	49	42.1	47.6	350930000	361440000	400080000	471650000	454560000	434590000
Q08116	1	1	1	1	1	1	7.7	7.7	7.7	7.7	7.7	7.7	0	0	0	0	0	19431000
Q08170	5	8	7	6	7	6	17.6	21.1	19.8	18.2	15.8	17.6	698620000	610120000	687970000	806810000	964280000	803730000
Q08209	0	0	0	1	0	1	6.7	4.8	6.5	9.8	3.1	5	0	0	0	0	0	11332000
Q08211	71	67	68	65	67	65	58.2	58.5	58	58.3	58.3	57.6	25264000000	24455000000	23813000000	21375000000	21179000000	21463000000
Q08257	7	6	4	10	9	13	31	25.8	18.8	39.8	37.1	53.5	213540000	184560000	193300000	364950000	384540000	436970000
Q08378	9	9	9	5	5	7	8.5	8.5	8.2	5.2	5.2	7	127160000	105370000	120240000	63948000	86270000	70293000
Q08379	20	20	18	12	13	17	32.1	30.8	27.4	20.1	22.6	28.7	546090000	531300000	517860000	386010000	398140000	398650000
Q08380	1	1	0	0	1	1	2.9	2.9	0	0	2.9	2.9	0	0	0	0	0	0
Q08623	2	0	2	0	0	1	10.5	0	12.7	0	0	6.1	0	0	20504000	0	0	0
Q08722	0	0	1	2	2	2	0	0	2.5	5.9	5.9	5.9	0	0	0	108420000	115960000	126530000
Q08752	9	10	6	17	15	15	28.4	37	20.3	50.8	42.2	45.9	302860000	297030000	278660000	642960000	642070000	653450000
Q08945	27	29	30	31	29	29	39.6	42.2	41.5	42.6	41.9	44.4	7052100000	7008200000	6842900000	7167400000	7236500000	7509800000
Q08AG7	0	0	0	1	1	1	0	0	0	19.5	19.5	19.5	0	0	0	0	0	11882000
Q08AM6	2	3	2	0	1	2	2.8	3.5	1.9	0	0.9	2.8	15960000	0	0	0	0	0
Q08J23	31	29	27	26	26	24	49.7	46.3	41.5	42.6	41.7	41.9	1268800000	1177600000	1205800000	1086300000	1036900000	1115200000
Q09028	19	18	18	18	19	19	68.9	68.9	68.9	68.9	71.1	71.1	11569000000	11135000000	11698000000	12100000000	11427000000	11917000000
Q09161	24	22	22	23	22	22	42.4	39.7	39.2	40.6	38.7	40.5	2175800000	2170100000	2250600000	2263200000	2464000000	2345000000
Q09472	8	9	8	2	9	8	5.7	5.2	4.8	0.9	4.7	5	118060000	138480000	128210000	71342000	108240000	110470000
Q09666	78	71	77	66	60	65	35.9	33.1	34.2	31.4	30.2	31.2	2489800000	2418600000	2548000000	2077500000	2080500000	2217800000
Q0VDF9	4	5	5	6	6	5	14.7	19.3	18.5	20.4	21.6	18.9	88636000	111280000	100350000	124090000	107370000	111500000
Q0VGL1	2	1	1	3	3	3	17.2	10.1	19.2	36.4	36.4	36.4	115670000	0	0	178280000	195720000	210330000
Q10471	0	0	0	0	1	0	0	0	0	0	1.8	0	0	0	0	0	0	0
Q10567	10	11	13	10	11	12	32.2	34.2	38	30.6	32.9	33.4	480940000	451530000	475030000	532110000	537970000	550320000
Q10570	39	41	37	26	35	35	35.8	42.1	35.8	23.8	30.4	33.1	1478400000	1529000000	1503200000	1447600000	1436100000	1409700000
Q10589	1	0	0	3	3	2	5.6	0	0	18.3	18.3	13.9	0	0	0	266970000	248510000	243110000
Q10713	8	8	9	9	12	14	20.6	20.4	23	21.5	29.9	29.7	198000000	188990000	204480000	260860000	258230000	252220000
Q12765	6	9	5	9	7	7	20.3	29.5	17.1	28.7	26.3	16.7	155860000	175730000	140970000	178280000	180260000	181640000
Q12768	3	2	4	1	2	4	3.3	1.9	4.1	0.9	2.3	4.4	15638000	17554000	17040000	0	0	0
Q12769	25	25	28	29	24	26	24.5	24.2	27.5	26.9	23.7	25.6	1633500000	1699200000	1647100000	1771000000	1783900000	1811800000
Q12788	30	32	33	28	31	32	53.3	56.2	57.2	51.5	55.3	55.8	3149300000	2946600000	3181900000	2842000000	2792600000	2872500000
Q12789	12	11	13	2	5	2	7.9	7.3	8.3	1.3	2.9	1.1	113070000	109460000	120170000	0	33501000	0
Q12792	1	1	2	1	1	1	3.7	5.7	10	4	3.7	5.7	0	0	31848000	0	0	0
Q12800	9	7	7	6	8	4	27.5	21.7	22.7	18.7	24.1	12.2	176960000	191430000	164560000	166370000	151880000	141850000
Q12802	1	2	1	2	2	1	0.3	1.2	0.7	1.4	0.6	0.3	0	0	0	17067000	0	0
Q12824	11	12	14	11	12	10	42.1	46	48.1	42.1	47.3	40.8	606700000	653350000	683360000	618520000	621440000	653260000
Q12830	5	8	4	0	0	0	1.9	3.8	1.6	0	0	0	0	57609000	44742000	0	0	0
Q12834	0	0	0	2	1	0	0	0	0	7.4	3.4	0	0	0	0	58144000	0	0
Q12846	0	0	0	1	0	1	0	0	0	6.4	0	5.4	0	0	0	18708000	0	0
Q12849	6	7	4	8	5	6	19	26.2	17.1	30.6	19	22.7	133190000	145530000	137230000	129680000	142080000	116580000
Q12872	3	3	5	6	1	4	6.7	6.1	10.4	10.1	1.2	7.5	101660000	95971000	92396000	116560000	0	118770000
Q12873	5	7	6	1	2	0	9	10.4	9.2	4.5	6.8	4.2	74843000	69553000	72389000	0	0	0
Q12874	24	25	22	21	26	24	48.1	48.5	46.5	44.1	46.7	45.9	4339300000	4380200000	4077900000	3983700000	4217600000	4279800000
Q12888	37	35	37	32	36	37	36.1	31.4	32.7	28.8	33.3	32.9	1745900000	1728200000	1807100000	1680300000	1723100000	1637700000
Q12899	1	0	0	0	0	1	1.9	0	0	0	0	3.7	0	0	0	0	0	0
Q12904	12	12	12	14	11	13	65.7	63.8	63.1	69.2	63.1	69.2	763880000	728750000	753300000	875050000	782590000	833810000
Q12905	19	17	17	17	16	19	55.4	53.1	55.4	53.1	53.1	53.1	6969300000	6280500000	6624400000	6026000000	5705700000	5970500000
Q12906	51	48	51	52	47	49	71	69.6	69.6	72.1	68.2	69	21716000000	19552000000	20097000000	17242000000	17688000000	18085000000
Q12907	8	6	8	10	10	11	27.8	24.2	28.7	32.3	37.6	41	272880000	235920000	241230000	350170000	369410000	416900000
Q12912	0	1	0	6	4	6	0	2.2	0	12.8	7.9	13.7	0	0	0	109950000	105690000	113260000
Q12923	2	0	0	0	0	0	1.8	0	0	0	0	0	0	0	0	0	0	0
Q12929	1	3	3	2	1	1	1.2	6.2	6.2	3.2	3	1.2	0	26877000	0	16868000	0	0
Q12931	23	22	25	28	30	31	34.2	34.8	40.1	43.5	44.7	47.6	1380500000	1366400000	1370700000	2157700000	2027300000	2261900000
Q12933	1	1	1	1	1	1	2	2	2	2	2	2	0	0	0	0	0	0
Q12959	4	4	4	5	4	4	7.1	7.4	7.4	9.2	7.4	7.3	71128000	73656000	76128000	93326000	76948000	89047000
Q12962	3	3	3	4	2	3	27.1	27.1	27.1	30.7	17.9	27.1	74416000	78720000	91275000	83196000	88027000	96321000
Q12965	5	3	4	6	5	3	6.3	3.4	5.1	8.1	7	3.9	60001000	81351000	51155000	73086000	66142000	0
Q12972	9	11	10	6	7	7	36.2	48.4	52.4	30.2	34.8	34.8	458620000	469890000	459020000	367180000	383090000	375830000
Q12974	2	1	1	0	1	1	17.4	9	9	0	9	9	0	0	0	0	0	14320000
Q12979	4	4	2	3	5	3	6.2	6.1	2.3	5.2	7.6	5	51150000	46750000	33808000	35620000	33449000	33986000
Q12982	0	0	0	0	0	0	0	0	0	0	0	0	0	0	0	0	0	0
Q12996	19	22	18	18	19	19	36.4	38.2	31.9	31.9	33.9	31.8	1567900000	1565600000	1626400000	1503200000	1463900000	1366200000
Q13009	0	0	0	1	0	2	0	0	0	1.2	0	3.1	0	0	0	0	0	45485000
Q13011	10	10	8	10	11	11	29.6	30.5	26.2	30.2	32.9	38.4	540570000	572400000	513230000	1002900000	940020000	1062100000
Q13015	0	1	0	0	0	0	0	13.3	0	0	0	0	0	0	0	0	0	0
Q13033	2	2	0	3	3	3	3	4.8	0	5.6	3.9	4.6	35535000	0	0	36197000	39956000	43508000
Q13042	7	8	11	12	15	12	15.6	17.4	25.6	26.3	33.1	25.6	202460000	209310000	194040000	211430000	222870000	256580000
Q13043	12	14	11	14	11	14	37.2	42.7	27.9	36.6	30	36.1	473360000	433510000	407990000	582610000	533520000	548290000
Q13045	17	18	14	18	14	17	20.3	20.8	16.2	18.6	15.1	18.8	3221500000	3052800000	3112000000	3237500000	3080700000	3047300000
Q13049	0	0	0	1	3	3	0	0	0	2.1	6.9	7.4	0	0	0	0	0	0
Q13057	2	2	2	3	1	1	7.8	7.8	7.8	9.8	5.1	5.1	62779000	61871000	49042000	33555000	0	0
Q13077	10	11	13	5	6	6	31.5	36.8	38.2	19.5	24.8	21.2	684500000	676560000	656160000	235040000	229310000	208840000
Q13084	1	2	3	2	1	1	3.5	6.2	9.8	10.9	3.5	3.5	0	30182000	25391000	0	0	0
Q13085	15	11	16	10	9	13	8.5	5.9	9.2	5.9	5.4	8	143050000	101310000	125810000	93881000	85196000	115690000
Q13087	1	0	0	0	0	0	2.1	0	0	0	0	0	0	0	0	0	0	0
Q13094	2	3	2	2	2	3	3	5.8	4.1	4.3	3	4.9	16800000	22062000	22419000	0	27517000	27804000
Q13098	10	8	13	9	9	5	22.8	29.9	37.1	28.5	24.8	16.3	283730000	312190000	271280000	184780000	164660000	188840000
Q13107	4	4	4	3	2	5	9.3	8.9	8.9	6.7	5.8	10.6	31816000	35547000	42657000	33461000	39415000	35694000
Q13111	13	16	8	5	5	7	22.8	26.9	13.5	7.1	7.2	11.6	302760000	296740000	278010000	129110000	101840000	107500000
Q13112	12	13	10	6	5	5	28.1	29.3	26.7	16.6	14	14	314880000	325880000	328870000	188200000	156390000	155780000
Q13114	1	1	2	2	2	3	3.5	3.5	6.2	5.1	6.2	8.1	0	0	33210000	32673000	37767000	35782000
Q13123	19	18	21	14	16	14	47.9	45.4	41.7	36.3	41.1	35.9	1054300000	1067500000	1055600000	777590000	792180000	859090000
Q13126	8	12	7	9	8	10	41.3	60.4	37.8	43.5	41	41.7	267810000	271080000	294030000	314770000	304870000	325550000
Q13131	3	1	2	0	1	1	6.1	2.7	3	0	1.4	3	53839000	0	74231000	0	0	0
Q13136	0	1	2	0	1	0	0	2.1	2.1	0	1	0	0	0	17758000	0	0	0
Q13137	2	3	4	6	4	3	6.1	9.2	18.4	23.5	15.9	12.8	87613000	80849000	91908000	106900000	99037000	79672000
Q13144	8	10	8	8	6	10	14.7	19.7	14.7	14.8	11.7	20.5	114800000	119070000	109840000	93279000	112880000	91851000
Q13148	12	11	11	12	12	11	31.9	31.9	30	31.9	31.9	30	3734300000	2985100000	2706200000	2707900000	2670400000	2321000000
Q13151	16	14	17	17	16	15	55.4	55.4	55.7	55.7	55.4	55.4	8961900000	8785700000	8804600000	6007400000	5683900000	6275700000
Q13153	1	1	1	1	1	1	5.9	5.9	10.8	7.3	10.8	10.8	0	0	0	0	0	10153000
Q13155	10	9	8	11	12	10	42.5	40.3	32.5	45	47.2	42.5	771400000	736280000	694980000	819720000	828230000	900930000
Q13158	0	0	0	1	2	2	0	0	0	6.2	11.1	11.1	0	0	0	0	35401000	37645000
Q13162	10	10	10	9	10	10	64.9	63.5	64.9	64.9	64.9	64.9	560370000	511810000	617890000	737850000	702040000	674440000
Q13177	15	13	15	14	15	14	49.4	42.7	43.9	43.9	47.5	45	512820000	533710000	539500000	616230000	581580000	593350000
Q13185	8	8	8	8	8	8	51.9	51.9	51.9	51.9	51.9	51.9	7051300000	6914300000	6283000000	6378800000	6170600000	5734300000
Q13188	1	1	1	1	1	1	7.7	13	7.1	11.2	7.1	11.2	0	12106000	0	0	0	0
Q13190	1	2	1	2	2	3	3.4	5.9	3.4	8.5	8.5	16.3	0	0	0	36796000	26187000	34255000
[truncated: 2,685 more rows]

## Sheet: HLA unique peptide count
Protein	Unique peptides 37°C_R1	Unique peptides 37°C_R2	Unique peptides 37°C_R3	Unique peptides 40°C_R1	Unique peptides 40°C_R2	Unique peptides 40°C_R3	Sequence coverage 37°C_R1 [%]	Sequence coverage 37°C_R2 [%]	Sequence coverage 37°C_R3 [%]	Sequence coverage 40°C_R1 [%]	Sequence coverage 40°C_R2 [%]	Sequence coverage 37°C_R3 [%]	LFQ intensity 37°C_R1	LFQ intensity 37°C_R2	LFQ intensity 37°C_R3	LFQ intensity 40°C_R1	LFQ intensity 40°C_R2	LFQ intensity 40°C_R3
HLA-A*02:01	15	14	14	17	16	17	59.7	61.1	54	63	61.1	61.9	3251500000	2718900000	2976000000	5166200000	4913200000	4721200000
HLA-B*07:02	17	18	19	18	17	17	48.1	52.2	52.2	52.5	49.4	52.5	3713000000	3346200000	3322400000	3355900000	3300000000	3487400000
HLA-C*07:02	6	5	5	4	3	2	45.9	43.4	44.8	41.8	40.2	36.1	1503100000	1097000000	1078400000	346340000	1682100000	1162900000
HLA-E	1	1	2	1	0	0	10.3	10.3	10.1	10.3	7.5	7.5	0	0	47517000	0	0	0
HLA-F	1	0	0	1	1	1	4	0	0	4	4	4	0	0	0	0	0	0
HLA-G	1	1	1	1	1	1	6.8	6.8	6.8	6.8	6.8	6.8	0	0	0	0	0	407810000
HLA-DRB1*04:04	8	5	6	13	12	13	45.9	41.4	37.2	50.4	50.4	50.4	457480000	489740000	414980000	2181900000	2038900000	2124400000
HLA-DRB1*13:01	5	6	7	8	9	10	32	34.6	44	46.6	46.6	46.6	801080000	784120000	825340000	3676600000	4044500000	3742300000
HLA-DRA	4	4	4	8	8	8	21.3	21.3	21.3	39	39	39	668970000	644990000	595710000	3078400000	3418400000	3184900000
HLA-DQA1*03:01	3	2	3	4	3	4	20.4	20.4	13.7	24.7	23.1	27.5	45218000	43487000	51662000	242660000	213190000	212740000
HLA-DQB1*03:01	4	4	3	8	7	7	21.1	26.1	19.9	37.5	37.5	40.6	181950000	180160000	208650000	614140000	515190000	531900000
HLA-DQB1*06:03	3	3	2	8	8	8	26.1	20.3	16.1	43.3	43.3	43.3	216310000	175590000	147770000	615850000	597760000	627120000
HLA-DPB1*02:01	1	1	1	3	3	3	15.1	15.1	15.1	35.7	35.7	35.7	96856000	105250000	100760000	260790000	322610000	314440000
HLA-DPB1*04:02	1	1	1	3	3	3	15.1	15.1	15.1	40.3	40.3	40.3	0	0	0	81378000	82851000	71994000
HLA-DPA1*01:03	3	3	2	3	3	3	17.7	17.7	17.7	17.7	17.7	17.7	157860000	142280000	154530000	370510000	418880000	476300000

## Sheet: HLA class I ligands
Sequence	Modifications	Accessions	37°C_R1	37°C_R2	37°C_R3	40°C_R1	40°C_R2	40°C_R2	Charge	m/z [Da]	XCorr (by Search Engine): Sequest HT
RLLDVDNRVVL		P00403	1.30915e+06	1.26798e+06	1.277e+06	1.51444e+06	1.14311e+06	1.54217e+06	3	437.93	5.28
SLLDIIEKV		P49815	168376336	80032552	214657376	99261728	103534472	104318296	2	515.314	3.29
FLLALEPEL		P04843	50658344	52138204	74012696	31909682	33354878	34256308	2	522.803	3.35
ILIEKEYLERV		Q13616	1090685	1.10603e+06	1245791	641661	628939	847918	3	468.941	5.38
KMFEVDMKIAA		P51003	1.33745e+06	1.20413e+06	1086492	440027	325029	314144	2	641.83	4.01
NLMELLIMI	2xOxidation [M3; M8]	P11908	7.24221e+06	8.2376e+06	10554914	1.71095e+07	1.78029e+07	22405612	2	561.301	3.18
NLMEMVAQL		Q9P2D1	10611913	8.18265e+06	9408019	3.41939e+06	2.79422e+06	1.78816e+06	2	524.762	3.2
RLVECLETVL	1xCysteinyl [C5]	O95782	1374619	1.04837e+06	1702888	737698	653029	744734	2	647.331	3.05
TLAKYLMEL	1xOxidation [M7]	O95067; P14635	10830737	5809148	6.74296e+06	6.1655e+06	6.46242e+06	12206642	2	549.299	3.07
NLQGAVEPMQI		Q13098	8403493	6.76671e+06	6.9275e+06	2.20533e+06	1.91854e+06	1.70547e+06	2	600.309	4.38
NLQGAVEPMQI	1xOxidation [M9]	Q13098	2.04065e+06	1.85866e+06	2.12995e+06	1.75674e+06	1.71431e+06	1.90292e+06	2	608.305	4.3
TLAETLVNL		Q8NB46	49823892	48461352	49132564	32336906	37871108	42237444	2	487.282	3.56
KMFESFIESV		P13861	8207466	7.36452e+06	6295868	2.45768e+06	2.29388e+06	2089446	2	608.8	3.68
SLLDEVLNV		Q9UKI2	7.39109e+06	6.39871e+06	9942167	6644842	6.27747e+06	7348977	2	501.279	2.91
IPDAKHVFTTF		Q9BUB7	9.97506e+06	9.55539e+06	9.99942e+06	3.86654e+06	2.33774e+06	5172628	3	425.896	4.13
YLHDFLKYL		Q15014; Q9UBU8	39873398	26792230	3.15208e+07	4.10448e+06	4.23214e+06	3.25373e+06	3	404.553	3.86
RPENYREAL		P06276	10026953	10978135	11259458	6.36096e+06	7.28791e+06	7.2169e+06	2	574.296	3.2
NMLDVNGLFTL	1xOxidation [M2]	Q15404	3.22083e+06	3232067	4.37225e+06	4.74305e+06	4.40381e+06	4733285	2	626.815	2.29
SLMMTIINL	1xOxidation [M]	P11388	86021450	76313108	123397100	85130828	82523284	74924310	2	526.28	3.05
RMTDGRTLVGC	1xCysteinyl [C11]	Q9BRA0	3.32894e+06	3.41653e+06	3.43458e+06	951446	1.09478e+06	985742	3	443.202	4.78
NMVAKVDEV	1xOxidation [M2]	P62906	21899406	28680812	32896472	22627556	22635864	30447010	2	510.755	3.36
TVTTVILEV		Q9UKF6	3268828	3.1716e+06	3.38662e+06	1.97503e+06	1.76888e+06	2.10008e+06	2	487.792	3.16
LPDLQRSKQAL		Q9UL45	27847480	33207733	29909079	1.56602e+07	19790225	1.69775e+07	3	423.582	5.64
KLLAVIHEL		Q9Y620	86020384	83847440	81723240	51016108	51456164	50930628	2	518.332	3.56
SVIEQIVYV		Q00653	52111356	50084996	50430824	51220652	58686816	53446088	2	525.298	3.05
KLMDYSLLVGI		P48426	13592912	10447425	18332572	6.17055e+06	5454326	4.35472e+06	2	626.355	3.12
KLMEVEKEKQEL		P12270	4697933	5661172	4.35256e+06	589008	1.04271e+06	556675	3	501.941	6.83
RPQRVLDTSSL		Q8N122	4959268	5563024	5.36425e+06	2.26735e+06	2.65692e+06	2073256	3	424.574	5.35
YIFEEPFTI		P08237	11813241	10383115	18030352	8.32909e+06	8723624	9736290	2	579.79	3.47
TLESTTVGTSV		Q15046	8805654	7.48659e+06	7.86077e+06	4.7111e+06	3982642	4802698	2	547.782	3.59
NLFEWHFTV		Q9Y385	30515568	24670838	33321482	18032680	16744233	11801819	2	596.793	2.88
YIDDTLTMV	1xOxidation [M8]	Q9H3C7	3.01076e+06	2.99067e+06	3.21528e+06	6381892	6.77437e+06	6.07678e+06	2	543.755	3.7
RLWDHATMTEV		Q9Y3F4	5600039	4.89623e+06	3824325	2.71253e+06	2.76457e+06	2519306	3	453.556	6.09
FLHEESILERV		P40692	1.78349e+06	1.67561e+06	1.77268e+06	1.03012e+06	913617	1.63145e+06	3	457.914	4.67
TLIEFLLHRA		O60244	3132602	1.64337e+06	3.02878e+06		69771.4		3	404.908	3.6
TLIEEMLYL		Q8IWV8	3.25738e+06	1.72233e+06	5131025	2.64211e+06	3.91319e+06		2	562.799	3.02
NLIDLDDLYV		Q8NI27	20138890	16464816	35987572	25948854	25590726	1.61639e+07	2	596.808	2.87
RPMRVGHVTERL	1xOxidation [M3]	Q86U06	538403		605496	378180			3	489.605	3.88
TLLEEIRDLAL		Q8TF46	15306323	11915151	24592560	20248212	45576096	26410724	2	643.372	3.6
NLLDLLTEV		Q9H3U1	8758740	7.10325e+06	13936442	8660599	8552115	14023335	2	515.295	3.47
RPFERTITM	1xOxidation [M9]	O00560	8935084	10350820	9722443	24333792	25334886	27126254	2	583.803	3.08
RLVNWSCTL	1xCysteinyl [C7]	P26640	1.06448e+06	754056	865814	515283	422149	505024	2	605.789	2.28
RPNERQVAQL		P19878	8.34669e+06	9657586	9.66711e+06	3.48176e+06	6092367	4.5608e+06	2	605.836	1.98
SLMEESGICKV	1xCysteinyl [C9]	P53609	12322892	9296984	9772915	2.33357e+06	3.08186e+06	2.79251e+06	3	438.863	3.41
SLMEKVRNMAL		Q8TEH3	7.53851e+06	6743271	6197684	1.08371e+06	1.28869e+06	406592	3	431.233	6.04
RPNARVGSEHSL		Q96RT1	534606	1.4241e+06	1.12102e+06	568804	623665	615830	3	441.569	5.71
KIMTEKELLAV	1xOxidation [M3]	Q14254	1.56577e+07	16541160	14909139	1.10707e+07	12951152	16565862	2	645.87	4.17
KIMTEKELLAV		Q14254	68729636	59985275	53735339	17949169	2.05793e+07	20775979	3	425.585	5.98
RVRFATHAAAL		P23246	1.62807e+07	1.78571e+07	1.73106e+07	5.79879e+06	5.47928e+06	7.34156e+06	3	404.904	5.53
RPNDSRMLVA		Q9UJX2	11302771	11238917	11084809	4.35515e+06	3.90385e+06	4.58156e+06	2	579.806	2.51
KLHDVELHQV		O14775	2.60234e+07	30948560	2.39558e+07	2.13086e+07	2.5015e+07	2.46023e+07	2	609.336	4.07
RPNDSRMLVAL		Q9UJX2	32505476	28975299	28633787	12042712	11712330	10299013	3	424.568	5.69
LMWELEKKSAVA		O15372	5.81455e+06	4357511	4437195	1.43482e+06	1.80266e+06	1.71212e+06	3	468.923	5.65
FLASESLIKQI		P62906	135175664	126310384	124986536	7.55067e+07	8.77827e+07	83887056	2	624.863	3.63
KMFEFYERV		O75306	7.80436e+06	7234958	7.21541e+06	3.02084e+06	2.19949e+06	2.4574e+06	3	416.874	4.15
KMFEFYERV	1xOxidation [M2]	O75306	2.07461e+06	1.96483e+06	2.19699e+06	3.25996e+06	3.51192e+06	4.05408e+06	2	632.805	2.91
GLMQEKIYI		P26358	28222742	26189100	24763738	11507009	10301903	8779090	2	547.799	2.76
YLLDHLHLEL		Q9Y6I4	1.43752e+07	9.21512e+06	1.24379e+07	2577380	2825371	2.97017e+06	3	422.568	3.98
NPNQNKNVAL		Q15717	11625028	9772116	11048528	2.90462e+06	3.29316e+06	3.57738e+06	2	556.296	3.51
RVRMQGQEAVL	1xOxidation [M4]	Q15393	7351369	7447743	8705090	7231788	9228129	8918509	3	434.903	5.3
IPKDYKTMTAL		P31321	6.11308e+06	6.08422e+06	5.19933e+06				3	427.569	5.64
RPRDKQMELL	1xOxidation [M7]	Q9BUP3	1.91643e+06	1.12676e+06	1955060	3.57056e+06	3.0721e+06	3.78371e+06	3	434.571	4.05
RLQEVTHSV		P26010	48372276	44875116	40689348	29608584	28292996	33813380	2	534.793	3.26
SLVEIILHV		Q9UNM6	1.78104e+07	1.42591e+07	1.38551e+08	1.34517e+07	11612055	14317513	2	511.816	3.39
RPYTNKVITL		Q9NYV4	33244772	2.96623e+07	30477253	8.47718e+06	9537303	7691159	3	402.24	4.28
ILFGNDDKMLL		O75891	1.93552e+06	1.25383e+06	1.43904e+06	244763	244824	226380	2	639.842	3.54
HPDDSRYTHL		Q5ST30	2.48802e+06	2.54291e+06	3.5781e+06	760530	196790	623062	3	414.195	3.56
LTIEDGIFEV		P11142	12402365	12655816	20048908	8742875	8941089	9037726	2	568.298	3.8
KMVDGVGVCTV	1xOxidation [M2]; 1xCysteinyl [C9]	Q5T4S7	3.76358e+06	4806987	4.36169e+06	5.26568e+06	7.61896e+06	5907985	2	621.78	3.81
YLLSYIQSI		Q9BPX3	3.25309e+06	3136214	5.37807e+06	8016154	6.90099e+06	7.54869e+06	2	550.305	3.11
RVQKVRELEL		Q14764	4.9045e+06	6.43059e+06	5.95103e+06	1.15053e+06	3.43499e+06	1.96282e+06	3	423.926	5.23
RPRDTRRISL		Q92508	16590964	13133013		23501744	20143604	14456868	3	423.921	5
SLVAVELEKV		Q9H9E3	10154782	9377277	9197460	4.90815e+06	5.73283e+06	5754872	2	543.824	3.2
GLIDEIYGI		Q96AX1	2.18723e+06	1.83214e+06	7.58997e+06	7.4328e+06	6919978	7141709	2	496.768	3.15
RPDVGRYLREL		Q96MW5	8.66194e+07	8.80938e+07	8.96228e+07	29831162	34643256	29283140	3	458.593	4.93
HPAAKMIVM	1xOxidation [M]	P50990	39360247	41901535	38942755	1.80914e+07	2.08993e+07	22225363	2	507.267	3.24
YLITLLEHL		O43683	40660808	31695676	42682832	33630184	37380916	35755608	2	557.829	3.27
HPAAKMIVM		P50990	63936348	64297908	63114388	8517041	8646321	6.05047e+06	2	499.27	3.34
RLQETEGMVAV	1xOxidation [M8]	Q9UGU5	1.53188e+06	1.78676e+06	1.94349e+06	1289456	1.54866e+06	1.52595e+06	2	624.817	3.35
RPDSRLGKTEL		Q9BYW2	13836105	12884204	12861807	4927623	5.90782e+06	5.80964e+06	3	424.573	5.31
HLYWWEFNV		Q66K64	640536	639193	933555	129916	151807	160433	2	647.306	2.31
RPYEKGRLIIEF		P31689	5266088	4.7236e+06	4796808	1683436	1.59495e+06	1.83233e+06	3	507.624	5.18
KLLDLQVRV		Q6ZMZ3	50374704	49377220	45967004	41644480	43584156	41359672	2	542.347	3.42
RPYEENRGRGYF		Q9BUJ2	5544439	5502031	4.99003e+06	1.58893e+06	1.55671e+06	1.70124e+06	3	515.251	4.69
KLLDISELDMV		Q9H3P2	41302104	21527698	30149376	13729651	14060602	15126368	2	638.347	3.79
SLVEQLTMV	1xOxidation [M8]	O75448	7814845	8.3275e+06	8441406	6690837	8.24972e+06	7869528	2	518.273	2.72
YLLQEIYGI		O60291	1244333	1.09755e+06	1.35197e+06	986804	948828	994597	2	556.305	3.34
SPYPTKTQTM		P04843	42426476	47612964	41061680	10608714	9559938	11790630	2	577.281	3.33
SPYPTKTQTM	1xOxidation [M10]	P04843	12290434	19347582	19156658	17310216	17799534	21005950	2	585.279	3.69
FLIEEQKIVVKV		P49207	34497384	28774027	30785956	18208276	1.93737e+07	1.69522e+07	3	482.297	5.07
DIQTLILQV		Q9BR77	7571621	6.56494e+06	8954781	4189022	3.60786e+06	4.11032e+06	2	521.81	3.43
SLLAQNTSWLL		P04216	2.79604e+06	2.85952e+06	4301148	1790187	1.69542e+06	1.99758e+06	2	623.345	3.66
RIRMTDGRTL	1xOxidation [M4]	Q9BRA0	1.62556e+07	1.65353e+07	2.79842e+07	1.87712e+07	1.73258e+07	1.01684e+07	3	412.227	4.6
RIRMTDGRTL		Q9BRA0	4.98884e+07	48248688	4.631e+07	7.14614e+06	7.18695e+06	7.90342e+06	3	406.896	5.82
SLQEEIAFL		P08670	41709732	36938936	50116996	17496858	17668014	17048022	2	525.279	3.16
NQIDFIICL	1xCysteinyl [C8]	O95544	3.19031e+06	3.41866e+06	19412024	8543554	9529337	8.18113e+06	2	599.285	3.05
GLTEGIWQL		Q96RL1	6495855	5579876	8622346	4.78232e+06	4.76501e+06	5.18145e+06	2	508.774	3.25
ILLDHEKEWKL		P54136	8372952	9058785	9152571	4535350	3.39599e+06	3.66389e+06	3	475.269	4.57
ILLDERGQIKL		O14733	46268836	44161714	41443152	25450595	27411637	25992314	3	433.266	5.74
RIREQLFSSL		Q03519	2.34326e+06	2.48477e+06	2659252	328513	319678	753542	3	416.907	4.69
NYFHLAVAF		Q92608	9270445	7126374	8204989	9745998	9770510	10294176	2	541.277	3.11
ILLDEEGHIKL		P51812; Q15418	7336871	6.72165e+06	7.19614e+06	2.53485e+06	2.569e+06	2.7614e+06	3	427.247	4.26
VLYSVMTLV		Q9UNL2	2.89537e+06	2.37399e+06	5.20804e+06	2.28161e+06	2.40786e+06	2.05575e+06	2	512.791	3.6
RMYELVHRM		Q53GS7	11465374	11574295	9.84187e+06	2.00151e+06	1.20164e+06	1.20984e+06	3	412.211	4.03
SRADQFEYVM	1xOxidation [M10]	P52434	12991464	13898364	14807368	7178760	7572896	8204110	2	631.28	3.07
VLADQVWTL		O15527	39118452	27509282	38447908	24855068	25467674	22819530	2	522.79	3.2
LLIDDKGTIKL		P06493	1.85931e+08	1.84375e+08	1.97196e+08	1.56952e+08	1.61189e+08	1.6395e+08	3	410.255	5.12
GIVEGLMTTV	1xOxidation [M7]	P04406	2856824	2661985	3.24725e+06	1.09288e+06	1165375	1.08063e+06	2	518.273	3.66
RQLDMELVSV	1xOxidation [M5]	Q9UKL0	390589	404437	560052	775720	862854	1.05696e+06	2	603.313	2.54
RQLDMELVSV		Q9UKL0	3.90489e+06	3.45091e+06	3675932	1.79825e+06	1178873	1.52147e+06	2	595.316	3.36
ALLENMEGLFL	1xOxidation [M6]	P61923	10417069	10503306	14755858	21601772	41909832	51909172	2	633.326	4.05
ALLENMEGLFL		P61923	70768320	37589984	60804384	27003318	32354120		2	625.328	4.16
KMNEKLYTV	1xOxidation [M2]	Q9NTI5	2507929	2.79108e+06	2.77501e+06	5362437	6.79929e+06	8.02417e+06	2	571.3	3.15
SPYQNIKIL		P52788	49142136	46634544	46450168	19970006	20409664	21524410	2	538.311	3.34
KLMDLDVEQL		P12004	321235744	309630784	338709984	67124304	70856344	56318876	2	602.318	3.51
RPFGFSGRFLKL		Q32P41	12070166	11736965	10974480	1.41466e+06	1369487	1.08065e+06	3	475.61	6.48
FMSEYLIEL		Q8NHU6	5233812	4.91396e+06	10637167	5.63268e+06	4.54047e+06	6.72635e+06	2	572.784	3.38
RPFGSISRIYL		O75821	17741942	14638329	16058249	4235789	3.78074e+06	4.95321e+06	3	436.919	6.56
RVREITENLM	1xOxidation [M10]	P13796	13394679	16659747	19794392	4.37393e+06	2.94282e+06	6.15103e+06	3	426.227	6.16
TMLELLNQL		P17980; P62195; P62191	3.42131e+06	2.78571e+06	3.94357e+06	1.09451e+06	876767	935224	2	537.797	2.69
RVLSEDAIRTA		P23919						579721	2	615.844	3.55
RMATGLERMGA	1xOxidation [M9]	P52272	2.21705e+06	3202530	2.40446e+06	1.22131e+06	1.21958e+06	1.3908e+06	3	403.534	5.37
KISSKRLEQL		Q3V6T2	4297356	5.26206e+06	4.62619e+06	1.76162e+06	2.12013e+06	2.16964e+06	3	401.247	5
TMIEICEKL		P50579	15183302	13053914	12718019	2722762	2575634	2.10299e+06	2	540.278	3.46
AYPEYLITY		Q9H2K2; O95271	10812121	10088138	10084714	5297725	5.37784e+06	5.45494e+06	2	566.782	2.42
RMATGLERMGA		P52272	4.09623e+06	5108895	4.559e+06	378660	514331		2	596.799	4.48
RPKTFGMDM	2xOxidation [M7; M9]	Q08116	6.64549e+06	1.1444e+07	1.36879e+07	45181572	5.1161e+07	5.54491e+07	2	557.755	3
MLQGVDLLADAV		P10809	3150645	3130787	3.97676e+06	2.23094e+06	2.31713e+06	2.22336e+06	2	622.831	4.39
TPRKFYYITL		O60243	2504821	2.70369e+06	2.73149e+06	882769	1.17197e+06	836416	3	434.58	3.68
KLQELENRL		Q8WXH0	6000118	12031957	7270075	4.11396e+06	3.54055e+06	4.25519e+06	2	571.83	3.08
APDSRRWLWSVL		O95297	2.90279e+06	2.55684e+06	2675550	314480	284049	270394	3	495.937	5.11
RPKQEKAFSL		Q86UE4	2.57413e+06	3078951	3.41618e+06	796270	678019	860483	3	401.899	3.65
FLFASTILHL		P61803	10708104	9025161	9083523	2403545	2.264e+06		2	581.337	3.84
KLFDLDEKLML	1xOxidation [M10]	Q96ER3	3647260	3.24125e+06	4458955	4013453	3.38042e+06	3791563	3	460.92	5.33
KLFDLDEKLML		Q96ER3	9109565	9143596	7.73603e+06	1.34323e+06	605777	731736	3	455.588	4.39
KLFDDKLQNC		Q96SU4	2.18647e+07	2.35491e+07	2.07439e+07	1.05064e+07	1.0796e+07	1.13866e+07	2	612.308	2.98
TPRKRVETSEHF		P42167	729420	990966	1.41248e+06		355100	310504	3	496.263	5.06
RPIEGRVVNAM		P48059	1.44114e+06	1.62138e+06	1.54625e+06			373324	2	621.343	3.44
RMLEDRDLFVM		Q14152	9211758	8.06404e+06	7469347	927760	813478	629724	3	475.572	4.77
MMLDDLLQL		Q99832			71243336				2	546.278	4.07
FRVHLQYEF		Q8IVF7	4.22643e+06	3.59224e+06	3.37456e+06	1.33187e+06	1.13159e+06	1109433	2	619.819	2.4
KIEEIKDFLL		P63173	90117642	74537532	76389209	22120267	2.17214e+07	23628358	3	416.58	4.37
AIMGFIGFFV	1xOxidation [M3]	P60059	7568419	12732208	18829382	20683536	13876712	19478790	2	559.291	3.95
TLWVDPYEV		P62324; P78543	2.13392e+08	9.66474e+07	227830854	195213104	199666736	2.0887e+08	2	561.28	3.07
RVIDDSLVVGV		Q8NB91		2.12873e+06	2.38763e+06	2210765	2.48974e+06	2.75499e+06	2	586.338	3.73
VRNWAVWRY		Q96PD7	864966	934877	635574	137525			3	417.225	4.37
LLQDIILQV		Q9UKT7	11090073	8018003	11658453	4479904	4.24158e+06	4.12727e+06	2	527.829	3.68
KLFDTQQFL		Q15306	149906560	152686320	133690424	75834960	82393576	66645788	2	570.308	3.12
KLQEQIFHL		Q9NQC1	29087890	27946752	26797444	14406709	15043821	15145674	2	578.33	3.4
MLLEFSQYL		O60306	2456865	1.88696e+06	2755670	905772			2	572.291	3.06
MLLELGVEL	1xOxidation [M1]	Q9NPF5				1.01543e+06	1.04518e+06	991252	2	516.786	2.82
KLFNESHGIFL		Q9BW27	4.15012e+06	3955146	3839994	1.3678e+06	1.11061e+06	748818	3	435.571	4.64
KIREEYPDRIM		P07437	5310194	6.11545e+06	5090633	689434	803425	565389	3	483.922	5.1
TPMPKDVRQSL		Q9NSV4	2.11936e+07	2.76459e+07	2.01997e+07	5.2783e+06	6.54825e+06	4.65217e+06	3	424.564	4.25
FVQEVVQSQQV		Q92888	784316			324736	215455	318519	2	645.838	2.56
RMFDGKFVVA	1xOxidation [M2]	Q8TAS1	5.35795e+06	5.21098e+06	5444602	8610691	10557390	1.05535e+07	2	593.308	3
RPKCVDEVAF	1xCysteinyl [C4]	P35249	5.87747e+06	5001749	5.22395e+06	1.63326e+06	1.79453e+06	1.83172e+06	2	641.8	2.69
RPKETDHKSL		Q9BVI0	4.07388e+06	2.28588e+06	1.89206e+06	806452	642217	560885	3	404.223	5
RMFDGKFVVA		Q8TAS1	29818248	25265386	23100458	12053460	12699355	10518911	2	585.31	3.26
ILWSEAIFL		O94906		25066420	27465694	37303036	44516788	36640152	2	546.31	3.01
RVMSERVQESM		Q96EA4	1.06283e+06	1.26541e+06					3	451.22	5.55
RMLDSVEKLLV		P55160	1.52148e+06	1.4335e+06	1.35771e+06	468734	552528	657987	3	434.92	4.13
SLLEVNEESTV		Q16666	4202697	4.17522e+06	4271155	3.15898e+06	3.01261e+06	3.52134e+06	2	610.306	3.77
MLLEEEYYL		Q5VVJ2	5367487	4.40777e+06	4626217	1.78009e+06	2.23605e+06	1.80254e+06	2	601.785	3.09
LLWGDLIWL		Q9BQ83	16242863	19605070	9066510	2.89068e+06	6.26492e+06	7.73373e+06	2	564.825	3.39
TPDTGRILSKL		P55036; A2A3N6	300086192	293612928	314664736	160314688	162980512	157124968	3	400.903	4.25
IIWEIEVPKHLV		Q92667	7.37454e+06	6540727	6301952	1.66205e+06	2.58334e+06	2.02847e+06	3	492.625	4.32
MLIGEIFEL		Q7Z3C6	14228158	20372186	25083036	12140316	11961627	14362701	2	532.788	3.37
RPHYGKLKEI		Q13200	1.59731e+06	1.92525e+06	1.51222e+06	470981	523008	456158	3	414.244	4.66
VPRKGVKANEVL		Q96PP9		281889					3	437.27	5.41
RPHVSTKEQIL		O15535	1.80124e+06	1.94749e+06	1.57683e+06	637733	492321	547504	3	436.586	4.37
KLFEGLKFFL		O00541	3.41933e+06	3.08528e+06	5.66762e+06	264892	324470	352066	3	414.581	4.41
ALNENINQV		Q9BZ23	7.7496e+06	7196120	7.45589e+06	4576719	4.19088e+06	4769277	2	507.764	3.83
MLIEVIEKL		O00203	12553983	8442820	11940306				2	544.325	2.86
FIFDVHVHEV		O15031	22467478	23758796	2.18385e+07	1.51075e+07	15262998	14815250	3	414.548	4.63
RIYKYIHKV		Q15800	8556055	9.25536e+06	7.67002e+06	6.23688e+06	7.74044e+06	6.35119e+06	3	407.248	4.08
MMLDDLLQL	1xOxidation [M]	Q99832	31409168	33140112	45050034	2.21096e+07	2.34812e+07	21551915	2	554.275	3.88
MRKEFTLEF		Q93084	3.69833e+06	3.90252e+06	4.04346e+06	905760	831270	838841	3	400.874	4.48
SLLSQQPFL		Q93074	8675682	6.02419e+06	8279824	4461291	4.94774e+06	3.72209e+06	2	516.79	3.13
KLYEQHHVV		Q15392	8.05396e+06	7.56187e+06	7401983	5247532	4932403	5980977	2	576.812	2.8
RLWEQLVHFHV		Q5JS54	1194453	1.07978e+06	1.09272e+06				3	488.602	3.53
RVDPNGSRYLL		Q16531	84453056	69233228	72781254	5.13727e+07	5.72258e+07	5.10525e+07	3	430.57	6.06
FLFSKFIEL		Q9BW60	41803436	31978838	37164460	19076836	19103144	19626014	2	572.327	3.23
KLGEFAKVLEL		P30153	2.1459e+07	2.13674e+07	20366199	5.8316e+06	4.5258e+06	6.21996e+06	2	623.874	4.32
YAYDGKDYIA		P05534; P01889	15489184	12351972	14050290	3.06086e+06	2.93e+06	2.85625e+06	2	589.772	3.1
MLFENMGAYTV	1xOxidation [M]	P11926	1.26428e+06	1.45501e+06	1.65707e+06	2.25408e+06	2.31352e+06	2.15896e+06	2	646.288	3.88
RVAEHHVATL		Q12834	20458140	53380760	53579684	23932224	19639540	21301208	2	566.815	3.63
FRKVDVDEY		O15511	5079127	4.87248e+06	3.43026e+06	1.69948e+06	1.89113e+06	1.70399e+06	2	585.793	2.89
SLLTSTVQV		Q9HB58	13741541	12212856	10710115	7608953	8.29813e+06	10815296	2	474.274	3.85
SLIEKYFSV		P52292	61433940	57174108	52023688	27339074	31247608	31442044	2	543.298	2.59
TLLNSTLFL		Q5T4F4	2.37082e+06	2.06538e+06	5.11329e+06	3.33716e+06	5213800	5215972	2	511.3	3.84
APHLSKVSM	1xOxidation [M9]	Q8N392	770907	1.79784e+06	1495961	2670057	2.53312e+06	2.96793e+06	2	493.26	3.14
RVADRLYGV		O95219	31230658	35431300	34550072	17546704	15842737	16870928	2	524.798	3.64
MLDEILLQL	1xOxidation [M1]	P49005	1.75816e+06	1553596	4930703	4.09044e+06	4.3542e+06	4829522	2	552.304	3.54
KGFSYLVTGV		P0C7P4	2.20998e+06	2184836	1.85371e+06	961682	926655	725244	2	535.797	2.79
NLASFIEQV		P61457	20609004	20306696	24939144	23535702	22685666	23664818	2	510.771	3.92
KMADEDALRKI		Q5VTR2	2.29678e+07	2.161e+07	2.36453e+07	7.30725e+06	6.73476e+06	7625802	2	645.348	3.64
TLLHFLAEL		O60610	20822872	16954074	24638002	6109757	7265752	11169417	2	528.807	3.06
KMADEDALRKI	1xOxidation [M2]	Q5VTR2	5349828	7.0009e+06	7.07432e+06	7.09384e+06	8523276	9554695	3	435.899	4.65
RTSAERMAEL	1xOxidation [M7]	Q9P2E3	281387	266353	360873	321301	237876	405827	2	590.293	3.33
YLADLYHFV		Q9Y3L3	25214576	12581745	20339204	12353120	12988660	13386904	2	570.79	3.21
TLIGLSIKV		Q9Y3D0	84230160	79836648	86308720	80545512	77885504	96803256	2	472.313	3.19
KLYQHEINL		Q03701	10179284	11366681	12186170	8889163	7.82461e+06	7.29181e+06	2	579.319	3.29
RPFWREEHI		Q96RQ9	7.34963e+06	6.96792e+06	7396162	1.75475e+06	1.14134e+06	917859	3	423.888	3.35
KLYDIDVAKV		P62750	95871688	79195064	73345304	29148280	31404440	28216230	2	582.337	4.26
RVFEHHGQVRL		Q13888	9678606	10989740	9974592	1.65702e+06	1.93684e+06	2.47287e+06	3	459.922	4.76
KLQEEVKDLRA		P51003	3.08797e+06	3.50926e+06	2.91917e+06	931111	913320		3	443.59	5.08
LLYVNVIGL		Q4J6C6	779774	829175	3.68757e+06	1.16256e+06	1.31475e+06	2.26775e+06	2	502.313	3.17
RLYHEADKTYM	1xOxidation [M11]	O75663	452787	618819	767319	519177	495027	606476	3	481.563	4.44
RLYHEADKTYM		O75663	1.77391e+06	1.85226e+06	1.925e+06				3	476.231	4.76
RVKEIGSTM	1xOxidation [M9]	O00422	4.51603e+06	4.70227e+06	8.37778e+06	7774834	7.59118e+06	9025084	2	518.776	3.05
KIWDLKERTNV		Q9UMS4	8967378	10794230	11000009	7.84846e+06	6.73838e+06	9773986	3	467.933	5.89
SLLNVVMDL	1xOxidation [M7]	Q14839	3.00876e+06	2.91338e+06	4.82545e+06	3.64444e+06	4203370	4.54085e+06	2	510.276	2.86
RVRDVGCGL	1xCysteinyl [C7]	Q5GLZ8	3191783	2622479	2863857	2.95893e+06	2.83886e+06	2.6513e+06	2	547.266	2.18
RPIKTEMAHQL		Q96JJ3	1875017	2031386	1.23462e+06	561167	887255	576604	3	441.912	3.24
TLSSLVFQL		P42345	3.47497e+06	3.37535e+06	3.40652e+06	2.42306e+06	2.32258e+06	2.47497e+06	2	504.293	3.49
KLQEELNKV		O75330	12857168	16409842	14169593	4.78048e+06	5.9477e+06	4836843	2	550.819	3.95
RLYDRDVASA		Q9Y2S7	6.27849e+06	7.27436e+06	6422900	3.37454e+06	3.8908e+06	3.65354e+06	2	583.301	3.72
RPGRFFGVYL		Q9BQ83	28880121	26833177	28275676	2.08334e+06	1.25272e+06	2.98681e+06	3	404.561	5.46
RPGAERAIIHV		Q96HA7	3.02443e+07	4.17457e+07	33584625	20270179	1.68707e+07	1.95211e+07	3	406.907	5.56
TPRNTYKMTSL		P46013	4.12559e+06	4361080	3680433	1.59584e+06	1.51825e+06	1.40579e+06	3	437.896	5.06
ALMDQVHHM	2xOxidation [M3; M9]	Q96BU1	1.26113e+06	1.3276e+06	2.61256e+06	11360441	11238989	13509261	2	557.245	2.86
TLQEQIEAI		Q15459	5453604	4874136	4.71696e+06	2.92756e+06	2986342	2.28667e+06	2	522.782	3.56
FLFNYDYTL		O75165	3.05246e+06	2.99381e+06	5.32233e+06	3.53254e+06	4.62914e+06	4481823	2	598.287	3.46
TLQEFNITL		Q6IQ26	2.4486e+06	1.49668e+06	2.34901e+06	1.6157e+06	1.55953e+06	1.61647e+06	2	539.793	3.23
ILMEHIHKLKA	1xOxidation [M3]	P84098	7.08794e+06	7.08609e+06	6767578	7102992	8.3484e+06	9078355	3	450.264	5.35
RLWNETVEL		Q8WUY9	94146056	88231432	86176920	77865336	77786648	72150128	2	580.309	3.23
KLAESVEKA		Q9Y5B9	1.8762e+06	3.4411e+06	2.92714e+06	1.73584e+06	1630378	1.81344e+06	2	487.779	3.89
ILMEHIHKLKA		P84098	34460716	39609744	43932144	8607981	11777476	6991848	3	444.932	5.66
TLNNLEIFL		P52701	10214145	12815337	32062028	18568780	16768958	29546148	2	538.803	3.22
KLAELKQECL	1xCysteinyl [C9]	P82979	14488649	22176651	1.91407e+07	7.08548e+06	7.41792e+06	8.0738e+06	2	647.329	3.51
GLLYPTEDYKV		Q9UL33	8242720	6509790	5977181	2.07738e+06	1.39652e+06	1210163	2	649.337	4.47
ILMEHIHKL		P84098	2.4108e+08	2.1149e+08	2.04515e+08	122525504	1.17167e+08	9.23242e+07	2	567.329	3.27
YLAELVTPIL		Q04637	6.25508e+06	5.39678e+06	8.08879e+06	3249858	3.50069e+06	3.28492e+06	2	566.337	3.68
RLQEGDKILSV		P57105	6.7962e+06	7674397	7910356	4.73292e+06	6316252	4.65748e+06	2	629.361	3.31
ALLEDEERVVRL		A0FGR8	7769843	7.75424e+06	8.04672e+06	3.58333e+06	4.02911e+06	3835921	3	481.272	5.48
KMYEEFLSKV		P10644; P31321	2.97967e+07	2.77649e+07	2.70861e+07	7.08733e+06	7.35445e+06	7.49061e+06	2	637.327	4.61
KVIDEIYRV		Q9NVF7	62533152	50283288	48878612	25307084	26926738	26606608	2	567.83	3.42
FLWDEGFHQL		Q13724	50365168	4.33273e+07	4.43148e+07	3.70229e+07	3.90756e+07	3.30757e+07	2	646.309	4.17
KLLEGEEERLRL		P02545	8.17904e+06	7323871	7787174	1.28312e+06	1.22393e+06	1.29003e+06	3	495.619	4.9
RPSSDLNNSTL		Q9P0L2	747658	641933	703365	344563	381051	312803	2	602.302	3.12
YPNNKAAKTQL		Q02790	2.29298e+06	2.59924e+06	1.74269e+06	713349	672300	1.76803e+06	3	416.563	4.26
SPADLRTNHTL		Q9UPQ4	17679510	17155077	20522997	5.77153e+06	6.68393e+06	6.77446e+06	3	408.882	5.01
ALWSLPLYL		O15287	25485804	9159874	18324462	8263662	13791286	13485603	2	538.313	3.22
YPRFLKSDIYL		Q08116	4.3703e+06	4410541	4726168	1.1215e+06	1428153	4.78146e+06	3	472.262	4.06
RPRPGQATSHIF		Q8TE02	1.87323e+06	1.82274e+06	1.54296e+06	999188			3	456.249	5.13
KTYDKTVAL		Q15008	5.92791e+06	5.69484e+06	5954705	2087836	3.49513e+06	2.56396e+06	2	519.795	3.7
RLLSIKEAFRL		Q9BPX3	1.36919e+06			668698			3	449.282	4.03
APRPDSRHHSL		Q9BSV6	5.0477e+07	5.15594e+07	62281709	1.75764e+07	1.91684e+07	1.70387e+07	3	424.89	4.08
YPMDHRFRRQL	1xOxidation [M3]	P50549				635300	706318	717626	3	512.262	3.84
RLLQEQHQL		Q63HN8	8712340	8.02983e+06	7667682	5031894	4818547	5.6028e+06	2	582.827	3.64
YPRQLESLIRL		P33991	6.31155e+06	5732221	6.30265e+06	945754	745164	1.22657e+06	3	463.273	4.34
RLAHYIDRV		Q03252	10956636	12658369	11356622	5.60401e+06	5609472	6.51826e+06	2	571.825	3.69
RLAQHITYV		P33993	270170336	3.18907e+08	279519168	1.59404e+08	168943184	1.82346e+08	2	550.815	3.16
RLIGDAAKNQV		P11142; P0DMV9; P34931	7.80614e+06	9893418	7.90737e+06	3330902	4084626	4.14559e+06	2	592.841	3.79
RPSHFLNFALL		Q6P2Q9	1.44575e+06	817495	965184				3	438.915	4.22
YQFDKVGILTL		Q13769	21603454	14104689	17434236	11035044	10540506	10052443	2	648.864	3.63
KLLEGEESRISL		P08670	41321856	35441060	35386728	12161980	12916736	12917719	3	458.593	5.43
KTLEGEFSV		P25490	9521564	7.98723e+06	7597016	5984864	6.47967e+06	6049455	2	505.264	3.7
VLMENIVYL	1xOxidation [M3]	Q9P2J5	6198162	6650048	7.36777e+06	21690854	20347852	20747074	2	555.299	2.78
VLLDTANKKVFL		P08243	4.9878e+06	5.11362e+06	4328556	3999225	3930475	3247748	3	454.278	5.75
YQVGQLYSV		P48739	9087465	10122632	9840172	7.39846e+06	6.67e+06	6839736	2	528.772	3.15
KTMEDTLMTV		P53365	3.8252e+06	3.65575e+06	3290737	510991	461605	464544	2	584.783	3.46
YPLLKNISM		Q8NB66	53105276	49938060	47663744	22002634	22349372	18684362	2	539.801	2.94
FIWDFIEKV		Q6ZUT9	9596127	5.40238e+06	6909362	1.94153e+06	2.54847e+06		2	598.821	3.29
RARSAFKLLQL		Q9UET6	2599572	2.0943e+06	2.28691e+06	427155	421476	407687	3	434.939	4.36
RPDGEKKAYVRL		P62750	28657070	28446272	25306076	4.92781e+06	5.06551e+06	5022182	3	477.94	5.61
ALWGFFPVL		Q9NPA0	77291296	142853312	87655960	45431944	88770832		2	525.295	3.63
SPRKISRDEVSL		Q9P246	4746706	4753035	4702819	2926356	3.45821e+06	3.4847e+06	3	462.928	5.49
RAALRSCSL	1xCysteinyl [C7]	Q14318	5.39793e+06	5255382	5.127e+06	2.35124e+06	2.48254e+06	2374423	2	548.273	2.02
RPRLTSNEKLML	1xOxidation [M11]	Q9Y296	9535560	10932573	10062974	3.01855e+06	3668046	3403133	3	491.945	5.21
SLFEEMLQV	1xOxidation [M6]	P61011	8894188	9008311	10227418	9468721	9351846	9714736	2	556.271	3.26
SLFEEMLQV		P61011	31859222	28320338	34701024	7.16277e+06	6097424	6.28561e+06	2	548.274	3.42
RPSTSRSLYAS		P08670	2.28682e+06	2.17012e+06	2468754	1.55051e+06	1.30054e+06	1.60144e+06	2	612.82	3.27
APRLGSRSQSL		Q9Y2H2	4.0663e+06	4.47175e+06	4.16506e+06	3.07625e+06	3.30812e+06	3.75438e+06	2	586.331	3.36
RADSSRASL		Q7Z7F7	5.46047e+06	4659814	7997002	1.2175e+06	1.25249e+06	1.28461e+06	2	481.754	4.29
RPSTRIQQQL		P25963	35498270	42837842	40709600	5.84953e+06	5865212	6.78742e+06	2	613.852	3.67
ALWHDAENQTV		Q12769	2.19359e+06	1.85877e+06	2.13595e+06	843712	785480	763603	2	642.304	3.79
GYGGGYGGQSSM	1xOxidation [M12]	P31943; P55795	1.2587e+06	1.31409e+06	1.24109e+06	1.26731e+06	1250376	1.46354e+06	2	568.719	4.81
RPDFKRKYSSM	1xOxidation [M11]	Q8WTS1	114379	109705	208046	295762	316892	380034	3	477.578	4.79
RPREEVVQKEQE		Q15056	711513	803543	957049	127755	226435	136021	3	509.602	4.69
RLMEICESL	1xCysteinyl [C6]	P49454	3.86703e+06	3.02464e+06	2.65361e+06	1.25054e+06	1.32059e+06	1.70141e+06	2	606.774	2.46
SPRGHLTSLQDA		Q9NPQ8	7.02396e+06	7.80706e+06	7752199	2.44095e+06	2.92539e+06	3.28023e+06	3	427.89	5.52
RPSSWRQEKI		Q13526	1.39736e+07	1.62966e+07	1.48253e+07	1.61172e+07	1.82397e+07	1.68205e+07	2	643.852	3.38
RPRNLGELCQRL		Q9UI14	4.11816e+07	3.18465e+07	2.97319e+07	8538037	8.35967e+06	7.97403e+06	3	485.605	5.29
KPISRELRREL		Q01081	3.66051e+06	4.16169e+06	3.98752e+06	2.50075e+06	2.53409e+06	3.07165e+06	3	466.284	5.41
RPDERRFAVF		Q8TEB1	80297363	75102594	69642322	3.79147e+07	3.8901e+07	3.86967e+07	3	431.567	5.1
GLDPLGYEIQL		P57740	2.47621e+07	2.25904e+07	3.44342e+07	7.96214e+06	7.72868e+06	7.67639e+06	2	609.324	3.49
RPSSSRSYVTT		P08670	18625392	31415593	31013618	21052743	19770870	21539922	2	620.818	3.97
GVLENIFGV		Q9H6A9	1.48062e+06	1.17696e+06	3085986	1036557	865887	1.15075e+06	2	474.263	2.95
LPRGSRAHITL		P09543	6.74974e+07	80092683	73509732	30340477	50202434	39117868	2	610.865	3.84
RPSSRVALMVL		Q96KQ7	12799434	1.13549e+07	9720852	5.96991e+06	5.60069e+06	4.83214e+06	2	614.863	3.11
RPDDRSQGAII		Q04637	90936664	100939872	100817472	41538350	42670790	47967048	2	614.326	3.41
SPAQVKTSV		Q13428	8400488	6.28042e+06	4296713	2.62646e+06	2.52992e+06	2155552	2	458.759	3.12
RIDEARQEL		P62330	9795548	11279132	10501965	2219530	2.46582e+06	2.18541e+06	2	565.302	3.03
SPNMHRRVIR		Q8TDN6	427381	494791	395742	109818	109740	110855	3	422.572	3.66
SPARRFGGPVHH		Q15717	8404109	9217364	14360963	6.17371e+06	6.38099e+06	4.90661e+06	3	439.902	5.23
RIGSGVERMGA	1xOxidation [M9]	P52272	416216	434313	842455	555109	529343	600713	2	574.796	3.47
RPRSSHRYFL		O75792	14670559	16430120	14697124	3.05131e+06	3027429	2.6263e+06	3	440.242	4.61
RLKEIKEELL		Q9NY93	1.01571e+06	952975	1.57695e+06	297875	348246	246595	3	424.263	4.04
SPFGKDVRLVSL		A8MPP1	18194606	16041721	12652012	6423945	7.08377e+06	6.18936e+06	3	439.922	6.67
RLLEDKKITV		Q9UDY8	3.38492e+06	4094531	3.80978e+06	1.94925e+06	1.80491e+06	1541530	3	405.587	5.47
KPTGTPKAL		Q99685	452356	473433	583700	113630	122754		2	456.779	3.58
SLAQYLINV		Q15366	360717088	246824320	296793952	167497808	173851184	153320496	2	510.789	3.51
RPRWGALGDYL		Q9NZ42	10527010	11601368	10851520	748174	1.24524e+06	1.29178e+06	3	435.235	5.32
GPRFTLKLRSL		Q9H9Y2	2.64638e+07	1.9311e+07	1.65672e+07	1.11307e+07	8.49234e+06	8.01904e+06	2	644.398	3.65
KPSNSKSETTL		Q53EZ4	2.51028e+06	1.97052e+06	3.20306e+06	776118	742817	880824	2	596.314	3.87
SPFLTITSM	1xOxidation [M9]	P04843	10802492	10642660	11002328	9480881	9182336	9632924	2	506.755	3.51
FLSELTQQL		P14174	82966336	68908336	70641168	45837188	49101224	46113976	2	539.793	3.67
FLSELQYYL		Q9Y282	2.12604e+06		2.8916e+06	1.97805e+06	2.21287e+06	2.04443e+06	2	588.303	3.05
VLLFEADTITL		Q13772	32322024	23655846	34167944	11137850	11609343	13886510	2	617.85	3.7
RLLDEEISRV		Q96PU8	1.44378e+07	1.32359e+07	1.39635e+07	5.57857e+06	5.34295e+06	6.37155e+06	2	615.346	3.58
VLLHFKHIYL		Q9BVK2	4.01217e+06	4.57053e+06	4271796				3	428.26	3.52
RLLEASRAFEV		P49327	1.72694e+06	1.40716e+06	1.69395e+06	1.16729e+06	1.06447e+06	1.01532e+06	2	645.862	3.44
KPSEERVREII		P31350	9801089	10685240	8951987	3.94387e+06	4.02451e+06	4.22213e+06	3	452.593	5.62
RLLDKLVGEFL		Q15046	837776	670871	895749				3	434.931	4.9
LPSDSHFKITF		Q6SJ93	1.04914e+07	9.88501e+06	9.29001e+06	1.36344e+06	1.15221e+06	1.39992e+06	3	431.228	4.49
RPANHRQLTF		Q9UNM6	161992122	166183625	170200066	89766939	87680634	92927734	2	620.338	3.45
IPSADRHKSKL		P22314	3.5528e+06	3.34014e+06	4.60506e+06	3.82162e+06	3.04864e+06	3.35813e+06	3	417.911	5.84
KPRSQIKNEI		Q8N766	1.2956e+06	2.41159e+06	2.14067e+06	556395	714628	732133	3	404.907	4.87
YYLTFVQEL		Q14202	3.05392e+06	2615348	4.01013e+06	2.04867e+06	1816316	2.01425e+06	2	588.303	3.57
RIIDRTNTTL		P51955	13535010	16138787	15917423	2.91507e+06	3.34677e+06	3431781	2	601.846	3.56
RPALQHVVKVL		O00623	2867253	3.17367e+06	3.57905e+06	2.3067e+06	2.94919e+06	2.53221e+06	3	420.603	5.24
RPTFRQMQL		P21333; O75369	53155152	46987188	45129120	21831310	20401014	17123736	2	588.819	2.41
RLIEESVTVDM		Q12769	1.43224e+06	1.40831e+06	1.42851e+06	175058	253176	244321	2	646.332	3.69
RLGEAEGLMKV		Q9HBR0	10197777	7.89224e+06	6860349	3.51549e+06	2.89016e+06	2.89453e+06	2	601.832	3.71
KPNYKKLEL		O00139	5.61696e+06	6.64652e+06	6206225	4.15661e+06	4091971	4.52719e+06	2	566.839	3.07
IPRRQEHDISL		Q92797	18760646	20499144	22279874	10332796	14799253	11894475	3	455.253	4.57
APRQPGLMAQM	1xOxidation [M]	Q5T1J5	35539676	41781334	40033773	27555959	30533250	29023637	2	608.302	3.64
KPQDYKKRLSV		P35222	6670862	7.59432e+06	6647692	2.44219e+06	2.84025e+06	3063355	3	454.602	5.53
RLFDDSTVTTV		O94966	21154068	18093982	19261720	10990989	9828355	10954052	2	627.322	4.22
RLFEKLLQL		Q8N7P1	47456080	40299224	43176124	1.27817e+07	1.382e+07	1.41072e+07	2	580.363	3.48
IPRSFRHLSF		Q14644	2.24254e+07	18748660	1.63552e+07	9.50167e+06	7.52031e+06	8.56803e+06	2	630.354	3.11
ALAEIAKAEL		P23246	66254936	60219088	57513944	19801160	22929248	29259854	2	514.803	3.24
FLTDSNNIKEV		Q15046	7937699	6.55614e+06	5904335	3.03527e+06	3.29269e+06	2.4373e+06	2	640.329	3.61
ALAEEVEQV		Q9BQE5	20817584	18839324	17539130	11258026	10651751	11406424	2	494.253	3.47
RLIEQEEYL		Q9NTJ3	24421326	20844858	20601806	7.44666e+06	8216055	8261025	2	596.814	2.75
SLAEVAGLQV		Q8TCU6	8395281	9232144	8428133	4789683	4.77485e+06	5.27289e+06	2	493.78	3.83
KQVDFLNWEV		Q9NV31	20382802	12569573	16615061	10658091	10314893	10972886	2	639.33	3.51
ALADGVQKV		O14791	112885920	117866464	117544184	103383600	119922376	104694800	2	450.761	3.66
RLLENMTEVV		Q6P996	5.36926e+06	4.06595e+06	4.17512e+06	1.24789e+06	1.15766e+06	1.12007e+06	2	602.324	3.13
RLFGCYIEL	1xCysteinyl [C5]	Q460N5	5.78778e+06	5.35768e+06	5335031	3.36064e+06	3776989	3535105	2	616.794	2.13
KQMEQISQFL		P37802	9126405	7.60765e+06	7.26203e+06	2374341	2.15406e+06	2.01824e+06	2	626.324	3.53
RIFGESIMIGV		Q8NFH5	2.47432e+06	2.62043e+06	2.32112e+06	725345	638360	552957	2	611.336	3.19
SLDQPTQTV		B5ME19	121492720	110550120	103335448	59187364	65428368	65770872	2	494.751	2.72
AMAEMVLQV	1xOxidation [M]	Q15021	1.18791e+07	11136169	1.18018e+07	1.59512e+07	1.55756e+07	15401534	2	504.248	3.71
RPSDANRKEML		O43847	6.77004e+06	7.15807e+06	6076124	1.16478e+06	959102	983229	3	439.563	5.92
RLFHDSAVTSV		Q8WV16	3.49859e+06	4.60454e+06	3.91219e+06	2.17208e+06	1.80693e+06	1.57275e+06	2	616.325	3.33
KQLNHFWEI		P13010	9711035	9.69395e+06	8.89672e+06	2.44181e+06	2.62268e+06	2.80243e+06	3	405.549	4.92
RLFNEHLVSA		Q5T011	3.64899e+06	4827661	4.10662e+06	1.1653e+06	1.41666e+06	1565381	2	593.322	3.6
RLLEGYEIYV		Q14676	26298420	25306862	25392626	21636074	24317708	23742682	2	627.84	3.1
RPRYLEIRAVM	1xOxidation [M11]	Q9HAV4	1119072	1.41541e+06	1.23261e+06	1.1902e+06	1.49105e+06	1726011	3	473.934	4.37
KQLDDLKVEL		P42766	42300838	36627615	31036910	20076334	20636750	2.3822e+07	2	600.845	4.24
RLGEAEGLMKV	1xOxidation [M9]	Q9HBR0	4310002	4.93468e+06	5665965	6.51292e+06	7.22951e+06	8.89568e+06	2	609.829	4.04
KYFDEHYEY		P33552	231300132	204873620	194520868	62362934	60691090	47186366	3	431.852	4.59
RLMEICESL	1xOxidation [M3]; 1xCysteinyl [C6]	P49454	710585	804667	945766	1.47487e+06	1.29346e+06	1.29101e+06	2	614.773	2.23
ALQEELTEL		O94986	3.18529e+06	3.08898e+06	2.92915e+06	1.0795e+06	1.09572e+06	1.25997e+06	2	523.274	3.41
HLINYIIFL		Q5BJD5	48731.5	59650648	5.90335e+07	2.30052e+07	2.9336e+07	27939454	2	573.339	3.23
AMIDQVLEL		Q8WVB3	5732109	4.46972e+06	6.57986e+06	2.94935e+06	2.26274e+06	1.96342e+06	2	516.276	3.28
RPRKAFLLLL		P13667	1.54468e+09	1.4678e+09	1.29786e+09	7.98194e+08	7.55855e+08	7.21557e+08	3	409.608	5.73
QLMEQVAQL		Q14203	27525738	28456936	24786878	9860426	7.5509e+06	7166981	2	530.279	3.47
PYSKSHVSM	1xOxidation [M9]	Q3B7T1	277452	386742	463337	479956	645308	680020	2	526.248	3.33
RPRFAEIVNTL		P54762	7.19617e+06	7.10137e+06	6.40249e+06	3.60005e+06	3.41676e+06	4266377	3	439.254	5.79
YIWDRHYNI		Q969U6	8.94617e+06	8.75856e+06	8.85442e+06	5.60931e+06	4.40142e+06	4.48959e+06	3	427.212	4.44
RPREVQETTV		Q9NXH9	1.77392e+06	1.86762e+06	2.08983e+06	1.49485e+06	1.42088e+06	1.56598e+06	3	405.554	5.54
YLQDVIMQV		Q8NB15	8153793	6.79784e+06	6667715	3.29967e+06	3.12969e+06	3.25204e+06	2	554.789	3.92
RLMQGDEICL	1xCysteinyl [C9]	Q92900	2.69763e+07	2.30451e+07	2.42412e+07	1.74592e+07	1.44184e+07	1.60416e+07	2	648.791	2.47
KLLDSSTVTHL		P60900	3205003	3.58822e+06	4026075	500114	366117		2	607.343	4.04
QLSEVFIQL		P51532; P51531	48868504	36171780	58872908	27081968	29232042	32742266	2	538.803	3.72
ALLAEGITWV		Q9UM00	3.74443e+06	3.24313e+06	5241119	2255873	2.20976e+06	2263862	2	536.805	3.63
ALVDQRELYL		Q9UL33	207538272	197148736	179877664	36398552	36253184	33098296	2	610.338	3.25
SPRSSSRMEERL	1xOxidation [M8]	Q8WXI9	465485	573049	843826	572985	555478	648271	3	484.24	4.85
SMAELDIKL		Q6NUQ1	19019060	16368146	17783202	6.02716e+06	5.88629e+06	5.90612e+06	2	510.276	2.9
VLFEVAWEV		P13807	3.85948e+06	4.76303e+06	7.53598e+06		4.03896e+06	4574132	2	546.292	3.61
HILECEFYL	1xCysteinyl [C5]	P24863	12420534	10378444	10555774	4006899	4.91953e+06	4480673	2	643.283	2.78
VLFENTDSVHL		P42696	53729212	59460776	56802748	34316804	30116988	31096148	2	637.325	4.44
IPQKQREITL		Q9NR30	8.67286e+07	9.092e+07	9.0686e+07	4.01895e+07	4.55105e+07	4.70348e+07	3	409.247	5.22
VITETVVEV		Q15723	7.41793e+06	7.42487e+06	8430178	6.26714e+06	6.38727e+06	6.94773e+06	2	494.782	3.89
LLAEVIENL		Q96C86	3.14453e+06	2.48383e+06	3915836	2.80776e+06	2594065	2.72126e+06	2	507.297	2.97
ALVEVIAMI	1xOxidation [M8]	Q7L576	570205	265774	590156	1.33587e+06	1.44361e+06	1.61788e+06	2	487.783	2.7
VLVEDSNNHHL		O96006	1.1465e+07	1.3639e+07	1.2504e+07	4.71456e+06	5.45963e+06	5.82114e+06	3	426.214	5.05
ILDEMSHKLRL		O15228	10838821	8625711	7938638	2.62026e+06	2.50229e+06	2.03627e+06	3	452.255	4.4
HLLQSDSMLL		Q8N531	944584	994037	780954				2	578.805	3.26
RPRHQGVMVGM		P60709	45321537	4.29999e+07	4.21568e+07	14544297	1.45337e+07	1.26254e+07	3	423.221	5.1
YLTAEILEL		Q16777; Q99878	1.36314e+08	1.45792e+08	2.46199e+08	9.8082e+07	1.09233e+08	9.76396e+07	2	532.797	4.11
RPRGGTLFGRTI		O60318	4.85758e+06	6736385	5799876	2.88614e+06	2.54761e+06	3.67003e+06	3	444.262	5.25
GLYEGLDWLA		P61204	8.10745e+06	7.53376e+06	13901733	4743533	8626718	7.71658e+06	2	568.785	3.11
FMLETVDSVKL	1xOxidation [M2]	O94903	1.42952e+06	1.48511e+06	1.25152e+06	3.01537e+06	2.90932e+06	4329047	2	649.339	3.66
KPATSYVRTTI		P46779	14772146	1.61274e+07	1.54967e+07	2.31668e+06	2.95072e+06	2.88412e+06	3	412.903	6.17
KLLDVVHPA		Q99832	20148170	22232928	17982340	10504207	12106228	11564303	2	496.301	3.97
FMFDEKLVTV	1xOxidation [M2]	O00743	10604320	10450910	10594299	15160995	16201463	16125858	2	622.815	3.42
HLMEIQVNGGTV		P39023	1.46446e+06	1.4477e+06	1.31801e+06	509876	629252		2	649.331	4.37
KPDQQKLQAL		P29401	3.86521e+06	4701909	4.03828e+06	2.19673e+06	2323048	2.31829e+06	2	584.838	3.81
QLFYTKIFL		Q02809	865476	982551	1.32903e+06	1.68723e+06	1.74545e+06	1.75446e+06	2	586.839	3.72
RPRHQGVMVGM	1xOxidation [M]	P60709	18727971	2.31583e+07	2.5507e+07	3.50606e+07	3.2157e+07	2.8188e+07	3	428.554	4.72
RPRHQGVMVGM	2xOxidation [M8; M11]	P60709	2.61347e+06	3.4712e+06	5.18452e+06	25886294	29111736	27714770	3	433.885	5.29
YLTNEGIQYL		P46783	70569200	67229600	65295204	38915216	43463728	40378316	2	607.309	3.7
APYKSDFLKAL		Q9NZD2	4.34238e+06	4.7421e+06	4.3614e+06	1.01005e+06	923307	1.00049e+06	3	418.236	4.89
KLLSKFYEL		Q86UV5	33772116	38651896	32491838	39270872	43558052	48993332	2	570.837	3.3
KILEDDKGAFQL		Q9UKT4	6549455	6.18985e+06	6.62597e+06	1.90009e+06	1818667	1.89786e+06	3	459.586	5.34
FLYSDEVQI		Q9H0C5; Q9BX70	35525788	32339644	32004292	23705606	20802514	21897628	2	557.276	3.57
GLWEIENNPTV		P51858	7366494	6903567	6485111	4772863	5.25134e+06	4546290	2	636.317	3.92
SPRQLFKASNM		P50851	6.74411e+06	7479741	6.72137e+06	1.20697e+06	1.12321e+06	1.08444e+06	2	639.835	3.4
SLWKEVSEL		Q03933	74979488	73358008	73153856	26299812	29872454	29490634	2	545.792	3.12
KLISELQKL		Q5UIP0	25887798	25532874	27361420	19217436	20527818	20984188	2	536.342	3.44
KMYNKEVQTV		Q5VWQ0	647629	662314	512594	250783	351959		2	620.324	2.43
RPRLNQHNHF		Q9UKV5	392713	335609	618693	391932	352712	423805	3	440.235	4
RLMNETTAVAL	1xOxidation [M3]	O95757; P34932	3171033	4.15418e+06	4389006	5.69122e+06	6.56109e+06	6.52951e+06	2	617.827	2.98
GLDELFVQV		Q9HCN4	11247654	8507672	12879616	4.60885e+06	5188675	5767450	2	510.274	2.99
RPRLSSTNSSRF		P53355	520636	468011	526200	228463	174077	224892	3	469.919	2.98
ALWEDEGVRA		Q5JWF2	7.60649e+06	7.33303e+06	6.08877e+06	3.27298e+06	3.62619e+06	3934950	2	573.283	3.24
ALFDQTRHSLAL		Q5SRE5	2.64332e+06	2.90604e+06	3191641	1603635	1.74818e+06	1.9728e+06	3	457.917	5.7
GMLEKIDMI		Q9NTZ6	18294254	17965504	16056259	2.54151e+06	2.42488e+06	1.74017e+06	2	525.272	2.82
RYLTVAAVF		P07437	37440756	38384112	35768992	17780710	15903933	17618384	2	520.301	3.14
RVSLVRKEL		Q96P16	4.29813e+06	4.91959e+06	4.56109e+06	4.29465e+06	3.84215e+06	5999589	2	550.351	3.09
AQVEEIWSL		Q9Y5K5	2.50809e+06	2569826	2439989	861296	1.09382e+06	976902	2	537.777	3.13
KPKSFKVNVTL		Q16678	6.42816e+06	7305569	6.79687e+06	3.22294e+06	3.18349e+06	3.58942e+06	3	420.927	4.58
HLDATKLLL		Q96AE7	13759447	8982447	9040965	4.32435e+06	4.74454e+06	5635267	2	512.313	3.49
KMYEKIDLTLL		Q6P2Q9	3.229e+06	3161516	3.6584e+06	763783	696484	859129	3	456.26	5.22
KLLQLDKEFQL		Q9UET6	1650306	1.90853e+06	1.68575e+06	727347	684824	571940	3	458.938	5.42
KMYEEFLSKV	1xOxidation [M2]	P10644; P31321	8.71576e+06	6.91071e+06	6.52941e+06	1.17863e+07	1.16883e+07	1.18502e+07	2	645.327	3.55
RPRLTSNEKL		Q9Y296	795547848	817105408	658200680	542525024	554348688	426813392	3	405.239	4.88
RPAGEPYNRKTL		Q9ULL5	6696734	6287788	5.62281e+06	2851255	3.08979e+06	3198445	3	467.925	5.79
VLQDIQVML	1xOxidation [M8]	P33992	28572668	24988720	29036960	23125994	25626792	32418248	2	537.796	3.78
VLQENSSDFQS		P31943	8.33541e+06	9550418	9128955	2.70236e+06	2902966	3.09393e+06	2	627.286	4.35
ILDEMSHKLRL	1xOxidation [M5]	O15228	1.47389e+06	2.47578e+06	2382478	2.95841e+06	3.60612e+06	3.11385e+06	3	457.587	4.1
FLITILDHL		Q13614	8408680	15060642	46182162	30662738	63312.9	3.68029e+06	2	542.823	3.78
QLVDIIEKV		P61289	140880656	135910704	119560040	64415116	72170552	70876544	2	528.818	3.41
VLFDVSIMAV		Q9BV38	8699295	5.79004e+06	13557821	7.82005e+06	6223803	5.56698e+06	2	547.301	3.89
RNVSTGDVNVE		P13645	1.04762e+06	1.36103e+06	1.00294e+06	1195280	1.51639e+06	1439970	2	595.294	3.53
VLFDDELLMV	1xOxidation [M9]	O60443	1.95641e+06	1.91718e+06	2.50282e+06	2.38161e+06	2.27233e+06	2.43267e+06	2	605.308	3.77
KLLDISELDMV	1xOxidation [M10]	Q9H3P2	12791598	14943633	12931907	17690288	21927826	22040082	2	646.343	3.84
APRHFHTQTQSL		O75319	21245926	21929054	20426250	13207148	14308504	15073623	3	474.913	5.78
SLWPMTFGL		O75251	28201944	21054222	43139164	19231492	10661021	12429252	2	526.268	2.92
RPREQNGAIYL		Q95460	10378269	12640774	8651582	4881099	5420427	5.59869e+06	3	439.574	5.48
RPWLEGRHTL		Q9UI10	3.43998e+07	3.05546e+07	3.2766e+07	11297314	9323129	11302204	3	422.235	4.38
RPRLEDKTVF		Q9H040	3.63459e+06	5.11447e+06	4.4525e+06	970211	1.19206e+06	905929	3	420.907	4.73
RPREGSRFLVF		Q12774	2.06147e+07	1.71424e+07	17729276	5.07586e+06	5.42115e+06	7.51731e+06	3	455.258	5.12
QLYSVDVTL		P14373	7808462	7618372	8652648	8.10735e+06	7724073	8625432	2	519.28	3.54
FLLTIENEL		Q96Q89	16105928	11468576	22377166	11274741	9958496	10226138	2	546.303	3.68
IQIMKVEEI		Q02543	34806116	31341346	28290586	5.6897e+06	5590455	5530193	2	551.812	2.93
LPRYYKNIGLGF		P62280	1.67441e+06		1438495	814898	857498	639954	3	480.938	5.1
AMNSQILEV		O60281	5688668	5.21722e+06	5248012	2.39543e+06	2.18632e+06	1.61909e+06	2	502.758	3.24
VLAETLTQV		Q92793	3.95327e+06	3.83926e+06	3.61963e+06	3.21935e+06	2922871	3404506	2	487.281	3.96
RMFQQTFYL	1xOxidation [M2]	Q96QU8	409184	427421	421996	839782	803322	632966	2	625.305	2.35
RMLDSVEKL		P55160	149677472	131244320	129891168	49219112	47771972	45456256	2	545.8	3.09
VLFDVSIMAV	1xOxidation [M8]	Q9BV38	9992435	8.34769e+06	10734918	16168656	19567234	24009216	2	555.299	3.62
KLLDLETERILL		Q13439	2.68238e+06	2697154	2.36825e+06	1.16266e+06	614331	657734	3	485.964	5.71
ITTDVLYTI		P14866	9603671	8237768	9357905	4.6823e+06	5.1466e+06	5286183	2	519.789	2.43
RMLDVLEYI		Q86Y07	3.76959e+06	3.24037e+06	4.88292e+06			794592	2	576.31	2.69
IQFESAWAL		P52292	1.87036e+06	1.57328e+06	3.00676e+06	1.43919e+06	1.45454e+06	1.33488e+06	2	532.775	3.49
KLLDLSDSTSV		Q13464	5.27293e+06	4.69182e+06	4.24969e+06	3.48101e+06	3.51722e+06	4465912	2	589.32	3.56
LPSNERAVQTL		Q9NR48	4.08361e+06	4.17521e+06	4.48511e+06	2.43388e+06	2.32758e+06	2.35234e+06	2	614.338	2.91
VLIEYNFSI		Q9NVI1	1.10485e+06	540472	1.95631e+06	2.2408e+06	1.82078e+06	1.8091e+06	2	549.297	2.68
KLIDKLDSL		Q8N1I0	39900932	33915768	35449048	41074464	46132956	43230372	2	522.819	3.92
KIFSGVFVKV		Q6DKI1	50888908	44519072	4.13363e+07	17960178	19374716	17173682	2	562.347	3.58
RMLDSVEKL	1xOxidation [M2]	P55160	41252764	56476700	55551322	59261664	68422078	72545690	2	553.798	3.1
RPADKRSFIP		Q14137	10012243	12198777	11998248	6.16144e+06	7074544	6.78966e+06	2	593.838	3.05
AMAEMVLQV		Q15021	14161278	13491665	13516048	4.80616e+06	4.13696e+06	4.34825e+06	2	496.251	3.05
VLDELKNMKC	1xOxidation [M8]	Q96F07; Q7L576	1.57599e+06	2.18149e+06	2.13279e+06	1.86102e+06	2.53583e+06	2.36428e+06	2	604.804	3.38
SLDGFTIQV		P29728	6.97426e+06	5822057	7758600	5478388	5823609	6.12175e+06	2	490.259	3.73
RPAETARLRAL		Q9NQG6	1.69158e+07	1.93493e+07	1.85713e+07	9.85174e+06	11012043	1.3561e+07	3	418.586	5.07
KILDLETQL		Q5BJF6	108258616	108843456	97266464	54074064	46319296	50442588	2	536.816	2.86
VLAQQIATL		Q15833	1.7851e+07	1.55446e+07	1.70981e+07	9.63319e+06	8.70557e+06	1.00284e+07	2	478.793	3.27
SLLACEFLL	1xCysteinyl [C5]	Q15027	13249981	11050033	13698144	8683751	9364891	10168509	2	564.277	2.25
RMLDVLEYI	1xOxidation [M2]	Q86Y07	2.13054e+06	1.79542e+06	2972547	2305323	2.54057e+06	2.52963e+06	2	584.308	2.54
AMFENFVSV		Q09161	4400779	3354535	3.41614e+06	4449224	4375338	4521658	2	522.247	2.98
AMLAQQMQL		Q9NR56	8.05871e+06	6.60928e+06	7207428	1.94394e+06	1.62539e+06	1.46353e+06	2	517.263	3.44
AMWEVNEAFSL		P24752	621868	532650	773928	329050	354138		2	648.801	3.77
SIIEFIFGV		Q8WU17	1.6529e+06	1828120		1.05241e+06	1.42035e+06	1620427	2	512.789	3.25
SLFAAISGMIL		P11836	5.44519e+06	4.60542e+06	4.89003e+06	1.4898e+06	2348044	3121532	2	561.815	3.51
SLFEGTWYL		Q01581	1.54735e+07	18493918	38028612	45791180	29552762	46431048	2	558.274	3.69
RMISEELVAA	1xOxidation [M2]	Q9UFC0	1.85423e+06	1.93351e+06	2.17745e+06	2.08959e+06	2454922	2345645	2	567.794	2.5
KLLEEQGIFL		Q5T4S7	56181292	51239740	51351808	36809884	41512244	45251916	2	595.345	3.37
SLLDEFYKL		Q14444	2.39918e+08	187645584	267616848	110533256	1.17218e+08	1.16251e+08	2	564.303	2.8
IPYSKSHVSM	1xOxidation [M10]	Q3B7T1	593213	1.24761e+06	1.05641e+06	1.5771e+06	1748673	1.95818e+06	2	582.79	3.66
VLIDDLTTL		Q9Y2Z2	12693791	5.77405e+06	14116975	5.06077e+06	5806265	4.40638e+06	2	501.789	3.25
SLLDGVVEKL		Q7L5Y9	23936636	26973404	24749242	7075669	6278755	6851836	2	536.816	3.57
GLLDPGMLVNI		P49116	5233721	4291594	5283110	1.73023e+06	1.83476e+06	2.90234e+06	2	571.318	3.68
TVLDHKPEWVL		O43143	1364862	1.3122e+06	1364595	744095	698564	644792	3	446.247	4.57
MLAGFITTL		Q9NWH2	840397	760221	3.29261e+06	1.78683e+06	1494978	1.59482e+06	2	483.77	3.38
VLFQEALWHV		P49327	5754999	4076838	7.46762e+06	5211435	4.37396e+06	4.07082e+06	2	621.338	2.77
SLIDIVTEI		Q9UHH9	2.51965e+06	2.08384e+06	17333666	3.96437e+06	2647089	3.02778e+06	2	501.789	2.6
RMLYMIEQV		O43683	12878629	12935136	12908402	1.24892e+06	1084723	1175972	2	591.804	3.38
KLHEEEIQEL		P08670		1.32957e+06	1.52643e+06	445270		295357	2	634.33	3.29
VLGGKAFLEHL		Q8TAP6	4917295	4.0637e+06	4.29958e+06	3.2742e+06	3.33785e+06	3.07859e+06	2	592.346	3.64
RPAFFAERL		P20073	18576076	13090023	13812698	8469183	9275675	9863942	2	553.809	3.18
RMLYMIEQV	1xOxidation [M]	O43683	1.07273e+07	10092916	8.11368e+06	9.03374e+06	5932725	5.54744e+06	2	599.801	3.35
TVADVVLWSV		Q13155			1.00447e+06	937008	751561	853007	2	544.803	3.02
SLLDTSSVLV		P04035	3.16127e+06	2578717	2.48821e+06	1850769	2.00407e+06	1.94081e+06	2	517.292	3.8
CLYGNVEKV	1xCysteinyl [C1]	P14866	8886176	10796036	12481577	20042172	21446602	20325168	2	572.262	2.95
GLIEKNIEL		P26358	187347792	156956048	159402256	217242096	201522224	233269376	2	514.803	2.74
TVYGGVMYI	1xOxidation [M7]	Q9P2N7		1.7976e+06	2.35973e+06	3232587	3.71391e+06	4.16059e+06	2	509.749	3.43
ITTEVVNELYV		Q969X5	1.46888e+06	1.27555e+06	1.27076e+06	466521	304126	395247	2	640.343	3.26
VLLESEQFL		P37108	27146876	23671128	23955162	25266834			2	539.296	3.11
RMLEDRDLFVM	1xOxidation [M]	Q14152	11209459	11164990	1.27296e+07	4.90548e+06	4.0177e+06	4470705	3	480.904	4.49
RPAIMREEV		Q9UPR0	1.09064e+06	1.71073e+06		408261	391480	469538	2	550.798	2.77
VLIEGSINSV		P59998	35378468	33875636	35598328	16407520	15713071	15570428	2	515.792	3.99
KLLELDPEHQRA		P13674	3.42808e+06	3838319	3.93333e+06	4.05449e+06	4.55933e+06	4033976	3	483.599	4.32
VLADALKSI		P62244	6365098	5.82613e+06	5910348	4.86318e+06	5116371	7.15144e+06	2	465.287	3.03
VLLEDVDAAFL		Q9Y276	2.22445e+06	1.49332e+06	3191783	1.19836e+06	1.37839e+06	1.30057e+06	2	602.827	2.58
KLIEKLDIKL		P13639	272908112	244091252	233920852	1.33489e+08	1.43291e+08	1.45299e+08	3	404.936	5.13
VLIDVGTGYYV		Q99471	8218189		7.96287e+06				2	599.821	3.64
TVADKIHSV		O95147	34268960	37298428	32629428	23031326	22267756	28461280	2	485.273	3.41
GLIEILKKV		O14737	216003232	211554688	178219760	84025416	89173944	108857176	2	506.842	3.31
TPRNTVSQSI		Q9BY44	7128931	6399820	6.66555e+06	5232540	4.64519e+06	6.24179e+06	2	551.796	3.76
KILEKEIRV		O75330	5.00983e+06	6.03711e+06	7090702	1.47998e+06	1.66127e+06	1.84157e+06	2	564.362	3.19
IQDNHDGTYTV		P21333	8663472	8981636	8357018	3505855	3.49728e+06	3.91437e+06	2	631.786	3.33
VLIDEVESL		Q15645	8684094	6.80296e+06	7039872	4.49027e+06	4.68473e+06	4.72524e+06	2	508.779	3.4
RMTDGRTLVGC	1xOxidation [M2]; 1xCysteinyl [C11]	Q9BRA0	1590818	1.19441e+06	1.80363e+06	1.0803e+06	1.46455e+06	1.32006e+06	3	448.533	3.6
KLLDDEQPLRL		Q9NS23	3.37799e+06	3.31544e+06	3.19716e+06	847827		1.09036e+06	3	447.257	4.46
TYQVLAVTF		Q96DI7	2.48839e+06	1.8798e+06	2.64417e+06	848375	725160	785678	2	521.284	2.35
RMIGQICEV	1xCysteinyl [C7]	P49815	12277400	17237034	14667133	5.16757e+06	4.63203e+06	4.17782e+06	2	584.269	2.43
KLFWRELKL		Q9Y613	4.86626e+06	4.75679e+06	4.1833e+06	632499	589192	668742	3	411.588	3.42
AMLAVLHTV		Q9BSB4	8784463	7288368	7.25298e+06	4360327	4.18706e+06	3.63241e+06	2	477.776	2.93
KLGDFGLLVEL		Q99640	1.90819e+07	1.10538e+07	54246816	9138644	13535383	18267014	2	602.352	3.06
IPSSSHVSNNM	1xOxidation [M11]	Q99590	683373	617379	1.02441e+06	822079	810648	678502	2	594.769	3.33
KLFTNDCIFL	1xCysteinyl [C7]	Q8IV50	2.0232e+06	2182605	2.24308e+06	1933409	1.618e+06	1.71099e+06	3	444.882	2.94
VLGEFLKEI		Q08AM6	14546243	9364745	10832905	7.19778e+06	7.94584e+06	6.73832e+06	2	524.308	3.31
TLFHDPWKLLI		O95243	6718325	6071709	6945842	827063	1.39463e+06	655593	3	461.599	4.16
RMFQQTFYL		Q96QU8	2.04663e+06	2.05325e+06	2.08557e+06	792938	829803	781420	2	617.307	2.71
APYERRAMEL	1xOxidation [M8]	Q9Y3U8	36804474	52529170	55817769	2.1899e+07	3.04189e+07	20971091	3	417.877	5.38
SMADIPLGFGV		Q9Y221	26667474	23189836	29566624	9026087	8413826	7912613	2	553.781	3.01
HLLEHSVEL		Q5VW36	10322678	13167493	9200828	5726812	6.11098e+06	6668492	2	538.79	2.71
APRFHQAESHL		Q6N021	1.48188e+06	2125999	1.79327e+06		526538		3	431.555	3.71
QLSLLIMQV		Q9BS16	951528	730196	1.38705e+06	238726	279051	211498	2	522.811	3.38
QLSTVITQV		Q13535	8.38184e+06	7923516	7.86114e+06	6.02635e+06	5910787	5414787	2	494.788	3.76
HLLDSAVYYL		P30679	1.20541e+06	1.0417e+06	1.13272e+06	530245	591341	607668	2	597.313	2.6
SPRQNKYSVLL		O60762	11833193	16642046	14596872	1946984	2.51016e+06	1.8551e+06	3	435.582	5.42
RIMNLTVML		Q96RS6	43970988	39874436	39722736	5915945	5.28158e+06	4385184	2	545.809	3.25
SPRVQRQVTSL		O75592	1.36369e+07	1.54965e+07	13080449	7.32917e+06	8.50061e+06	5.92042e+06	3	424.246	5.16
HLIDFMSEI		Q15003	4589884	3.90988e+06	4.8243e+06	737107	675005		2	552.773	2.61
QMLEAIKALEV		P52739	4919291	5131534	3.87705e+06	1763565	1.67907e+06	1.60801e+06	2	622.849	4.31
SMERMVPAGM	2xOxidation [M5; M]	P52272	1.25667e+06	2213610	2.05485e+06	1.50871e+06	1.94298e+06	2.28215e+06	2	570.746	2.73
HLFDAFVSV		Q8WUY9	16469344	20490866	20043504	22608756	22111532	26264470	2	517.769	2.96
APRKDRQVHL		Q9Y2K7	1.00104e+06	870936	1.24237e+06	726272	615523	417396	3	407.239	4.82
RLMNDMTAVAL	1xOxidation [M]	Q92598	5.59572e+06	3276781	5.2156e+06	3.15471e+06	4.15988e+06	3.30225e+06	2	625.815	3.01
APVNVTTEVKSV		P68104	4.5782e+06	4.29829e+06	3.56009e+06		1.78516e+06	1.96366e+06	2	622.349	3.38
RLMNDMTAV		Q92598	28395172	28672546	25101444	18209104	18249972	13725379	2	525.757	2.72
SMLLEIIFL	1xOxidation [M2]	Q5SRE5	2.68025e+06	2.64965e+06	2927043	4002552		4972567	2	547.811	2.89
SPRIFPHLCSL	1xCysteinyl [C9]	Q14966	4122744	3.94957e+06	3.71185e+06	2.62924e+06	2.45914e+06	1.82872e+06	3	463.566	3.56
HLFSGHLSTL		O43299	7.93429e+06	5672339	4988827	2.28591e+06	1.93705e+06	2.02205e+06	2	556.298	3.31
APRDYSGYQRDG		Q14444	877946	900577	822794	428357	391642	404260	3	462.213	4.15
SPRYVDRVTEFL		Q96JB5	41269416	36889508	38678468	6127248	6934119	7457112	3	494.596	4.87
SIYGGFLLGV		P35606	21041460	18805060	43889752	30123050	27752168	26802932	2	513.287	4.64
SPTDRSMSSSL	1xOxidation [M7]	O75448	6.20987e+06	6.90023e+06	7129378	2993146	3.53177e+06	4.31075e+06	2	592.266	3.39
PRPDSRHHSL		Q9BSV6	2.81301e+06	3.02578e+06	6.16578e+06	1.7984e+06	1.93693e+06	1.78054e+06	3	401.211	3.51
HLYSEVKEV		Q7Z333	3123463	3236772	3.91265e+06	2.56871e+06	3.0634e+06	2.28678e+06	2	552.29	3.14
RLQESVMEA	1xOxidation [M7]	O60216	28518586	29884524	29250162	36892088	38565456	43056948	2	539.763	2.67
SPSTNRGPIQM	1xOxidation [M11]	Q6VMQ6	2.59982e+06	2.3244e+06	3006591	2.52938e+06	2.54039e+06	2700631	2	602.293	3.11
RLQEFIDEV		Q96RT8	13574782	13964521	13697283	5.03754e+06	4.96154e+06	5.14915e+06	2	574.801	2.92
HLWAELVFL		Q00610; P53675	106043056	73949304	92682376	65516980	63714904	88452736	2	564.316	3.32
SLWPMTFGL	1xOxidation [M5]	O75251	8896865	8443723	11521196	14416328	15169698	19284104	2	534.265	2.53
HLSIINEYL		P46940	41965492	40112200	42981520	25034172	28727034	27284756	2	551.3	3.07
RLQAQRNEL		P62195	12855343	9825760	11365175	2.50452e+06	2.59702e+06	2.8059e+06	2	564.318	3.14
SPSKTRGQIQV		P04183	6.45528e+06	6.31476e+06	6.41683e+06	2.89839e+06	2.92419e+06	3.0982e+06	3	400.895	6.08
SPSKIKTFLSL		Q5BKT4	5.23676e+06	5.23007e+06	5.09273e+06	2.98021e+06	3.19153e+06	3.17105e+06	3	407.58	5.21
RLPPEGILHNV		Q5THJ4	4.50276e+06	1.66196e+06	1675231	1.01313e+06	1.10723e+06	1.20492e+06	2	622.859	3.29
PYERRAMEL		Q9Y3U8	12116985	12521174	10303614	1503650	2.12329e+06	1539133	2	582.795	2.37
RINHERNEL		O14777	550893	411666	1166027	105514			2	590.813	2.19
RLNEKNYEL		Q9UI12	8721082	11223215	9697432	5.53909e+06	6567630	5331425	2	589.812	2.85
APYRTQSSASL		Q96PK6	3.79746e+06	3936528	3.8951e+06	1.61744e+06	2.12124e+06	2.0779e+06	2	590.801	3.32
SLYDYNPNL		B5ME19	30543218	30162044	33395530	25027866	22390922	29211470	2	549.759	3.05
GLYEGLTWL		P62330	6.93631e+06	5.98566e+06	19949858	14595586	7.89821e+06	6782636	2	526.276	3.37
APYQFLTAF		Q13535	8311430	7663676	9077833	5.02742e+06	4466182	4.70577e+06	2	529.271	3.07
QLFQGVLTL		Q9Y5L0	2294181	2.01864e+06	3.24324e+06	2.28324e+06	2198037	2306871	2	509.8	2.52
RLMEQQGALL		Q5BJF6	3.57793e+06	2885425	2.68091e+06	958490	882643	906187	2	579.819	3.18
RLQETEGMVAV		Q9UGU5	4575424	4607646	4.55615e+06	985727	798730	975996	2	616.818	3.07
SPRKPVAKWHSL		Q9BT88	1.89907e+06	1.87663e+06	1897932	1.33431e+06	1.74914e+06	1360224	3	469.273	5.37
GMVQQIQSV	1xOxidation [M2]	P31689	3.04825e+06	3.06781e+06	4.3535e+06	4.41295e+06	4.88534e+06	5.91772e+06	2	503.255	3.27
RLFENLRML		Q92769	1.94813e+06	1.44478e+06	2.09218e+06	383246	534326		2	596.337	2.84
SPDESKTNEKL		Q29RF7	758320	1.40113e+06	1.08215e+06	843277	695707	757101	3	416.542	4.4
RLFESSQYL		Q7Z3U7	2.96656e+06	2.40049e+06	2504077	1.51234e+06	1.58491e+06	1.22779e+06	2	571.796	2.3
RLFEVPHELVA		Q9Y3M8	2.80977e+06	2416702	2.19471e+06	1.67134e+06	1.46313e+06	1.37203e+06	3	437.247	4.72
SPMKEKGNIQL		P11717	20054450	24180834	21637869	4.27039e+06	4.83374e+06	3.81767e+06	3	415.56	6.19
APSHIRRKIM		P61254	1.48606e+06	1.56335e+06	1.77952e+06	271583	275149	205051	3	403.573	4.53
RLFRGKLQEV		Q5T5U3	660316	686732	846312	860654	1.01169e+06	914200	3	415.919	4.19
SPMADRSMM	2xOxidation [M8; M]	P18583	1.86881e+07	2.26449e+07	33800041	72157842	68936762	65934986	2	529.209	2.52
RLHEKIQEA		O75683	656670	764159	1.11922e+06	624746	576513	482717	2	562.314	2.76
RIFEKMFAM	2xOxidation [M6; M9]	P55160				533902	499065	681566	2	602.796	2.95
RLLEEGVLRQI		Q6P996	2.07482e+06	2.16946e+06	2153332	1.15917e+06	1.10847e+06	1.51635e+06	3	442.601	5.12
SPFLTITSM		P04843	12321060	5967104	11281365	2.15786e+06	1.9871e+06	2.05669e+06	2	498.757	3.12
GPMKSGNFGGS		P22626	29904430	27770426	27118556	14289946	14658620	12198556	2	519.738	4.1
SPFSFHHVLSL		P26010	1.01125e+07	7.85481e+06	8.09632e+06	1.54486e+06	757508	867528	2	635.832	3.4
RLLEATSYL		O60341	249628304	260395168	242370816	122877400	117928256	154769536	2	533.301	2.92
RLLDKWVEL		O60336	18393304	17247106	16933592	6682928	6.51524e+06	6463529	2	586.345	2.99
RLLDRKVLL		Q9H4A5	32857802	33743992	34380496	19871100	21046798	21444136	2	563.377	3.43
SPKKPGREIEL		Q15813	1.98395e+07	2.09074e+07	1.87195e+07	12808980	1.49762e+07	11993545	2	627.364	3.48
APRWDQRTFL		Q96NB2	5.93429e+06	5.4855e+06	5266335	447431	313603	585456	3	430.563	4.21
RLLDSEIKI		P17980	66488680	69192424	60670652	26523020	24143628	26050880	2	543.829	3.51
GPRGGLNTSRSL		Q02080	909953	1.26176e+06	872225		329669	315567	3	405.558	5.06
SPCLKVFEL		Q12788	3.70005e+06	3.60433e+06	4.03018e+06	727343	752916	559647	2	518.281	2.75
RIFEKMFAM		P55160	3.83039e+06	3.0493e+06	4.01275e+06				2	586.802	2.87
APRQPGLMAQM	2xOxidation [M8; M11]	Q5T1J5	6.93965e+06	7918450	8777421	2.15549e+07	3.05324e+07	3.65124e+07	2	616.299	3.32
SPRKETSARSL		Q92844	750934	768158	981171	386417	318853	262853	3	411.23	4.51
RIMEIVDAI		P08237	6525594	5424722	4768929	2482292	1626211	2.10621e+06	2	530.297	3.23
SPRGREFAKSL		Q16877	3.18118e+06	2975691	2959999	902916	1.06175e+06	1.00658e+06	3	416.567	4.16
SMVDVVMLL	2xOxidation [M2; M7]	P46379	8567140	10510766	11337472	15565986	18021542	17776988	2	519.764	3.06
RIMEFTTTL	1xOxidation [M3]	P78527	5647856	5126235	4.68226e+06	7304369	8198689	7820082	2	564.292	2.88
RIMEAIENV		Q9H0K6	22505630	18044620	18557238	4761476	4257050	4368865	2	537.784	2.74
SPREEIFQVAL		Q8N448	3154145	2.51936e+06	3257455	1.12143e+06	1.36934e+06	1.38248e+06	2	644.849	2.61
RASAVRNSL		Q6N063	1.72648e+06	2.78317e+06	2.65973e+06	1.36186e+06	1.23254e+06	1279839	2	487.28	3.08
RASSARANITL		E9PRG8	19033960	20029862	19818952	12215286	14911751	14953966	2	580.331	2.57
RGSLARAAL		P62851	3065156	3.64665e+06	3.32896e+06	999848	1.04018e+06	1.45841e+06	2	457.78	3.84
GVDLLADAVAV		P10809	2.78533e+06	1.86846e+06	2481414	1.32742e+06	1.45934e+06	1.48155e+06	2	521.792	2.6
RLLYQLVFL		P24394	4684714	4.55239e+06	7332234	2.74477e+06	2.47538e+06		2	582.861	2.91
RLAETQEEI		Q9Y383	9.16828e+06	7.43472e+06	6606817	2.23752e+06	2.53602e+06	2.93554e+06	2	544.782	2.68
SPNSKVNTL		P40939	40911192	34172024	38955464	12283895	12163843	13259956	2	480.261	3.35
RLAVYIDRV		P02545	168386656	148498368	139508400	49017900	53944760	54298764	2	552.829	3.65
RLIEVTETI		Q9BT09	3.05863e+06	2737162	2.55901e+06	1849021	2.11909e+06	2.48816e+06	2	537.313	3.07
RLDDSLLYL		P49406	67386008	72998032	74348856	65926364	69038240	67429960	2	554.306	3.04
RLLETYLILV		O75691	613335	443408	871036				2	616.884	2.38
RLLESLIRL		Q9NXL9	19407792	18334036	17626058			7.77902e+06	2	556.861	3.22
RLIESLFTIQ		Q12789	2.6097e+06	2.46172e+06	2.24196e+06	756138			2	610.356	2.95
GMVQQIQSV		P31689	3.25271e+06	2.93582e+06	2.35859e+06	2324044	2.24532e+06	1.91595e+06	2	495.258	3.68
HPAAKMIVM	2xOxidation [M6; M9]	P50990	3.60272e+06	3.49748e+06	7.38372e+06	1.32719e+07	1.43605e+07	14813809	2	515.265	3.38
GLVNYQISV		P08236	4308588	4684834	4786226	3.80393e+06	3.6505e+06	2.99743e+06	2	496.774	2.89
HPAHERVLQDL		P53618	5437572	3987137	5.92468e+06	1.01018e+06	1.31687e+06	1823450	3	438.902	5.73
RLYDGLFKV		Q16531	39743848	37225152	34132412	21843566	17329908	19271618	2	555.819	3.16
AVRDMRQTVAV	1xOxidation [M5]	P68104	643422	656104	646094	3.65467e+06	3.91571e+06	3.77395e+06	2	631.337	3.14
AVRDMRQTVAV		P68104	6799138	6.62246e+06	6.35272e+06	2.43478e+06	1.92606e+06	2.42311e+06	2	623.341	3.33
TLMNLGGLAV		P37802	7.46682e+06	3.8078e+06	5764571	2147583	1.92379e+06	1.46568e+06	2	494.779	4.45
RLWEYLLEL		Q01082	9585894	4.8962e+06	6.30978e+06		7.41085e+06		2	617.845	2.83
MPSSHRILHKL	1xOxidation [M1]	Q96RQ9	1.27937e+06	2.51599e+06	2548621	1.98332e+06	2.13614e+06	2.71129e+06	3	445.583	3.38
SIISNLDEV		Q8WUM4	2.93047e+06	2.74322e+06	3.27747e+06	2.20297e+06	2.58515e+06	2575123	2	495.261	3.55
SIISNLITV		Q9C0E2	6.27173e+06	5803151	7966649	4.73736e+06	4297837	4409470	2	480.292	3.08
KICDYLFNV		P55265	3.82695e+06	4374070	5404847	2443551	2252631	2.57109e+06	2	557.784	3.37
RLWEKLTLL		Q9H3J6	99208016	9.91075e+07	99620656	46421383	5.05937e+07	4.41537e+07	2	586.364	2.95
SLISTILEVV		Q9Y263	6.45684e+06	4.01598e+06	4.35862e+06	2.78657e+06	4584186	2761184	2	537.326	3.44
RLWEEAVKA		Q14119	1.12881e+06	1.43806e+06	1.45804e+06				2	551.306	2.85
MVLPLLIFV		Q9NPA0	20741248	33649468	21788350	4.22937e+06	7974633	1291042	2	522.83	2.72
RLWDLTTGTTT		P63244	3.44481e+06	3.25246e+06	3442002	1.66048e+06	1.82604e+06	1.91388e+06	2	632.83	3.01
SIMDISWTL		P54198	1.13628e+06	470246	1180550	1.66505e+06		1.28318e+06	2	533.268	3.49
NLASFIEQVAV		P61457	8489151	7.4174e+06	9731720	5.48048e+06	5396146	4.65037e+06	2	595.824	3.85
NIASIGSTIFL		O95562	8.58605e+06	6.98086e+06	10076304	6.04162e+06	5.60135e+06	2.92415e+06	2	568.321	3.16
APKEASRLKSIL		Q9BRT6	862916	818048	736095	362439	344458	333606	3	438.269	4.38
NLFAQTYGL		P22314	6.04339e+06	6.50613e+06	5569239	3660121	3.29144e+06	3512975	2	513.767	3.06
KLADDVDLEQV		P55072	20925646	18565640	17299030				2	622.822	3.72
SLLQALNEV		Q14204	4.41771e+06	2.4826e+06	4725778	2.7845e+06	2.92921e+06	2.27712e+06	2	493.779	3.5
MPKKNRIAIY		P46783	3.71517e+07	4.50893e+07	3.76744e+07	1.73079e+07	1.97532e+07	17838057	3	411.909	5.25
RLYETSYRL		Q9UKN8	3.83202e+06	3001230	2933329	1.74074e+06	1.76383e+06	1.79244e+06	2	600.822	3.01
TPNEERNVM		P35606	25970580	24883202	22795942	8627069	8710906	6.37596e+06	2	545.253	2.76
MLLEIPYMAA		B5ME19	11900776	10145308	17455282	2166166	2.02662e+06	1.55504e+06	2	576.296	2.83
TPKEKAQAL		P46013	12317827	12153116	17025088	3.13149e+06	3.3966e+06	2865066	2	493.288	3.48
MLIGEIFEL	1xOxidation [M1]	Q7Z3C6	3.64486e+06	5.26012e+06	9595910		10314915	11347083	2	540.786	3.77
SLIEYCIEL	1xCysteinyl [C6]	Q9BZ67	113715306	49644725	121265125	99289808	106480432	112565176	2	601.277	2.4
SLLEYQMLV		Q5SRE5	2249173	2.03277e+06	3324942	1.40239e+06	1.36677e+06	1.21271e+06	2	548.291	2.89
SLLGDDALVQV		Q15393	28017098	25157952	24549252	22420372	20909792	20380062	2	565.309	4.35
RMDEATWYL	1xOxidation [M2]	Q16584	658981	512742	643218	785308	838445	956746	2	600.772	2.9
AYSSYVHQY		Q92624	59326044	63840928	58415876	23183218	23826322	22556416	2	559.251	3.11
MLLSSLVSL		Q9BQB6	1.43252e+06	1.06022e+06	2.14921e+06	690673	825583	852777	2	481.783	2.56
APDEKRSNVRW		O95232	2.03452e+06	2.23914e+06	3229088	2165752	2.40749e+06	2585807	3	453.237	3.5
RMASRVDAV		Q9HD42	3.46575e+06	3.64215e+06	2.71391e+06	1.51788e+06	1.73288e+06	1.29531e+06	2	502.769	2.92
APDSRRWLWSV		O95297	4.92607e+06	4.76654e+06	4.85725e+06	2.15575e+06	2.44458e+06	2.54074e+06	3	458.242	5.15
TMEEMIFEV		Q99504	1.7317e+06	1.32743e+06	1.74456e+06	417554	295212	272248	2	564.751	3.31
RLYTGMHTV	1xOxidation [M6]	Q8IWX5	5.05632e+06	5.75015e+06	5692506	13293337	1.52186e+07	1.59992e+07	2	547.277	2.47
RLYTGMHTV		Q8IWX5	18655912	19329048	20906274	14938108	15380982	13347063	2	539.279	3.34
KLFADAGLVCI	1xCysteinyl [C10]	O43252	4.92948e+06	3.83503e+06	4.2628e+06	3.28951e+06	3.37053e+06	3.88974e+06	2	634.823	2.41
RLYSGISGLEL		Q9H9Y6	15246684	14651109	13629956	7230014	7.23754e+06	5.95588e+06	2	604.338	3.61
TLWNQELYI		Q92917	14388889	13612655	16959390	17465128	17278894	16510765	2	590.306	2.87
RLYHITDQV		Q9NY97	15308309	17990624	19594820	6.43798e+06	6031228	5301720	2	572.809	2.85
SLINVGLISV		Q92688	82417784	68851752	130164536	137137520	150274304	136402304	2	507.813	3.88
SLMDPNKFLLL		Q8IWV7	4445335	4.1212e+06	4.30472e+06	1.59934e+06	1.61444e+06	1.28457e+06	2	645.86	3.63
RLVQGSILKKV		P12004	1.74349e+07	1.79294e+07	15803908	9.067e+06	8.70793e+06	6.78743e+06	2	620.908	3.56
NLLEQFILL		Q9H9Q2	18488704	17169386	23992464	12019461	15788352	9383577	2	551.828	2.43
KAMEKLESV		Q14683	7.19361e+06	6718195	5.45405e+06	2.87603e+06	3.17e+06	2.91186e+06	2	517.782	3.07
SVMELLQGV		Q9C035	1.28827e+06	839091	1.01502e+06	518381	375341	376374	2	488.263	3.24
GLSEPIFQL		Q8IWA4	281116	207906	628492	564695	504689	472174	2	502.277	3.08
SVIEQLFFV		P24468	11702297	12923972	13598709	14012171	11361600	14330495	2	541.3	3.48
APMIKKIAF		Q5UIP0	42269864	31975670	30976798	13786862	12949354	13388803	2	509.809	2.87
SLPDFGISYV		Q86UX7	30416376	17392532	29001390	17587210	18300968	18061768	2	549.279	2.57
NPRKVVGQQDL		Q92609	4039870	4.22413e+06	4.61352e+06	1.81149e+06	2.19928e+06	2.12723e+06	2	627.352	3.04
RLSAERAQALL		A6NDG6	1609728	2106911	1.56581e+06	924110	768554	1.00361e+06	2	614.362	2.99
SVAKERARLQL		P02545	2.87507e+06	2.46175e+06	2.61146e+06	272288	286537	319989	3	424.258	5.29
FLREYFERL		P10644	5220329	5.17789e+06	4.79992e+06	1.12863e+06	1.38215e+06	618550	3	424.896	3.68
HPMDAAQRSQHI		Q9UHC7	905264	1.35252e+06	1.36373e+06	548338	638234	372935	3	464.227	4.43
SRADQFEYVM		P52434	27442596	21422446	21440376	3.60038e+06	3.38009e+06	3.09247e+06	2	623.281	2.88
SLVAIAGLMEV		Q9HCE1	1.13026e+06	1333006	1.92168e+06	576348	445247	538073	2	551.813	2.56
PKLKVCAL	1xCysteinyl [C6]	Q07020	2810157	3.40627e+06	3.00259e+06	1.34891e+06	998476	860174	2	495.777	2.49
HPHYSREEL		Q9NYK6	752669	587008	656830	235323	277014	345364	2	584.281	2.9
RLQKRLASSVL		P84098	4.29528e+06	5.9508e+06	4.75283e+06	3.51443e+06	4.23574e+06	4317139	3	424.27	4.5
HPHGSYSRL		P40306	642833	968889	1.33015e+06	240661	228510	267622	2	527.265	3.18
GLVGSLQEV		Q9H1A4	5.63639e+06	5.72074e+06	6.53401e+06	4854749	5.10876e+06	5.0962e+06	2	451.253	3.82
PLWGKVFYL		Q9UBU7	7.22663e+06	6393982	8111946	5.02342e+06	5070044	5294293	2	561.821	3.13
SPWSGLMAL	1xOxidation [M7]	Q8TCJ2	10516569	10185558	11052499	11748619	12426751	12867753	2	489.242	3.58
SLVELLVQL		Q9H1A4	27513454	22069108	17399590	2.89773e+07	27828968	4.44315e+07	2	507.316	3.19
RLSDYLFTL		Q96EY8	1.97949e+06	1.65879e+06	1.77999e+06				2	564.308	2.95
KIFQEMLYI		Q01082	2675120	1.74084e+06	2.35296e+06	624581		555371	2	592.823	2.92
NPDGVRIMHSL		Q9ULT0	8085250	6276400	6.91172e+06	2.40312e+06	1.96292e+06	2.38418e+06	2	619.819	3.64
NMVAKVDEV		P62906	144044928	150524016	138462016	28116588	30101992	26800852	2	502.758	3.33
KAMDDTFYL		Q14249	17389358	16399484	15300776	5669968	5499168	5.43605e+06	2	552.258	3.04
SLMEILYTL		P83436	7346763		8959565	2.51641e+06	3.30494e+06	3.09222e+06	2	541.793	2.7
TLLAAEFLKQV		Q99832	22185452	16750387	19147514	14838144	14688554	13843816	2	616.866	4.15
KAISGVHTV		P41091	1.73001e+06	1.9416e+06	2.04583e+06	342214	388223	479129	2	456.269	3.39
KALDLSLYL		Q9NZ08	15592568	11230819	17158730	13935433	13511892	14142153	2	518.308	2.77
VLINDADWEL		Q9BTM9	14166142	8627888	14887387	4895626	3.8502e+06	5484964	2	594.301	3.42
NLINQEIML	1xOxidation [M8]	Q12923	7.29338e+06	6683832	6.64548e+06	7966357	8.2633e+06	9872674	2	552.291	2.85
NIMDFKLFL		A6NFY4	6.16251e+06	15921759	16066390			4327918	2	570.809	2.96
NIMDFKLFL	1xOxidation [M3]	A6NFY4	3669239	3.85625e+06	5.82581e+06	5.98339e+06	6.66268e+06	7499673	2	578.807	2.68
TLDEKIEKV		Q96GQ7	14451020	14092764	12560357	8.0745e+06	6.76389e+06	9873680	2	537.805	2.89
SIMEMQAMEV		Q14494	2.79516e+06	2.14945e+06	2.26014e+06	127880			2	584.756	3.48
NLMEMVAQL	1xOxidation [M]	Q9P2D1	4.30426e+06	4.76133e+06	5.71399e+06	5.63493e+06	4.75988e+06	4.59657e+06	2	532.76	3.36
HYMTEGHLTM		Q13627	1.90447e+06	2.01063e+06	1.82411e+06				2	610.265	3
TLADVLYHV		Q9UBL3	15048814	14790472	13007700	6412576	7198496	6.863e+06	2	515.783	3.35
SLMEQLRGEAL		P47897	2.58132e+06	1.25193e+06	1.01679e+06		285379	267315	2	623.826	2.81
HRFYMFHSF		O75909	1.88827e+06	1.62315e+06	1.82177e+06				3	424.531	4.25
HRFSINGHFY		P50749	1.5614e+06	1.88508e+06	1.5101e+06	1.06098e+06		953275	3	426.544	3.8
NLWGGQGLLGV		Q9H8Y8	1.41529e+06	1.13591e+06	1.78775e+06	1.20873e+06	1.09615e+06	1255799	2	557.306	3.62
RLTDYISKV		O75915	72231792	58783176	59657952	46716832	48957140	54028412	2	547.814	3.01
RLTDFLDCV	1xCysteinyl [C8]	Q5TA45	4271173	3973514	4122587	2.3306e+06	2209864	2.30189e+06	2	600.773	2.7
SYRDSYDSY		Q14011	1.42028e+08	1.46069e+08	126863576	11710725	12955961	13746976	2	578.233	2.9
SLMPHFKSMYL		Q15052	1.35054e+06	1.25745e+06	1.05233e+06				3	451.894	3.77
VLLNEILEQV		Q9BPX3	17971704	19939084	28893558	10605907	11247301	1.13253e+07	2	585.343	4.04
SLAGDVALQQL		Q15021	26531280	26570210	27274720	11479331	12150612	12552262	2	557.808	4.39
GLFQGKTPL		Q9ULW0	57449260	55243780	52036664	17334788	16808784	15968875	2	480.78	2.86
ALLGYEMVQV		Q86SG6	2.58794e+06	1.75659e+06	1.94777e+06	725371	660764	801510	2	561.797	3.28
KMIEDGKIHTV		A0AV96	2.05165e+06	2.23544e+06	1.96782e+06	691788	808029	628823	3	424.232	4.42
KLLESWLTL		Q9C0E2	10030090	9555810	13066640	6255211	6163052	5.9782e+06	2	551.829	3.09
FPSSGRFWKL		Q12996	7.51847e+06	4834940	7.21276e+06	1.44696e+06	1.26268e+06	917062	3	408.889	4.52
KMLDEILLQL		P49005	63064384	43781384	6.64977e+07	14787717	13494755	11100205	2	608.355	3.77
ILLEAGAFVNV		Q99549	3.79096e+06	2.59121e+06	3.84025e+06	6.57133e+06	5603232	4649350	2	573.332	3.81
ILLEENGLFL		O75417	840915	761969	1.72989e+06	863989	778189	978287	2	580.832	2.35
KMHARDFTV		P60842	9831242	9725761	9529709	3329761	3476777	5386601	2	552.785	3.04
RPNLSHTGRGIL		Q13356	2.51349e+06	2.90708e+06	2.25884e+06				3	440.922	4.29
KMIEDLQNEL	1xOxidation [M2]	Q8IY18	4978177	4.75682e+06	4589259	3.785e+06	4207078	4.6437e+06	2	624.811	3.07
KMGLIFEV		Q15363	25215184	22660548	26080126	14400058	14209301	12374045	2	468.765	2.92
KMFESFIESV	1xOxidation [M2]	P13861	1.77244e+06	1.94102e+06	2.06384e+06	1791425	3.41159e+06	2408252	2	616.797	2.68
KMFENEFLL	1xOxidation [M2]	Q12979	1676885	1.64118e+06	3.36918e+06	2.13315e+06	2.2402e+06	4.40833e+06	2	593.794	2.79
ALLNGEYLL		Q9BV38	6148413	509600	8440791	8524354	8028903	8628734	2	503.284	3.29
KMFENEFLL		Q12979	10649911	4920180	7.06027e+06	1.31516e+06	1.36692e+06	1.3479e+06	2	585.797	3.08
RTACERAKRTL		P11142; P0DMV9; P34931	771522	850675	1.32734e+06	233873	239461	189257	3	435.579	3.43
KMEEFVYKV		Q96A54	3.21639e+06	2477347	3000705	1.13841e+06	1.05944e+06	957869	2	586.804	2.97
FLKEHMDEV		Q15154	4152653	5.05039e+06	3.62602e+06	1.22061e+06	1321979	1.18181e+06	2	574.276	3.22
YLEELPEKLKL		P09488	16579555	15970895	15767214	11085406	12736084	11969965	3	458.934	4.62
KMDEVLYSI		P83876	48109836	45661096	40924416	12674809	11418566	11954211	2	549.281	3.25
FQDEINWRL		P51784	2691242	2.30096e+06	2.05438e+06	1.17708e+06	1.36838e+06	1.49157e+06	2	610.807	3.19
ILIDWLVQV		P14635	48056332	23427154	48211012	65710164	90356816	67939016	2	549.832	2.91
FLLDKPQDLSI		Q6ZN28	16330864	12503659	11682167	8233757	8551566	6368843	2	644.861	3.16
YLHWGHFEM		Q9NX20	3.38313e+06	3.01147e+06	3.07997e+06	483291	523923	343372	3	407.183	3.49
YLISQVEGHQV		Q9Y3C4	12498896	9291760	9537644	5.33379e+06	5504096	5871865	2	636.833	3.97
RQADLKNWSL		Q9UPW0	460057	455263	424129	213986	229266	226054	2	615.833	2.42
ALIEKLVEL		Q14181	127859768	122689072	107156640	71654856	80942216	84314496	2	514.324	2.96
KMPEINAKV	1xOxidation [M2]	Q15011	9.19649e+06	1.00918e+07	9399345	9.45637e+06	12221103	12862693	2	523.289	3.68
RQIDDILSV		P14550	22184014	22867456	21638292	9821189	9363593	9747013	2	529.796	3.02
KMNEKLYTV		Q9NTI5	10239072	9330679	7.67302e+06	6.9141e+06	5861397	6.67025e+06	2	563.302	2.88
RPRDDGLMDL		Q7Z401	3.23056e+06	2.98989e+06	2.94332e+06	1.02097e+06	910386	874966	2	594.295	2.51
ILLDDTGLAYI		Q92600	6299060	5104708	6285269	3.97751e+06	3872405	3.85439e+06	2	603.834	3.34
ALLEQTGDMSLL		P49454	1.31705e+06	1.09974e+06	1.31711e+06	97032.4	147430	98821.9	2	645.834	3.73
YLINEIDRI		Q03001	22746086	22428470	21429704	16767447	16488398	14377419	2	574.819	3.03
FPKGFSVEL		Q9Y546	7285259	6370895	6.31532e+06	1.21099e+06		1.37977e+06	2	512.279	2.8
RQMDIIVSEV		P30876	2.08004e+06	1.6158e+06	1.48798e+06	338942	213989	223353	2	595.316	3.03
RQMQLEDGGQL		Q9NSI2	631414	904849	924933				2	637.812	4.31
RPRANSGGVDL		Q92766	1.99334e+06	1.70061e+06	2860998	929847	1.67639e+06	1.38242e+06	2	571.307	3.62
RPRADTGHAFL		Q9Y618	5156676	6.77746e+06	5043981	1.85728e+06	2.32397e+06	2.42074e+06	3	414.223	4.4
RRFKWAIEL		Q5J8M3	1.92331e+06	1766323	2.23386e+06		147136	67976.2	3	406.908	4.15
FLIEEQKIVV		P49207	64516584	61128644	62499568	16819162	15685441	20307124	2	609.36	3.42
FLLDTADVAL		Q8IWE5	29479844	16558259	25004780	37139140	35073700	33282314	2	539.295	4.14
YLLDLHSYL		O60337	87169224	55135364	66085420	53307476	56688436	53474084	2	568.803	1.92
KMLENIIDLF		O95394		1.64995e+06	8557885	3.41929e+06			2	618.338	3.09
RTIEYLEEV		P40939	5.03809e+06	4592256	4498189	3.42418e+06	3.66848e+06	3.93776e+06	2	576.3	3.15
KMDENQFVAV		Q16555	1.62886e+06	1.35446e+06	1.45191e+06	383596	252143		2	590.787	2.74
ALLQALMEL	1xOxidation [M7]	Q9BTY7	2.9926e+06	2.8959e+06	4.26844e+06	4.46094e+06	4855653	4.47431e+06	2	509.285	2.93
ALLQEIVNI		Q92600	16427079	12673707	17205746	6508047	6.58275e+06	5599862	2	506.805	2.85
KLWEMDNMLI		Q9Y605; Q96HT8	151490896	115495192	1.48917e+08	26937956	22856176	21008028	2	646.823	3.68
FRQDHPSSMGVY		Q01844	4.89529e+06	6.48128e+06	5692305	1.92712e+06	1.70267e+06	1.55269e+06	3	475.219	4.17
RPIQGSRTTI		P48960	664971	766193	694761	283718	321824	340858	2	564.828	2.7
WLDETLAQV		Q9P2G9	6.39551e+06	5.67607e+06	5.8977e+06	7.5907e+06	7.31693e+06	7.4707e+06	2	537.776	3.14
LLNEILEQV		Q9BPX3	24189438	16206277	21479676	20803702	25422596	21787302	2	535.808	3.35
ALMEQVAHQTI		Q16543	5.39785e+06	4394918	4.47889e+06	2189509	2.00808e+06	2150233	2	620.822	3.59
ALMEQVAHQTI	1xOxidation [M3]	Q16543	1.62543e+06	1.9814e+06	1.88987e+06	2.46507e+06	2.52146e+06	2.81682e+06	2	628.819	2.46
RPIFKDTQGSL		Q5JSL3	2.53802e+06	3.05755e+06	2.76093e+06	1.13018e+06	1.24209e+06	1.03275e+06	3	421.235	6.07
LLQDGEFSMDL	1xOxidation [M9]	P07737				1.09884e+06	1.2451e+06	1.07489e+06	2	642.295	2.87
AIMGFIGFFV		P60059	15604682	25346132	13906319	3878258	11387138	8.28985e+06	2	551.294	3.51
RPLEMIEPRTL		P62249	3.18189e+06	3.14619e+06	2.47602e+06	1.08008e+06	1.00024e+06	960281	3	452.256	5.31
ILQEREYRL		P51532; P51531	3.75354e+08	3.50332e+08	331114936	1.37843e+08	1.41812e+08	116081418	3	407.231	4.87
KLVDFVIHF		P59998	13082961	8.17641e+06	11900967	1.76313e+06	2.27876e+06	2.17764e+06	2	559.324	3.6
RPIATAGLHRQL		E9PQ53	3530003	3.49628e+06	3.72757e+06	2063521	1793567	2130034	3	444.933	4.01
KLVDCIIEV	1xCysteinyl [C5]	Q9BT17	31191424	31838068	28601502	29092272	30610624	31566460	2	575.796	2.63
FLFDEEIEQI		Q659C4	766545	601057	647654	338432	348835	396969	2	641.813	3.29
RPKTVRDTLL		Q7Z5L9	8.56496e+06	7.8609e+06	9.12933e+06	3.59991e+06	4.00412e+06	4517351	3	400.247	5.47
KLTEENTTL		Q86TG7	13671319	15551141	13121652	3.62072e+06	4.01821e+06	4.58019e+06	2	524.78	2.53
ILVEADGAWVV		Q9Y2H1	6.16373e+06	4929742	5836172	3.38977e+06	3.32663e+06	3.57492e+06	2	586.321	3.76
FVDLEPTVI		P68363	12217265	10759518	11396552	4868881	5460760	5095455	2	516.784	2.64
RVMELFFTV	1xOxidation [M3]	Q9C0E2	6893183	7.42939e+06	7207243	1.23107e+07	12301871	1.37482e+07	2	579.305	2.68
RPIRQILYL		Q9UBQ5	178690704	129296168	117378280	32766902	25523912	33611660	2	586.369	3.1
RPRDSQLYAV		P82930	3.98679e+06	3.9684e+06	3.75426e+06	1.88977e+06	2.32858e+06	2.45916e+06	2	602.825	2.92
ILMEHIHKL	1xOxidation [M3]	P84098	66947740	77454936	77024248	90641840	111063536	104172256	2	575.326	3.02
FLFQEVLVI		Q9NR81	5.11391e+06	3.66766e+06	4908689	4994334	5.99211e+06	7.61503e+06	2	554.325	3.08
KMDDPDYWRTV		Q14137	18527380	16513708	16295185	9822072	8866339	7.33054e+06	3	475.887	4.91
FLHEVLWEL		Q7Z333	4895184	4309639	6.40552e+06	2.00732e+06	2.15601e+06	2.31456e+06	2	593.319	2.53
FQVPWLESV		Q6XQN6	2.28142e+06	1.67517e+06	2.24395e+06	2.39159e+06	2284042	2.18006e+06	2	552.79	2.24
KMAELVHFL	1xOxidation [M2]	P43365	16051331	12285447	12623045	12283378	13487973	18109026	2	552.299	3.09
LLLLDTVTMQV		Q9Y678	2.34035e+06	2.0707e+06	4.14836e+06	823003	466466	665029	2	623.359	4.02
KMAEFLDWSL	1xOxidation [M2]	Q9BTW9	1609119	984714	1.30236e+06	609046	651367	633263	2	628.304	1.71
FLHDHVDLQV		P78344	30664249	24983709	25895271	1.22307e+07	13223551	1.65422e+07	2	611.814	2.53
RTSAERMAEL		Q9P2E3	1254787	1316936	1724047				2	582.295	3.15
YLADIFTKL		Q49AG3	66238000	48396336	61743092	34090112	33999744	30723228	2	542.308	3.12
YKVEYPIMY		O14880	13254096	11171590	10244103	1.56789e+06	1.25245e+06	1.18266e+06	2	603.299	2.7
ILLNPAYDVYL		Q8TEM1	3152050	2.70856e+06	3.9443e+06	1.54715e+06	1.46835e+06	1.3535e+06	2	647.359	2.89
KLYSKHFTL		Q12879	5.09002e+06	5.29055e+06	5442686	1276859	1.52736e+06	1.54156e+06	2	568.827	3.48
KLYQEVEIASV		Q92900	3.31232e+06	2.94817e+06	2.52931e+06	1323401	1.55266e+06	1625629	2	639.851	3.52
FLGENISNFL		O14791	9036456	7.37853e+06	8756953	5.12054e+06	5042745	5264720	2	577.298	3.02
FLFTDVLLM		Q8N4T4	3.07895e+06	2.46032e+06		513135	1.03109e+06	900627	2	549.798	2.84
RPMAFLREYF		P10644	1.09088e+06	957160	1.0589e+06				3	443.897	4.95
RPIVIDGSNVAM		A2A288; Q9C0D7	1.2088e+06	1.05513e+06	863751	98542.2			2	636.342	3.49
KIYEKTFTL		Q8N184	18166336	16620755	16338170	7.46703e+06	9923758	7733005	2	571.826	3.19
ALMADMVYV	1xOxidation [M]	O75643	1.48679e+07	1.55844e+07	15355689	22715149	2.21756e+07	2.06506e+07	2	514.743	3.67
KIYEGAYHV		Q99685	4.1004e+06	3917687	4.20483e+06	1.59902e+06	1.34556e+06	1.44327e+06	2	540.28	3.02
RVDSGYRSAM		Q92947	739438	998523	832096		155928		2	571.275	3.24
ALMAHAMEEV	1xOxidation [M]	Q07666	1.14136e+07	1.38091e+07	1.23375e+07	10331368	1.12483e+07	9.58509e+06	2	559.254	3.03
VPVAKTAEL		P49790	22975804	24971794	23395746	7.75718e+06	10020735	9292100	2	464.279	2.85
FMYNFQLVTL	1xOxidation [M2]	O95573	1.13914e+06	1.03326e+06	1341198	2.01261e+06	2.1721e+06	2.20005e+06	2	646.323	3.67
ALLDWVTSV		Q9UPN3	2.15162e+06	2.04819e+06	4.6977e+06	3.79676e+06	6.47442e+06	5.8446e+06	2	502.276	2.53
RPSFRNLDF		Q92540	7699055	6144815	5533848	1.61991e+06	1.90036e+06	2.02479e+06	2	576.302	2.82
ALAGHQDGITFI		Q8TEB1	52869476	54144684	51547688	23798800	22613878	28984386	2	621.828	3.09
KRQEAIFEL		Q9NR81	34324932	32746998	31957568	16007901	15878497	15481276	2	567.319	3.07
YQTEIGQTL		P14324		1.39516e+06	1.41429e+06	823960	867067	760373	2	526.767	3.27
FLNQAQIEV		Q13627	3.41141e+06	3426407	3037775	2.33291e+06	2.09527e+06	1.97702e+06	2	531.285	3.19
RPRPSSVLRTL		Q9NTK1	16466533	2.28431e+07	1.97151e+07	14281778	1.55888e+07	1.52797e+07	3	427.93	4.61
KPNEFASQINL		O15371	5365930	4.93302e+06	4.62399e+06	2.63893e+06	2.28005e+06	2854376	2	630.833	2.74
KPNDSRALQLM	1xOxidation [M11]	Q9NWX6	2.15234e+06	3.02948e+06	693020	4.83847e+06	4.69659e+06	3.64782e+06	3	430.227	5.11
KPNDSRALQLM		Q9NWX6	6705566	6.96426e+06	6.73183e+06		2.60675e+06		2	636.84	3.24
KQYGNEVFL		P50990	37385968	31984834	31318382	9329583	8596880	8066995	2	549.285	2.71
FLVESQLQL		Q9H1A4	5.68497e+06	6006113	8.57262e+06	8.25785e+06	5.66841e+06	1.03481e+07	2	538.803	3.64
RPRPGQATSHI		Q8TE02	611558	704259	1.14177e+06	335529	334716	288854	3	407.227	4.54
KVLDFEHFL		P60660	134748528	1.43491e+08	145267008	34406060	36807004	36182240	2	574.311	3.27
FLNDEVWNL		O95825	21358508	19582378	22982640	14259626	13715089	13571422	2	575.282	3.18
KVLDLKINL		Q96RL7	133873088	128709896	130834184	74988928	73041488	89322920	2	528.344	3.73
FIWKSGGDLTL		Q8TAF3	24030184	22472266	22501322	11446955	11847261	12015865	2	618.835	3.74
KVLEVTEEFGV		Q96P70	2.31662e+06	2.34048e+06	2236554	1.23955e+06	1.27777e+06	1.5006e+06	2	625.338	3.6
KVMDEVEKA		Q9Y383	2.47317e+06	3.64134e+06	2277281				2	524.771	3.87
KVMDEVEKA	1xOxidation [M3]	Q9Y383	523693	539655	918749	1.45891e+06	1.56962e+06	1.57585e+06	2	532.768	3.36
RPRPGTGLGRVM		Q9BVK6	919250156	932059540	921601200	397864644	389674346	290164454	3	432.915	5.17
KPQSKELTL		Q9H4H8	25274507	28508172	20989936	1.71447e+07	15780745	15129661	2	522.308	3.07
YRPVRQYVY		Q9NZB2	13817936	16072231	14006650	4.40011e+06	5.00668e+06	4.41363e+06	2	622.333	2.6
RPSDRNQKNSL		Q9NRY4	448890	529405	569599	221267	220059	232586	3	438.9	5.59
KPRSQRYESL		P47914	10703152	1.25256e+07	1.01372e+07	5.56742e+06	5.7887e+06	5.09541e+06	3	421.899	4.48
YYPEYKLLF		P61421	5681140	4.00534e+06	5.48502e+06	1.42965e+06	1.35905e+06	1.55527e+06	2	618.321	2.73
AALEEADKMFL		Q9Y6B2	6682419	6.19649e+06	5920846	893657	788390	762927	2	619.31	3.65
RPRTAKMITM	1xOxidation [M10]	P30874	214847	214872	418287	475309	401533	449158	3	407.558	4.19
KPSDVMLVHF		Q8WWM7	1.05295e+06	1.0162e+06	1.08728e+06				2	586.81	2.93
KPSEERVREI		P31350	3.49541e+08	270141854	3.16742e+08	157104462	150066769	154021270	3	414.898	5.63
RPRTSAYIRL		Q9C0C7	3.65558e+06	3.08364e+06	2378502	2.01372e+06	1.95614e+06	2.14178e+06	3	411.579	4.52
YVYDKDIEQI		Q70EK9	4.64141e+06	4827985	4.93602e+06	3026635	3.0613e+06	2909783	2	643.318	3.22
KPTDEKLREL		Q14683	2.38839e+06	2.76099e+06	1.56516e+06	572552	575092	712991	3	410.234	4.34
FLQEYGLSV		Q13564	3006586	2.69272e+06	3.08459e+06	2854701	2703279	3203289	2	528.274	2.9
KPVYPGQTL		P51659	40546164	43802508	39447064	41490772	44981820	41446508	2	501.784	2.82
KPRNVQILNM	1xOxidation [M10]	Q5SRD1	6.66408e+06	8197990	7.77741e+06	5.53202e+06	6.6949e+06	6738033	3	410.232	4.48
RPRYLEIRAVM		Q9HAV4	3.69783e+06	3.22272e+06	3.06392e+06	989103	883307	820296	3	468.603	3.62
FLSSVIQNL		Q99460	43344920	31102494	35518960	19921624	18879636	19746792	2	510.79	3.56
KQLDENISLF		Q9H583	2233613	2.27017e+06	2.23835e+06	1.20113e+06	1.14514e+06	704969	2	603.822	2.69
YRYDGQHFSL		Q9UPS6	1.07968e+06	1.13872e+06	935058	563634	513750	560163	2	643.302	2.48
FLPSYIIDV		Q10570	14387840	12648859	18855534	11736439	12342292	11545752	2	533.794	3.55
KQMDSNWTL		Q9NQW7	12188602	10112355	9470339	4.67905e+06	3.72901e+06	3.76526e+06	2	561.767	2.7
FLTDLEDLTL		Q9BTE0	1092818	784052	1.92515e+06	655099	838376	899198	2	590.31	2.74
KQMEQISQFL	1xOxidation [M3]	P37802	2.19025e+06	1.84228e+06	2.37689e+06	2661134	2.57059e+06	2.82938e+06	2	634.322	3.21
ALADIAQSQL		Q13503	3.2413e+06	3.45616e+06	3.24289e+06	1.65721e+06	1.78284e+06	1.93592e+06	2	515.282	3.4
RPSTSRSL		P08670	8.96249e+06	8.92514e+06	12676465	1.88303e+06	2.07916e+06	1.95247e+06	2	452.254	3.3
RPSTSRSLYA		P08670	1.62264e+06	1.78762e+06	1.38642e+06	386248	499097	405965	2	569.304	2.81
RPRLVFHTQL		O14908	23736852	2.94962e+07	3.15538e+07	1.40982e+07	1.35502e+07	1.35218e+07	3	422.919	4.85
KVWDLFPEADKV		B5ME19	2.97553e+06	2.94821e+06	2.47229e+06	831897	786607	760919	3	482.926	4.85
KPFEQVKGITL		P33121	7.87478e+06	6.7238e+06	7.07008e+06	1.71444e+06	2.29846e+06	2.33823e+06	3	420.584	5.6
YLTAEVLEL		Q71UI9	11784446	4.73077e+06	10189812	7.93173e+06	7.67758e+06	7873045	2	525.789	3.5
ILDEHVQRV		O15169	6610919	8.25507e+06	7747856	5.0236e+06	4653571	5038643	2	554.809	3.55
KPASTSGKSEL		O75592	328303	303806	353340	52187.7	60337.4	44305.8	2	552.798	3.78
ILDKKVEKV		P08238	96693864	87915904	86140024	70316656	58758784	66132192	2	536.342	3.41
RPRGFAYVQF		O75494	63593112	57042426	53115642	52613467	44894505	48457640	3	414.224	5.05
LLDPNVKSIFV		O43414	32192646	27291024	26573138	16866708	19700494	18254706	2	622.866	3.65
ILDQTNVSA		Q00839	4.21072e+06	5162870	4096766	3.27207e+06	2.51993e+06	2.97879e+06	2	480.753	3.99
LLDTVLVNL		Q9NTI5	1.03351e+06	951324	1.95529e+06	1.01473e+06	1.00841e+06	986071	2	500.308	3.23
YLPELLQTV		O14682	8693403	5015810	6613137	10819594	10241909	11754608	2	538.305	3.06
RPRESYQMGHM	1xOxidation [M]	O14672	255466	445626	415048	579283	481835	626540	3	469.88	2.77
RPWEVAQRAL		P48553	1.59045e+06	1.36486e+06	1.43451e+06	309976	268272	272930	2	613.344	2.65
YLNQHIEHV		P28715	3183921	4.08257e+06	3.00337e+06	2301866	2.28074e+06	2.47762e+06	2	576.794	2.53
RPYAAGGKKLAL		Q9H7U1	1.47409e+07	14887194	1.55043e+07	6553118	5210999	5762952	3	415.587	6.16
FMSEYLIEL	1xOxidation [M2]	Q8NHU6	2.18283e+06	2.01447e+06	3.76057e+06	8004989	8836050	8886418	2	580.78	3.08
RPREALSTNEC		O00116	2.8798e+07	2.51876e+07	2.48973e+07	1.68727e+07	1.80886e+07	1.66665e+07	3	425.875	6.37
YLMEGSYNKV		P48556	10042799	8269237	8171506	1522792	1.14076e+06	1.45149e+06	2	602.29	3.47
RPREAEVRFL		Q13438	101193233	81833561	9.71897e+07	4.04811e+07	4.00261e+07	4.5229e+07	3	424.91	4.96
YILVNIWTI		O75845	1782573	1.37372e+06			1120340	1.30148e+06	2	567.83	2.54
YLITSVELL		O60488	6.37532e+06	5178964	10598958	6.49415e+06	5.49171e+06	6211956	2	525.807	2.91
RPYLSAVRATL		P59998	20399196	1.53339e+07	1.66768e+07	3.44431e+06	3.26272e+06	2921572	3	416.247	4.37
FLLQLTELTL		P0C7T4	15310172	371772	18446950	12458799	18023154	12202762	2	595.854	4.05
ALIDYTLEFL		Q13144	5.50096e+06	1.25993e+06	1.2171e+06	2.84326e+06	5.15593e+06	1.2279e+06	2	599.324	3.69
LLAEQGYEV		Q9UBV2	3.94824e+06	4.02221e+06	4.15234e+06	3.86275e+06	4.2411e+06	4203447	2	511.264	2.91
RPRKTGHALFL		O14682	1.47518e+07	1.64048e+07	1.6582e+07	8.72967e+06	1.04416e+07	9.98311e+06	3	432.595	4.85
RPRLTSNEKLML		Q9Y296	27594770	36327980	31008350	2.27009e+06	2348063	1.68346e+06	3	486.613	5.07
RPRLTSNEKLM		Q9Y296	1.72772e+06	1.47258e+06	1.48106e+06				3	448.919	4.65
KPLDNASKL		O00186	1.31782e+07	9391151	1.04698e+07	6.14114e+06	4623743	5114190	2	493.287	3.44
KYFLQQWEL		Q9UBB6	7.88032e+06	6080159	6.44953e+06	1.90219e+06	2.03436e+06	1.67207e+06	2	627.829	2.03
KYMNNITYY		Q6PKG0	897142	718619	654217	133863			2	605.284	2.09
KYQDVYVEL		Q9H2D6			684465				2	578.798	2.34
KYREMYEEF		P42285	5.82434e+06	5.28837e+06	4.80732e+06	1.01502e+06	1.00606e+06	916892	2	647.792	2.3
YMGEEKLIASV		Q13868	4962443	4673687	5074631	1.19245e+06	996886	881169	2	620.318	3.25
ALFDEQHREEM		P21675	5.12478e+06	4174869	3.92466e+06	877461	510132	408355	3	468.879	4.76
FLYFEDHGL		Q9HAD4	8874887	9197771	9406832	3.65926e+06	3.9848e+06	3.9407e+06	2	570.772	2.94
ALFEEVPEL		P31939	28488394	19839794	23011102	37349276	39962232	39201460	2	523.774	2.86
KPKEADESL		Q9Y490	6.35916e+06	8.66771e+06	8.16163e+06	2.68488e+06	2793710	2.60503e+06	2	508.767	3.12
ALFEQKGPVYV		P54709	5.97348e+06	5.74689e+06	5.37304e+06	5632649	5.18257e+06	5.7131e+06	2	625.842	3.28
RPTLEGRELSL		Q9NU22	944643	778192	816971	261262	341041	282782	2	635.859	3.66
KPHSGFHVAF		Q8IYU8	20278536	22939690	22037708	12934103	13169067	13366766	2	563.793	4
IKADHVSTY		P20036	1.10508e+06	1.16328e+06	1.04032e+06	1.08447e+06	1.30268e+06	1.3823e+06	2	517.27	3.14
ILADEAFFSV		P78527	1348664	860378	2.27548e+06	1.50196e+06	1.41933e+06	1.29502e+06	2	556.287	3.45
ALFPAPLAQI		Q8ND24	19293854	16633234	21466544	11207362	10631925	10085693	2	520.811	3.13
YLYGQTTTYL		P11388	16338613	14597773	14798020	7.98417e+06	7582011	8534406	2	611.803	2.51
YLYDRLLRI		Q14691	47145444	41905282	41771214	10794099	1.32326e+07	1.15642e+07	3	408.908	3.81
ILADIVISA		P13995	3658638	2.57799e+06	3.16814e+06	3.98638e+06	4.81473e+06	4919310	2	457.781	2.96
LLAEAKYYL		Q9H3F6	8682515	7.65464e+06	6891285	4228827	4.08742e+06	3.67486e+06	2	542.308	2.21
RVMEYINRL		Q00610	15111207	13663309	13580706	2.41369e+06	2.28959e+06	2.32174e+06	2	597.327	2.32
KMLDLLEDFL	1xOxidation [M2]	Q14839	432912	415540	615204	256097	336738	298608	2	626.829	1.91
SLADLQNDEV		P61247	10681574	10603335	10157060	18084898	18067582	19664498	2	552.264	3.4
ALQESLVQI		P08240	8675596	8621253	8730175	5394224	5542237	4.91998e+06	2	500.787	3.27
KIMEQSPDM	1xOxidation [M]	Q06945	5.15964e+06	5310476	5.28982e+06	3578372	3.43442e+06	3.29842e+06	2	547.747	2.83
LLYGKYVSV		Q9H0R3	2.67204e+06	2570220	2.59979e+06	1.29593e+06	1.36601e+06	1.31187e+06	2	521.302	3.04
ALQEKVQAV		Q15018	5.99384e+06	6535786	6.85915e+06	5.98703e+06	5.96692e+06	6.1337e+06	2	493.288	2.81
RPKENSMSTL		Q9H992	7.88575e+06	7698141	7986436	2.20804e+06	2147560	2.10747e+06	2	581.798	2.95
RVRKMSNAEL		Q96KC8	2.3458e+06	4.42368e+06	3.56175e+06	283729	379492	423040	3	401.893	4.97
SLAEFVQSL		Q93009	12667840	10874864	17146340	8936968	8635368	8807964	2	497.266	3.08
KLLGYDVHV		P42575	7610562	6.00035e+06	5.60377e+06	5.73117e+06	6021182	5.44045e+06	2	522.298	3.56
KLLGSMEQV		Q96HW7	10153327	9814195	8197898	3597777	3585741	3.76407e+06	2	502.775	2.94
VPARDRSYAWL		Q9Y276	1.49045e+06	1290898	1277304	1.1451e+06	1.0621e+06	1.02321e+06	3	445.238	3.66
LPHGGEGWQQL		Q99640	19999384	18519164	17405920	4.10779e+06	4312091	4591182	2	611.304	3.25
FLDDVNLIL		P21675	278993	266928	2.30855e+06	856456	610261	1.97046e+06	2	531.297	3.4
KLLTEVHAA		P78325	29017166	32897712	30210936	28106876	31639450	35698308	2	491.289	3.95
ALQEASEAYLV		Q71DI3	12612287	12212372	12786490	3.35313e+06	3.66677e+06	3.97464e+06	2	597.306	3.2
RPCAGRSRDIL		Q9BTX1	3809915	4.08461e+06	4.14701e+06	1.05236e+06	1.1525e+06	1.61122e+06	3	415.228	5.23
ALSEAMGLFCL	1xCysteinyl [C10]	P05496; P48201; Q06055	98637144	92450504	108708456	13761509	13499539	10591342	2	637.285	3.17
SLAEVLQQL		Q6NUM9	19927510	18170272	26596802	9355005	8996766	9359066	2	500.787	3.54
VLMWEIYSL	1xOxidation [M3]	Q06187	461247	850134	651160	2.13841e+06	1.27472e+06	2.55612e+06	2	585.299	2.03
RPDNADSRLTL		Q9Y2Z2	1.13209e+06	1.41187e+06	1.22174e+06			318538	2	629.33	2.86
ALQEACEAYL		P68431	8880717	7790071	7405198	1.34988e+06	1.4216e+06	1.29909e+06	2	555.761	3.35
ALSEELVQL		P33176	16740278	15811366	15386389	6.02026e+06	7.10983e+06	6.13753e+06	2	501.28	3.53
VLMTEDIKL	1xOxidation [M3]	Q04637	55885496	56374150	60241100	87004064	96722984	106012528	2	539.297	2.7
GGSYRDSYDSY		Q14011	4.0509e+06	4.17798e+06	4583134	631536	560017	532136	2	635.254	3.57
KLMELYERL	1xOxidation [M3]	Q9UG63	4.34425e+06	3.4315e+06	3.69157e+06	5.77456e+06	5.07426e+06	7.9176e+06	2	605.829	2.96
RPHLTQHMSM	1xOxidation [M10]	Q96PQ6	415090	755896	707614	533428	546780	433137	3	418.534	3.53
VPDTSRIYVAL		Q9UBK9	76210384	75631560	71624440	70972304	60942568	65762840	2	617.346	3.47
ALVEDIINL		Q96E11	3.03783e+06	2.6622e+06	3.64849e+06	699416	766884	877736	2	500.29	3.03
RPDAYEHTQM	1xOxidation [M10]	Q9UHQ4	202283	245569	318954	380010	553606	546491	3	421.852	3.56
VLWDRTFSLF		P42224	3.02382e+07	2.5568e+07	3.40479e+07	1.54282e+07	1.25022e+07	16063021	2	642.343	2.66
KLLNKIYEA		O60287	7542077	8409050	7.8494e+06	6.69941e+06	8.03534e+06	6201400	2	546.326	3.08
VPHGHITSL		Q9BSU3	11823466	12891430	11962333	5.18701e+06	5232637	6.55178e+06	2	480.767	3.58
LMEHIHKL		P84098	111165576	177615456	94420976	64947932	6.32126e+07	4.96991e+07	2	510.787	2.89
RVRKTTQEQL		Q9BXR5	581317	601191	802877	233772	160320	134923	3	420.246	4.23
ALVESLEYV		Q9NU22	249621328	215703456	216413664	1.39181e+08	125616520	1.49154e+08	2	511.774	3.33
IMDATNILV		P40763	3585640	3067335	3.36592e+06	1.45308e+06	1.36277e+06	1.53624e+06	2	495.27	4
VLMKDVQEI	1xOxidation [M3]	Q9BRT6	1.4254e+06	3.52302e+06	3.81002e+06	4.31963e+06	4.64364e+06	4085738	2	545.795	2.53
RPGDRYDGMVGF		P61978				242920	244796	165886	3	457.215	5.1
IPRLQDRLLSL		Q9C0D2	3.79964e+06	3.60104e+06	3.82649e+06	1380624	1.31627e+06	1.54166e+06	3	441.942	5.37
KLQEKIQEL		Q02224	35710392	44567920	47065492	14603383	16129006	15469204	2	564.835	2.98
LMEHIHKL	1xOxidation [M2]	P84098	38841664	46597744	44523112	56186496	63746380	65794388	2	518.784	2.66
GLADKVYFL		P27708	158349120	149330976	149645376	143107888	152876624	174305408	2	513.287	2.5
GLADLSELQL		Q15751	3.40782e+06	2.43672e+06	3.89482e+06	1.33554e+06	1284888	1.10245e+06	2	529.79	3.07
RPDDKRILEF		O60502	23752598	24643598	1.98133e+07	1.14202e+07	1.18938e+07	1.21093e+07	3	430.238	4.42
ALQTIQLFL		Q03001	5.06289e+06	4.31095e+06	7252644		3.16478e+06		2	523.816	3.36
RVRMQGQEAVL		Q15393	50338010	57199986	48713320	1.2989e+07	11527567	1.23209e+07	2	643.853	2.81
ALWWGLITL		O43525	3.22784e+06	5.51033e+06	4677068	1461489	4.03207e+06	3.38859e+06	2	536.813	2.73
LPNKQRTVVTV		P10398	4.06638e+06	5231223	4.58904e+06	3.59155e+06	3.41508e+06	3.67732e+06	3	418.923	5.48
VLWEVALHV		O60518	6.31767e+06	3.96242e+06	4.59334e+06	5.99059e+06	5.83689e+06	5.48921e+06	2	533.308	3.24
FLDLTQLEL		Q6DN14	2780017	2.30257e+06	3.70098e+06	1.81481e+06	1.71902e+06	3888400	2	546.303	3.31
LMWELEKKSAV		O15372	4492844	3853369	4.67054e+06	1.44015e+06	1.08022e+06	806036	3	445.244	4.26
RYWFHYTL		O60337	2541507	2.17019e+06	2.0022e+06		404076	337776	2	593.295	2.65
RLLDVLCEM	1xCysteinyl [C7]	Q9UBB4	1.49847e+06	1827298	1.32231e+06	403362	354717	462418	2	605.785	2.07
ALPEIFTEL		P41091	29068924	29264312	57050696	22640150	18104160	33358486	2	516.784	2.41
RPASAALRRSF		P40926	2.8701e+07	3.23822e+07	35087275	1.88313e+07	2.02165e+07	23171930	2	616.355	3.07
RVMIIRTML		Q9Y265	189641024	169347824	159791248	33153328	24467358	20407008	2	566.838	3.06
GLAELYVMV	1xOxidation [M8]	Q8N511	3.78629e+06	4.14347e+06	4646184	9809893	9685333	10439494	2	505.764	3.47
RPDGSKSKLYI		Q5PSV4	5.59091e+06	8524287	6.96501e+06	4.13148e+06	3.30558e+06	4.28272e+06	3	421.906	6
VPRTHRLITL		O75376	21351444	19922301	22750112	8.47508e+06	10501263	8920969	3	402.587	3.79
KLLEVNGVAL		Q14160	48754804	49057388	46053940	26725172	25386596	25115756	2	528.327	3.93
RVWDISTVSSV		Q13610	3.18086e+06	3.81943e+06	3.19762e+06	1.44252e+06	1.77068e+06	1.84379e+06	2	624.833	3.1
VLYEKDIQLF		Q9H8T0	3.89259e+06	3.16044e+06	3.22643e+06	2268021	2.38553e+06	2373028	2	634.35	3.03
ALVSNLYVI		P61619	8.02448e+06	3.88303e+06	8024487	2.39946e+06	2584353	2.29605e+06	2	496.295	3.61
KLMDEVAGI		O00154	4999577	5.13726e+06	5.21142e+06	3937086	3.83446e+06	3.52673e+06	2	488.263	2.86
VMQDPEFLQSV		P55036; A2A3N6	6.91502e+06	6.49946e+06	5.92654e+06	1.59752e+06	1.45397e+06	1.47238e+06	2	646.813	3.87
FLADIVQKL		Q9NZJ4	24226278	18132692	19457786	12423993	12635025	13810344	2	523.815	2.93
KLMDEVIKSM		Q96B26	3095927	2.69717e+06	2.17599e+06				2	597.317	3.57
VLLQIVHFL		Q9NP92	4.02483e+06	3383096	5997345	3.77297e+06	4221717	4.54135e+06	2	541.342	3.04
RPDKRFRLAL		P61962	76666904	87191759	86053885	2.88882e+07	3.23739e+07	30200909	3	424.595	5.24
VPSLQRYREL		Q9NR19	7.48661e+06	5.47352e+06	6325668	3741283	4.2829e+06	4.07962e+06	3	420.907	5.03
RPKLQHSTSIL		Q6DN90	3.82863e+06	5.01326e+06	4.2557e+06	2.24048e+06	2.55224e+06	2.47149e+06	3	427.254	5.48
ALWDKLFNL		Q8WXH0	364053728	283759552	442651616	209866960	181040096	128390680	2	560.313	3.25
VLWTMVIHI	1xOxidation [M5]	Q93050	1.32064e+06	1.21697e+06	1.58546e+06	7.84322e+06	8554796	9.14908e+06	2	564.317	2.95
VLSELLWQV		O00507; Q93008	14236458	13904613	19328686	16332100	17874996	17363454	2	543.813	3.63
ALVQNDTLLQV		Q92522	498581	627658	546136				2	607.343	3.15
RPFERTITM		O00560	53859660	47157208	52326076	29139536	26608230	25846118	2	575.805	2.73
KLMDHIYAV		Q9UP83	37795492	32915992	32127246				2	545.292	4.07
LPRTTTESEVM	1xOxidation [M11]	P11586	517252	594029	473027	341204	447725	395819	2	640.313	2.88
LMWELEKKSAV	1xOxidation [M2]	O15372	2.03685e+06	1.92012e+06	1.93092e+06	2.09952e+06	2427679	2.53583e+06	3	450.576	3.78
ALTELLAKI		P30279	3.8066e+08	3.86555e+08	4.07526e+08	77543152	71782120	7.52413e+07	2	486.31	3.3
FLDMTNWNL		Q9H6K1	4822834	4.32497e+06	5.81304e+06	1.56476e+06	1.55156e+06	1.32523e+06	2	577.271	2.89
ALYGQPLLL		Q13107	24295154	8853048	26410796	29571594	28067224	30287882	2	494.297	3.25
FVIAELVNV		Q6ZYL4	1.82308e+06	1.58889e+06	2417106	3.52527e+06	3862433	3751571	2	502.295	3.22
KIRHVDAHATL		Q13283; Q9UN86	1.1887e+06	3.09817e+06	2.52255e+06	367414	521814	418020	3	420.91	3.52
SLAQYLINA		Q15365	20600768	17434394	18986230	17201074	18720574	20144908	2	496.774	3.27
KLMQQQQEV	1xOxidation [M3]	O15164	826781	697089	822916	1.34192e+06	1.32556e+06	1.60938e+06	2	574.292	3.12
VLLSTIHEL		Q6I9Y2	64198512	50233460	56332480	30054198	35088824	40169476	2	512.805	3.42
IPKDYKTMAAL		P10644	1.00153e+07	7.61631e+06	7950573	1.72937e+06	871352	1.46662e+06	3	417.565	4.31
KLMGQIHQL	1xOxidation [M3]	Q8TBA6	1.67761e+06	1.70054e+06	2.28862e+06	4254258	5445712	4771634	2	542.302	3.85
GLHTFLLYL		Q96GC9	6333528	5139260	8387857			1.10344e+06	2	538.81	2.84
RLMKHDVNL	1xOxidation [M3]	Q6P2Q9	396609	85387.1	605694	538082	600732	875636	2	571.311	2.21
FIWPMLIHI	1xOxidation [M5]	Q86XP3	19546162	20670462	22329784	14297490	18285184	14165006	2	593.328	3.01
RPAERLDYL		Q9H0A0	43334780	49873004	43010984	18012972	17793750	20757786	2	566.809	2.21
GLHSYFITV		Q9P2D6	6.05428e+06	5.42957e+06	5198183	4.20917e+06	3.5155e+06	3.74511e+06	2	518.777	2.43
RLMNDMTAV	1xOxidation [M]	Q92598	19578023	21277642	19559818	41808510	46504486	44827102	2	533.755	3.19
RPRISTSTL		Q9Y3A0	14983588	15669743	16013091	10712101	12423923	13029468	2	515.804	2.85
RLMGSILGV	1xOxidation [M3]	Q15643	2.50091e+06	2719781	2.95053e+06	6663844	7.16486e+06	7.36871e+06	2	481.278	2.83
RLMGSILGV		Q15643				4.38755e+06	4936809	4.21003e+06	2	473.281	3.13
RLMNETTAVAL		O95757; P34932	11936472	9478703	8701701	5140178	4.90003e+06	4.70116e+06	2	609.829	3.18
FLWVVDFPL		Q6PI48	4395953	6.85986e+06	5.31482e+06	3.24696e+06	7.311e+06	5.07949e+06	2	568.313	2.57
RIMEVIDAI		P17858	2.4237e+06	1.85016e+06	1.99601e+06	839742	637772	595935	2	530.297	3.09
GLHGWAFTL		P13639	27231712	18702138	23796348	6969348	6.82711e+06	7263093	2	501.264	3.24
RLMNETTAV		O95757; P34932	24351382	22052656	24080728	18742846	18482358	17107970	2	517.769	3.38
GLATDVQTV		P49720	137341248	145997392	135964304	92625384	94474464	81110560	2	452.243	3.3
GMTELYFQL		P78527	2.33352e+06	1.46064e+06	2.52552e+06	752129	634369	578931	2	551.268	3.33
RPRISTSTLDL		Q9Y3A0	4375449	4.89418e+06	4.29411e+06	882743	1.13181e+06	302191	2	629.859	2.97
GMLENCILL	1xCysteinyl [C6]	Q9NX18	11204615	10585366	11229198	1.91274e+06	1.66917e+06	1.69482e+06	2	562.761	2.24
RPAETNLRHTC		P15104	654023	588070	959924	554189	450982	329689	3	433.219	3.7
RLMNDMTAV	2xOxidation [M3; M6]	Q92598	1.52796e+06	2.38074e+06	2255537	15484090	19780492	23286680	2	541.752	2.91
RPDITHQSLL		Q92979	1.71388e+06	2.05841e+06	1.74819e+06				2	590.328	2.65
RPRLQHSFSF		Q07352	45131561	59395395	4.54946e+07	1.64227e+07	16081895	12370794	2	637.842	2.84
FVHDLVLYL		Q00610; P53675	100704296	86167728	143624640	43666104	45669284	47254768	2	559.816	2.7
FLYNEALYSL		Q8NFJ9	728057	649556	1.06682e+06	739507	733944	722919	2	616.813	2.41
GLYYGDVIWV		Q9H6K1	681225	744767	1.16194e+06	326344	384623	481101	2	592.804	2.23
RIMSETYML	2xOxidation [M3; M8]	Q9Y6J0		382720	580496	1.04278e+06	1.17093e+06	1.29817e+06	2	588.275	2.15
RPDRRERML		Q5T4B2	339744	671544	509110	105441	162483	107476	3	410.228	3.66
RIMTRTVTL		O95347	21329644	19885682	19710636	2.73009e+06	3.27168e+06	3.03707e+06	2	545.824	2.81
RPRKAFLL		P13667	51412840	61818844	54417924	51789260	52392164	76159744	2	500.824	2.45
GLYQGQVLV		Q9Y4E8; Q13107	2.59216e+06	2.45232e+06	2.02991e+06	2.95339e+06	2.89775e+06	3103164	2	488.777	3.06
FMATIAEGL	1xOxidation [M2]	Q49A26	1.6444e+06	1.15957e+06	1.3649e+06	2.01802e+06	2.0845e+06	2.65256e+06	2	484.741	2.81
RLMVRIETL		Q9BYW2	3852585	3.66654e+06	2917745	1.42682e+06	1.13786e+06	816818	2	565.839	2.58
FMFDEKLVTV		O00743	26739690	23490314	21762380	11610842	11094208	9645084	2	614.818	2.84
RLNDTIQLL		Q96T88	2.71394e+06	2.58932e+06	2.8638e+06	982484	1.24445e+06	1.40741e+06	2	543.319	3.46
RPDSDTKEV		O60682	152714	157646					2	523.759	2.33
GLAKSIHHA		P46781	1.03963e+06	877665	1.4077e+06	412445	387096	340470	2	467.267	2.91
RPDSRFASL		Q9NQC7	10217122	10081623	10081405	3.98454e+06	4819095	4222411	2	524.781	2.81
RLNEAAVTV		O95273	51033460	58215528	55566432	43261100	36117272	42678440	2	486.777	2.84
RPRHQGVMV	1xOxidation [M8]	P60709	6.11804e+06	6.00286e+06	10781011	15914196	16211331	17761468	2	548.296	2.25
RPRHQGVMV		P60709	14620134	32819862	25809904	9681007	8712535	7.32735e+06	2	540.298	2.72
GLYGAIFRL		O95977	45099620	34127860	40627412	19784636	16841102	13865256	2	505.295	3.08
FMLETVDSVKL		O94903	5037718	4946211	4.4125e+06	2751490	2.65789e+06	3.06581e+06	2	641.341	3.04
RMYSYPARV	1xOxidation [M2]	P07910	163101	308606	231727	669922	753742	745918	2	579.79	2.47
RPRFTLQEL		Q5EBL4	3766934	3.12755e+06	3060353	1.7813e+06	1831223	1.90326e+06	2	580.333	2.05
RPRFERNKL		P23510	970256	1.21958e+06		612339		845919	3	405.907	4.52
RMYELVHRM	2xOxidation [M2; M9]	Q53GS7	316657	444677	394291	998667	1.34886e+06	1.58096e+06	3	422.874	4.03
RLMRDNNLL	1xOxidation [M3]	Q9NVW2	3.414e+06	4183525	3.77501e+06	936056	1.29986e+06	1.28427e+06	2	580.814	2.22
GMLDGLVNV	1xOxidation [M2]	Q8IXB1	730034			2.09729e+06	1.82278e+06	2.29777e+06	2	467.239	3.13
RLMRAIFEI	1xOxidation [M3]	O75643	3.38329e+06	3.36343e+06	3.83185e+06	4631461	4.94242e+06	7.43105e+06	2	582.832	2.41
RPRKDLVETL		Q9H040	104432696	1.17291e+08	1.11676e+08	4.54081e+07	4.33277e+07	4.66765e+07	3	409.579	5.45
RPAEKLVTSM	1xOxidation [M10]	Q13751		337840	298445	174962	198211	163340	2	574.311	2.39
RPADYLFML		Q9BUN8	5626655	4.52223e+06	5.3124e+06	837855	859232	751972	2	563.292	2.81
GMLDGLVNV		Q8IXB1	930711	242306	956481	461029	438121	513691	2	459.242	2.61
RPRIDLIVF		Q9NSP4	19578444	16364436	14646944	6428404	6.38017e+06	6.97395e+06	2	564.848	2.16
FLYPFPLAL		Q5BJD5	36856780	29679100	32843820	24714782	26298132	37905732	2	540.81	3.28
RPADSMLNVL		Q9BTL4	34705832	28685456	27354276	6490185	6741596	5880052	2	558.297	3.41
GMGSTFIVQGV		Q96AG3	3.50176e+06	3433909	3.17872e+06	616163	523052		2	548.279	3.8
RPADPEKNQSL		Q9H8H0	13402469	22057375	20435019	8.55656e+06	1.00495e+07	1.19443e+07	3	418.886	4.03
RPDLRMAAI		P46779	40200872	39948272	37384964	23664182	24469632	35099325	2	521.795	2.55
RIMNLTVML	1xOxidation [M]	Q96RS6	18595963	1.82613e+07	19521570	1.16569e+07	9485595	1.19955e+07	2	553.806	2.94
RPRKYPVETTL		Q8NFC6	2174377	2.55258e+06	2.19318e+06	1.15228e+06	1.19535e+06	1.35595e+06	3	453.93	3.49
FLYQYSTRL		Q9BUN8	4.18025e+06	3.60623e+06	3.62197e+06	3.06719e+06	2.89478e+06	3.18057e+06	2	595.814	3.01
RPADKRSFIPSL		Q14137	6471646	6.18716e+06	5550432	1.76629e+06	1.87316e+06	1.50562e+06	3	462.933	5.37
RIMNLTVML	2xOxidation [M3; M8]	Q96RS6	1.24455e+06	1.23459e+06	1.55788e+06	4.09088e+06	4428806	5.47641e+06	2	561.804	2.73
RLMNQLAEL	1xOxidation [M3]	Q14789	881813	836676	905374	1.26461e+06	1.40439e+06	1.35038e+06	2	552.297	2.49
RPDNRAGAEEL		Q6ZT12	857740	747899	731598	350649	342884	364602	2	614.308	2.44
GLLAKIFEL		Q53EZ4	3.24812e+07	2.1088e+07	32903786	7354509	8824128	13807807	2	502.313	2.81
FLYSETWNI		P00156	5350994	3367246	4.66767e+06	1.87155e+06	1.90414e+06	1912920	2	586.784	2.56
GLAPKPVQV		Q6ZNJ1	27839602	34878600	31378590	25420470	25655716	25002740	2	454.782	2.41
FIYTGTLNL		Q9NPC7	2317932	2.26598e+06	2.18917e+06	1.03152e+06	1157842	576800	2	521.285	2.94
FLYVVDTCL	1xCysteinyl [C8]	Q15437				244180		395766	2	596.275	2.26
RLMRAIFEI		O75643	14814064	15583602	12697418	3.10972e+06	3228320	2.87678e+06	2	574.834	2.63
GMDRYLIYV		P05107	12984153	10584564	10367060	3969764	4.44236e+06	4228624	2	565.289	2.2
RPAAARTFQQI		Q02218	1.19659e+06	1.41914e+06	1.26194e+06	927800	808552	739310	3	420.238	4.51
RPDLREKVI		Q15008	1230647	1.29775e+06	1.17568e+06	439342	506657	327426	2	563.341	2.51
GLDNAVSLFQV		Q9Y5J1	11750076	9125732	12961996	3.87865e+06	4336371	4404255	2	581.808	2.97
RIMELLEYI		Q9Y6R4	737080	684717	1.05035e+06		308906	218377	2	590.325	2.33
RPRSSHRYF		O75792	996830	1.59822e+06	1.92575e+06	573426	459507	414670	3	402.548	3.24
RPRSETEEM		Q7LBC6	986398	896552	1.27348e+06	273716	270862	234305	2	567.763	2.35
FLSTLHEVYL		Q9NPI6	5857756	5601253	5650917	3.47576e+06	3.85806e+06	3.53479e+06	2	611.329	2.36
RLIEETISI		O95249	50595856	52107916	47081724	20304912	18740076	18620168	2	537.314	3.09
RLIEETISIAM		O95249			742552				2	638.351	2.14
RLLEFELAQL		Q13464	5.41456e+06	3.33197e+06	4711039	2318914	2.45558e+06	2.25807e+06	2	616.356	3.22
RLLEIDPYL		Q04446	9306442	8.19579e+06	7.66449e+06	6577937	6162109	6842714	2	566.325	2.66
RPAVGRAQL		Q5JPH6	6.01107e+06	5.98783e+06	5207806	5.12055e+06	5.27493e+06	6.06876e+06	2	484.293	3.21
FLSTINVGL		P39687	4.89722e+06	5.23752e+06	5.22759e+06	4.42497e+06	5.3485e+06	7.36399e+06	2	482.278	3.13
RLLELETRL		O14578	21450680	18728936	19090990	9423812	8898089	9672014	2	571.848	2.86
FLSTSIAQL		Q99471	3332415	3.06569e+06	3.33031e+06	1809728	1.43363e+06	1.35075e+06	2	490.276	3.6
RPAYLVTL		Q9UBI1	4930705	4.2093e+06	4597918	1.32035e+06	1.73366e+06	1388738	2	466.782	2.64
RLLENMTEV		Q6P996	20189000	17517254	15945092	7483630	7084547	5.94588e+06	2	552.789	3.45
RPAYRKVFL		Q12772	31886754	25981990	27628862	21859518	20613618	21927530	2	575.348	3.04
RLLENMTEV	1xOxidation [M6]	Q6P996	4377186	4731431	4.86686e+06	11026029	12894913	13541738	2	560.788	3.06
RPRRTDLTVL		P19388	15237138	22104794	19723104	6268661	5753598	6101349	3	409.582	5.92
RPCKIVEM	1xOxidation [M8]	Q9GZV4	666243	1.40019e+06	1.56525e+06	991626	944990	1.03707e+06	2	496.257	2.48
FLTDREVRL		Q13464	24440448	18212878	19847602	12015805	11135580	10245208	2	574.824	2.41
GLDVDGIYRV		Q9BRR9; Q53QZ3	11046941	9778660	10024880	5269094	4.32895e+06	4.11624e+06	2	553.796	3.12
FLTEIENLFL		Q5VVJ2	4.58375e+06	3302906		3.94625e+06	2.73331e+06	1600893	2	619.837	3.36
GLDSNLKYILV		Q8IWI9	2957989	2.62605e+06	2.77502e+06	1.40782e+06	1.16016e+06	1.34511e+06	2	617.856	3.74
FLTKQEILL		Q99828	33603096	38467504	46048408	21484136	28725480	30549558	2	552.837	3.08
RLLEQKVEL		Q9H307	83939840	80757992	77677488	96594848	94929176	93553112	2	564.343	2.93
RLLEEIHAM	1xOxidation [M9]	Q8NEF9	756439		1.31901e+06	902142	1.30726e+06	928984	2	564.298	2.66
RLLEQLQEI		Q4V328	19195564	18543770	18575568	12405345	14039778	13278276	2	571.332	2.63
GLFDQHFRL		Q9Y2I1	19790486	20053994	18982876	7.87497e+06	8.21796e+06	9042165	2	566.798	3.23
RPRSSNAETL		P61289	2.50063e+06	2.78875e+06	3.6991e+06	1.40418e+06	1.50063e+06	890255	2	565.8	2.98
RPAPPMKGQL	1xOxidation [M6]	Q86TS9	3.72496e+06	3.10427e+06	4.92024e+06	2.7675e+06	2.72236e+06	3.10169e+06	2	555.808	2.46
RPARDMWVM		P15391	2543523	1.79306e+06	1.96245e+06				2	581.287	2.54
GIFSDIHLLAM		A6NDU8	1.31105e+06	886277	1.21878e+06	269687	191100	205685	2	608.823	2.67
RPAIVQNITF		Q9UL63	2567942	2.5566e+06	2.21195e+06	922571	1.01483e+06	1.1076e+06	2	579.836	2.96
GPNPKSSRTTL		P17480	5.02004e+06	8165335	7.3755e+06	3.32622e+06	3.00156e+06	2.70059e+06	2	579.317	2.84
RLLDYLVIV		Q8WXG6	1.31611e+06	927828	1.65265e+06	1320481	923832	923686	2	552.345	2.75
RLLDYTRTV		Q9NRR6	1.15041e+06	972005	1.03189e+06	802906	799358	841221	2	568.825	2.31
RLLDYVATV		Q9NR09	28124026	24132584	22315224	20630742	18218510	20715986	2	525.303	3.26
RILDYVINL		Q8NEA4	15922877	10298078	14523484	3.758e+06	4121757	3965902	2	559.832	2.87
RPRTAKMITM		P30874	1.11204e+06	817104	954398	378752	294523	324617	3	402.227	4.65
RLLDYVVNI		Q63ZY3	294755808	240460864	216066480	188439552	199655296	185650928	2	552.824	2.34
RPRSWRELPL		P26639; Q9BW92	37050137	37533357	35657772	10752466	1.11091e+07	11724689	3	437.254	4.35
RPRSTLVM	1xOxidation [M8]	Q9NVK5	802485	1.29173e+06	1.35736e+06	2.35323e+06	2.56331e+06	2598635	2	488.274	2.81
GPMKSGNFGGS	1xOxidation [M3]	P22626	3.21429e+06	3.46851e+06	4928994	7.13146e+06	7.20218e+06	7.18839e+06	2	527.735	3.79
RPASRFEVL		Q8IZ52	4.10131e+06	6015989	5812799	2.76851e+06	3.07352e+06	3.38253e+06	2	537.806	2.7
FLSEHPNVTL		Q9UH17	21523098	21270380	21207194	5.09777e+06	5.29257e+06	6.00762e+06	2	578.804	2.44
RPRSSTVMYI		Q96DZ1		657960	363553				2	605.324	2.1
FLSEVFAQL		Q5MIZ7	2.48098e+06	2.64565e+06	3522888	3077051	2675631	2.66335e+06	2	527.284	3.76
GLFDTAISL		Q12769	642948	618411	5435611	4.25748e+06	4687947	3.98883e+06	2	468.755	2.43
FLSFMNTEL		P31949	2314039	2.19283e+06	3.57159e+06	1.26902e+06	1.1345e+06	1.12369e+06	2	551.268	3.03
RLLEEEGVSL		Q9H6Q4	4.2214e+06	3.4827e+06	3.42301e+06	1.11238e+06	1.18848e+06	1.43991e+06	2	572.814	3.3
RPRSSTDALI		Q15751	4.81937e+06	3.82756e+06	5.10296e+06	2254896	2.60675e+06	2.67902e+06	2	558.312	2.8
RLLEEIHAM		Q8NEF9	7083292	6.05628e+06	5571976	1.40809e+06	1.58532e+06		2	556.3	2.71
RPDLLKVVREL		Q96SN8	2.75321e+06	1.98714e+06	2.27713e+06			448182	3	446.614	3.8
RLLEQVLLV		Q86U38	21199214	21851458	20999640	12348569	13583491	13936589	2	541.85	2.82
RLIESLFTI		Q12789	111710264	83567336	105373960	86207808	71788856	75436864	2	546.326	3
RLMDNSTSV		Q6KC79	2.04696e+06	2.51258e+06	2.48935e+06	1.30149e+06	1.51418e+06	1.27182e+06	2	511.75	3.1
RPRPGNILLQL		Q8TEL6	75342220	71410490	65664340	31579382	34892490	30384317	3	426.266	5.32
RLMDNSTSV	1xOxidation [M3]	Q6KC79		602436	912645	1.4206e+06	1.13094e+06	1.3578e+06	2	519.748	2.64
RPRPEYVAIF		Q6NUS6	5707091	5.56421e+06	4.67206e+06	1548875	1.42227e+06	1.55243e+06	2	624.349	2.17
RPRPEGMQTL	1xOxidation [M7]	Q9Y253	1.2614e+06	2.46199e+06	2.30038e+06	3.24114e+06	3.81647e+06	4.11399e+06	3	400.877	4.86
RPAGWAESVL		Q9UNK9	1.2507e+06	991192	1.02732e+06	845762	825869	801945	2	543.291	2.44
GLIDELNQA		P30084	1.47881e+06	1.46753e+06	1.39368e+06	2.53094e+06	2016320	2.65895e+06	2	486.754	2.85
FLWERPTLLV		Q6IN84	6322876	5.53613e+06	7.68173e+06	9400467	8604460	8873871	2	637.369	2.73
RIMEAIENV	1xOxidation [M3]	Q9H0K6	3.12494e+06	4.05824e+06	7.92952e+06	6684661	7198784	4.32331e+06	2	545.782	2.53
RPRPEGMQTL		Q9Y253	4942128	5.19846e+06	5.8066e+06	1.67711e+06	2.06498e+06	1.80696e+06	2	592.813	2.27
RPRPDEERPL		Q86YV0	9.03986e+07	8.3533e+07	9.42382e+07	4.14635e+07	5.28751e+07	58167529	2	632.842	1.54
RLMEAMSEV	2xOxidation [M3; M6]	Q9H267	307811	636307	488926	1274187	1.48623e+06	1.48023e+06	2	549.252	3.15
GMYVFLHAV		Q9P0S3	22571616	19712334	20938058	4156420	4.16002e+06	3442889	2	518.768	3.12
RLMEFNSLI		Q13535	3.44935e+06	3.21437e+06	3.03615e+06	990926	907771	907533	2	561.802	2.68
RIMEFTTTL		P78527	22113956	23536468	21531630	8.26861e+06	7246538	8292714	2	556.295	2.49
GMYIFLHTV		Q8N138	135381952	128917496	134215272	35249180	34852684	27834878	2	540.781	2.59
GMYGKIAVMEL	2xOxidation [M2; M9]	Q16531	4.47697e+06	4611933	5.13821e+06	12255022	13129996	16239510	2	622.306	2.84
GMYGKIAVMEL	1xOxidation [M]	Q16531	34857199	35087200	35847598	25133967	23607844	23788346	2	614.31	3.12
GMYGKIAVMEL		Q16531	49043708	52048864	47641216	5818017	5276637	4339803	2	606.312	3.52
RPRMNANSLL	1xOxidation [M4]	Q49AN0	934246	1.04595e+06	1.06224e+06	1383296	1.64212e+06	1.74006e+06	2	594.319	2.12
FLWPKEVEL		Q6F5E8	9538825	5.81975e+06	7.96409e+06	11766176	13602093	13350173	2	580.821	2.08
GMYETPLFL		P12270	7148746	5.62081e+06	8366669	2.45167e+06	2.03392e+06	2.04821e+06	2	535.765	2.42
FIWPMLIHI		Q86XP3	3.14611e+07	27609142	23462634	5.64018e+06	6.40368e+06	3763303	2	585.331	2.59
FLVTVIHTL		O60486	20926248	19297938	19765836	12969552	15521743	12744188	2	521.818	3.28
FLTYDICEV	1xCysteinyl [C7]	Q8IY18	2.90021e+06	3.11517e+06	2.58562e+06	3.09911e+06	3.26176e+06	3.00161e+06	2	611.262	2.41
RLISTLENL		P54132	5.4362e+06	4901524	4910995	2.13042e+06	2.19323e+06	2.95189e+06	2	529.814	2.43
RLISKFDTV		P06730	10921312	12453492	12030272	7.21544e+06	7591305	6.222e+06	2	539.816	2.59
RPRPTEATVSL		Q92619	98646060	109118900	102982852	80846496	86644984	97865500	3	409.567	6.68
FLVDGVCTV	1xCysteinyl [C7]	Q8N0X7	39085944	34539956	35316692	28278576	27498406	28986620	2	536.246	2.51
RLLESVVVL		Q5U3C3	10390550	9664323	9545094	10071179	9477960	10925756	2	514.329	3.08
FLVDIMEHL		Q7L775	15145685	7.77203e+06	16656686	5.33887e+06	5420062	4950124	2	558.791	2.91
RILETLVML		Q8WVP7	1.04005e+07	2.61399e+06	9.74209e+06	9.3594e+06	1.05244e+07	8.56269e+06	2	544.331	2.81
RPRPSWITTM	1xOxidation [M10]	P42785	1.94497e+06	2.28514e+06	2.12161e+06	4.71748e+06	4.56214e+06	5.27332e+06	2	630.829	1.64
FLVDSQFMV		Q9UHW5	2.95138e+06	1.3258e+06	3.31791e+06	1.87602e+06	1.58977e+06	1.4031e+06	2	543.27	3.19
FLVDSQFMV	1xOxidation [M8]	Q9UHW5	2.26842e+06	2.07253e+06	2.44319e+06	3.9979e+06	4321096	4.71755e+06	2	551.268	3.45
RLIEVNGVDL		Q8TEW0	9280135	7.3249e+06	7490162	3.45184e+06	3107229	2.92452e+06	2	564.325	3.04
FLVEEEDLFL		Q9C037	8.78647e+06	16649758	896592	8514092	9737045	10919927	2	627.319	2.02
RPDATKVLIII		P20701	8.56714e+06	8.23278e+06	7.9755e+06	5.66146e+06	5.39464e+06	7.00078e+06	3	413.599	5.04
RLLEVTNTIRV		Q460N5	2.14995e+06	2.05514e+06	1.50682e+06			1.55801e+06	3	438.602	4.07
RLLKSKLYL		P10620	23321258	28618430	22274980	15657998	16250122	16796964	2	567.373	2.71
GLGEGFQTVRV		O75143	1.27546e+06	1.11173e+06	1.23417e+06	296483	308928	339908	2	581.814	3.11
RLIKSMESV		P24928	4027041	4772709	4.42167e+06	1.40158e+06	1497804	1607417	2	531.802	2.51
RLLNILMQL		O60264	2.23003e+07	2.01309e+07	4.36065e+07	19590854	18619078	14235434	2	557.344	3.15
RPRPSGEEVL		P33992	23405262	24121730	22672374	9271193	12493114	8640423	2	570.312	2.95
RLLNILMQL	1xOxidation [M7]	O60264	20227479	9898358	22000084	43117424	49701916	52171650	2	565.341	3.04
RLINQVLEL		Q9UIL1	31345382	30524772	31921762	17607030	18343718	22045726	2	549.337	3.08
RPRPNWQSEM	1xOxidation [M10]	Q96ST8	694648	1.34405e+06	790774	1120093	1.38892e+06	912518	3	439.544	3.8
RPAKYKDANIM	1xOxidation [M11]	P25054	140699	205706	315150	231638	203476	171545	3	441.568	3.85
RPRPGTGLGRVM	1xOxidation [M12]	Q9BVK6	106074552	231240592	248701264	283064224	542707520	583320768	3	438.247	5.17
RLISETTSV		Q06136	3.18245e+06	4368724	3781269	1999308	2.00842e+06	2.54846e+06	2	503.282	2.3
FLVQNIHTL		Q8TDN6	24704958	22185078	23709460	20390572	17605538	22512036	2	542.811	2.8
RPRETRVIAVL		P33076	109711128	105585008	95541552	64998620	90531312	58141904	3	437.274	5.7
RPDYRNITF		Q99707	9804070	8787850	8.21222e+06	4264187	4.26418e+06	4.08941e+06	2	591.306	2.63
FMLPDPQNISL	1xOxidation [M2]	Q8WW01	3.18987e+06	2.38451e+06	2595676	3.60094e+06	3.91702e+06	4175307	2	645.824	3.27
RPMNENVQM	1xOxidation [M]	Q9BSE4	854441	885352	998245	656512	689712	626874	2	567.755	2.63
RPFYKMML		Q96PU5	3078221	3.21532e+06	2.6299e+06	786338	428060	435607	2	543.285	1.82
RPHGRTVRL		Q9H9Y2	854798	507483	2275463	1.00115e+06	995086	612324	2	546.331	2.51
RPMEFEAAL		Q9H9L7	2454062	2.09808e+06	1.89856e+06	713075	755921	780918	2	532.266	2.46
RPHHKILDM	1xOxidation [M9]	Q08J23	82948.3	65622.8	207680	251284	269672	198745	2	581.811	1.78
RPMDSLDSRL	1xOxidation [M3]	P42229	712554	760464	916028	633774	852154	883668	2	603.3	2.27
FRKDSSYEL		Q9HBE5	2.95267e+06	3.35285e+06	2.16533e+06	663748	704267	709319	2	572.785	2.49
FRKEAGDFY		Q9UGU0	34711484	43807124	33980408	12790953	16357080	12729644	2	566.775	2.86
RPHLAGTHTSL		Q8IYD8	969649	699761	880684	495656	507349	488595	2	595.325	2.01
RPMDKTVLF		Q8NG31	13877115	13363443	12284422	2.48328e+06	2.88921e+06	2.3815e+06	2	553.805	2.3
GLMEDLLKL		Q8WYP5	1.31814e+07	1.06565e+07	2.09341e+07	5545752	5068041	7.58922e+06	2	516.294	3.05
RPMNQMSQTL		Q8IZL2	342016	415402	351320				2	603.291	2.61
RPHLTQHMSM		Q96PQ6	1.67915e+06	1.69856e+06	1.49025e+06	346546	348549	241348	3	413.203	3.53
RPIWQLSHF		P04035						831943	2	592.322	2.22
RPHVSPRHSF		Q01201	466929	340315	550909	174419	218791	191243	3	407.22	3.71
GLMDDVDFKA		Q9Y4L1	4316434	3.93484e+06	3.32073e+06	2.87458e+06	2559092	2235137	2	555.76	2.86
FYPLFVHMY		Q15542	1.95402e+06	1.58116e+06	2.10938e+06	408042	378676	268911	2	608.796	1.8
RPLSREITM	1xOxidation [M9]	Q5VZE5	1217711	1.07687e+06	1.31962e+06	828728	966043	1.11173e+06	2	559.803	2.4
GLLERVKELQA		Q00341	4.08523e+06	3.83516e+06	3.65499e+06	2.1397e+06	1.64038e+06	2.27593e+06	3	419.25	4.44
RPKEGTSTL		Q9Y5W9	20092294	18051334	27262154	9892251	10527632	10111665	2	494.774	2.85
FRNVEVLIY		Q5VZM2	29010660	31254422	34087648	9030017	11807298	17176752	2	576.824	3.12
RPLSKTVRF		P62280	5.49175e+06	6.24178e+06	6602562	2.25743e+06	2.69047e+06	2871067	2	552.338	2.14
RIWGELYKV		Q13823	1.69336e+06	1.79418e+06	1.77862e+06	696503	957629	860388	2	582.333	2.64
RLWGIPDQARV		Q8N1G2	2.04541e+06	2.31463e+06	2158261	1.56255e+06	1.70264e+06	1.77833e+06	3	437.582	4.26
GLMDEKLLHNVL		Q9UPN3	2.22963e+06	2731644	2.14648e+06	881987	631010	882459	3	461.255	5.02
FRPLYTHEY		Q99442	47640330	44006202	39423484	1.33061e+07	14267568	1.44996e+07	3	409.205	3.46
RPFTSGQTSVTL		O43296	618162	513526	460167				2	647.344	2.22
RPMPPEARRL		Q6W2J9	1.14748e+07	1.34893e+07	1.19847e+07	2.81532e+06	3.07581e+06	2.84007e+06	3	408.233	4.97
GLIEDHFDVTV		Q9NZ08	20621130	17317794	17230110	12596364	13372106	12778011	2	622.812	3.06
RPFHGISTVSL		Q5VZ89	2.15692e+06	1.81756e+06	1.88599e+06	833242	911356	963539	3	405.228	4.4
RPNDSRMLVAL	1xOxidation [M7]	Q9UJX2	7.11287e+06	8.36863e+06	8.74253e+06	1.06675e+07	1.235e+07	1.17994e+07	2	644.346	2.2
FQIGPVAGV		Q14246	6204914	5982701	5.82739e+06	2.08484e+06	2.51056e+06	1.87888e+06	2	444.253	2.96
RMISEELVAA		Q9UFC0	7604972	5.57249e+06	5.47706e+06	1.38951e+06	1.53243e+06	1.46474e+06	2	559.798	3.42
RPNDSRMLVA	1xOxidation [M7]	Q9UJX2	5.85592e+06	2.9769e+06	5.23888e+06	4252376	4515272	5.40671e+06	2	587.803	3.02
RLVEIQYEL		Q14161	41680412	33940008	34183420	35761168	41976768	36838944	2	581.827	3.08
RLVESKVEL		Q9NR31	5.07423e+06	6077920	5.12101e+06	1.60838e+06		1770239	2	536.822	2.78
RMLIKLLEV		P11277; Q01082	24292010	22467138	24807584	5.95476e+06	4.7494e+06	5036766	2	557.854	2.74
RPNDSRMLV		Q9UJX2	13566963	15447644	12290501	4.7705e+06	4.3464e+06	4803352	2	544.287	2.52
RPFLERRDL		Q9H2G4	1.11072e+07	1.18035e+07	1.02691e+07	4335652	5686832	3.71535e+06	2	601.343	2.45
GLMGAGIAQV		P40939	12736922	11114579	11251249	7.14248e+06	6.49882e+06	6197959	2	458.749	4.09
FQNPFRSEL		P18887	13263219	12818731	13320739	2952910	2.63583e+06	2780802	2	569.288	2.7
GLLEKLTAI		Q92750	4182284	3.36675e+06	3.66687e+06	2.80996e+06	3.15314e+06	2536639	2	479.303	3.04
GLIEKNIELF		P26358	785482	1.01756e+06	847247	957496	873694	880186	2	588.337	2.8
RPMYGAVTSF		Q9UKT5	6.52195e+06	5438805	5120349	1.45013e+06	1.6232e+06	1.77227e+06	2	564.778	2.47
GIMKKAYEL	1xOxidation [M3]	Q06413; P11831; Q02080; Q14814	45804272	54414224	54905192	59642540	79287976	80136456	2	534.792	2.63
RMLHFLTAV		Q8WWM7	33936284	28856108	27582452	9100079		11492715	2	544.308	2.95
RMIGQICEV	1xOxidation [M2]; 1xCysteinyl [C7]	P49815	3.82817e+06	4.58904e+06	4.4388e+06	5469427	6201992	7191639	2	592.267	1.98
RPMQRKLVTL	1xOxidation [M3]	Q5TC82	979837	1.16227e+06	1.09827e+06	1.77261e+06	2.14425e+06	2212107	3	419.92	4.94
RPMQRKLVTL		Q5TC82	3.10057e+06	3.023e+06	2.97979e+06	1.59906e+06	1.68082e+06	1.87129e+06	3	414.589	4.39
RPFTRTGL		Q14689	1.53038e+06	1.93545e+06	1.66851e+06	1.55234e+06	3207546	1.76917e+06	2	474.275	2.81
GLMGAGIAQV	1xOxidation [M3]	P40939	3.14509e+06	2.89362e+06	3.3311e+06	7019483	6361269	7794158	2	466.747	3.61
RPFLSRESL		P0C7P4	30136730	31581174	24679568	15260553	13345688	14231242	2	552.812	2.3
GLLEARGILGL		Q99741	6979023	5.64905e+06	5999312	1.18042e+06	1.13789e+06	1.13757e+06	2	556.345	3.27
RPIRQRVYSL		Q96EK7	2.01227e+06	2.38529e+06	2.21147e+06	971477	1.13943e+06	1.11926e+06	3	429.927	4.13
FVSAGIQTSF		P17844	3.96422e+06	3.23439e+06	3.28353e+06	1.3837e+06	1.31822e+06	1.53039e+06	2	528.772	3.11
RLYSVSYLL		P21333	14604638	13439185	12074338	5.42352e+06	5489413	7162285	2	557.319	2.68
RLYTEPLLV		Q969N2	9121532	8402738	7.61122e+06	3.39947e+06	3.04163e+06	3.80024e+06	2	552.326	2.45
RPLEDREQL		Q9Y4H4	532089	638071	620688	217211	188538	257580	2	578.309	2.2
RMDELFVLI	1xOxidation [M2]	A9UHW6	321017	251157	748372	1.30685e+06	2.101e+06	2.05387e+06	2	576.31	2.03
FVMETFVHL	1xOxidation [M3]	Q9BVK8	4.3524e+06	4554945	4.89806e+06	11397713	12398643	13731677	2	569.783	2.74
RMAEIGEHV		P27708	1.01975e+06	1.60508e+06	1.32846e+06		675396		2	521.261	3.05
FSLEYRVFL		Q15181	3.91254e+06	3.32148e+06	5107970	1.88698e+06	2.0668e+06	2.03878e+06	2	587.319	2.61
RPKTVRDTLLAL		Q7Z5L9	8891583	5.90935e+06	6662859	3.67089e+06	3.54621e+06	4264221	3	461.621	4.88
FVLPVATQI		Q99622	3.2617e+06	2.59136e+06	3699058	1.6308e+06	1.92684e+06	2.0016e+06	2	494.297	3.31
FTLGTTVFL		O43677	484406	414462	2.09396e+06	460261	1.57779e+06	1.56434e+06	2	499.782	2.73
RMASRVDAV	1xOxidation [M2]	Q9HD42	337627	381878	598516	1.19905e+06	1.24166e+06	1.10723e+06	2	510.766	2.62
RMDTVIWFV		P50443	357482	281415	377546				2	583.805	1.96
RPKTFGMDM	1xOxidation [M]	Q08116	72698230	79599266	79482428	82100938	88277018	87426108	2	549.757	2.81
RPKSSQIGAVV		Q9NVS9	2.17096e+06	2295257	2.28164e+06		687467	577148	2	571.338	3.2
FVADEGICYL	1xCysteinyl [C8]	Q92890	6.8379e+06	6594826	6590283	3.40003e+06	3.49073e+06	3.14078e+06	2	624.767	3.11
RPKNLMQTL	1xOxidation [M6]	Q9Y2D5	1.12151e+07	11493585	1.10363e+07	22374615	22942478	27679519	2	558.813	3.11
RMDELFVLI		A9UHW6	4.80249e+06	4.18859e+06	6275213	1.45194e+06	1.06562e+06	1.40074e+06	2	568.313	2.54
GLIGVGLINV		A3KN83	24672680	22800852	33994656	26429772	24447412	22346162	2	477.802	3.95
FVLPELPSV		P53990	18679930	15869855	27150668	22293182	23424256	22749850	2	500.79	3.02
GLLGTLVQL		P35222	71182370	4.55085e+07	229192928	89771640	67457264	175592288	2	457.289	4.01
GILGIQPPSV		Q9UPN6	5.39119e+06	5.00394e+06	4.4798e+06	2755702	3.10105e+06	2.95938e+06	2	490.792	3.11
GLLGNVVNI		Q92611	8396037	8238291	8813455	2.25907e+06	2578865	2.64663e+06	2	449.772	3.23
GLLGNVAEV		Q7Z7L7	3503815	3.61818e+06	3.2418e+06	4.77493e+06	5.25272e+06	6184693	2	436.248	3.19
FTTDLFGRDLS		P52597	1.77739e+07	1.81294e+07	18614082	11949512	14426644	14965509	2	636.317	3.22
GLLESRLDPYL		Q9UJX6	3.7984e+06	3.08249e+06	3.26261e+06	1.80052e+06	1.88613e+06	1.90833e+06	2	638.351	2.99
RLYSGVLITL		Q96S94	8.09463e+06	6425422	7.32119e+06	4.80707e+06	5.13749e+06	6.10552e+06	2	567.848	3.31
RMFADDLHNL		Q4U2R6	976445	686412	706756	151207	116608	159371	2	616.298	2.74
RPIRKGDIFL		P55072	4.66788e+06	6.66578e+06	5.29525e+06	2.19913e+06	1.47951e+06	1.64764e+06	3	405.584	4.77
GILTKELLHSV		Q9Y217	19434695	11815726	1.14758e+07	3.91779e+06	4.18476e+06	4.32747e+06	2	605.363	3.04
FRQIIAVVL		Q9BUV8	14039948	12499325	12856392	3.91453e+06	3889964	3.1957e+06	2	529.839	3.03
GLLSIFTKV		Q6YHU6	13064486	11155995	14898344	8.25488e+06	8.01285e+06	7.59982e+06	2	489.305	3.6
RLYDPASGTISL		Q9NRK6	13862691	12979732	13411974	7845150	6.99685e+06	6675225	2	646.845	3.39
RPKENSMSTL	1xOxidation [M7]	Q9H992	1.00702e+06	1253702	1.84082e+06	1619954	1.68402e+06	1.79786e+06	2	589.795	3.04
RPIMFRGEV	1xOxidation [M4]	Q13283					2.51715e+06		2	560.8	1.85
RLYDTHITV		P51784	38715644	33586724	32252478	2.53185e+07	2.49936e+07	30987634	2	559.303	2.44
RLYEITIEV		Q8TEM1	9964527	9809469	10317283	26047115	28246646	28805346	2	568.322	2.65
RPIMFRGEV		Q13283	7.64982e+06	9247447	7.61593e+06	3669056	3485653	3.04688e+06	2	552.803	2.25
RPIEGRVVNAM	1xOxidation [M11]	P48059	247627			127113	178785	232328	2	629.34	1.88
RPLGTRLGF		O43674	49531504	48869296	46516188	17999998	16888694	19022388	2	508.803	3.13
GLLQINDKIAL		O43929	5.79389e+06	6.38801e+06	6140277				2	599.363	3.41
RPIGEFSRTHM		P30825				498146	552991		3	444.228	3.9
RPIFPGKHYL		P28482	2.51999e+07	2.80009e+07	2.6773e+07	1.55953e+07	1.60128e+07	1.72051e+07	3	409.905	3.57
FRTNFFIQL		Q16540	4635896	4141613	5220940	1.59103e+06	1.59794e+06	1.99598e+06	2	593.325	3.27
RLYHELVGL		Q92619	7409724	6.23126e+06	6.42958e+06	2831861	2741254	3.26657e+06	2	550.317	2.24
RPKENVTIM		Q9HBG7	7317142	7.6218e+06	7208004	2.50768e+06	2.44825e+06	2.52773e+06	2	544.3	2.85
RPKENVTIM	1xOxidation [M9]	Q9HBG7	1.42474e+06	2.45236e+06	2.11869e+06	4.88656e+06	5667641	6.56958e+06	2	552.298	2.05
FRVDYILSV		Q5JWF2	12269310	11561615	11833851	5.07953e+06	5.43786e+06	5.45749e+06	2	556.311	2.72
RLYQGINQL		P43246	46725344	41119260	40527988	17235050	17520618	20742748	2	552.811	3.2
RMFDGKFVV	1xOxidation [M2]	Q8TAS1	5.25333e+06	4099098	5.01772e+06	11287650	1.17027e+07	15029939	2	557.789	2.72
FRVFLQYEF		O95466	629290	342263	592474	72750.8	137813		2	624.823	2.18
GLIQNGDWTF		Q30167; P79483	1.71711e+06	1161266	1.28573e+06	599395	377934	440660	2	575.78	3.11
RPRETRVIAV		P33076	7250768	7.13794e+06	5.90149e+06	6.28077e+06	6.8215e+06	6.59012e+06	2	598.865	2.84
FQAGSGIYHV		Q6V1X1	7.03587e+06	5.89087e+06	5.33459e+06	2.898e+06	2.88203e+06	3.0358e+06	2	539.769	3.12
RPNNAYTAM		Q9Y5A9	7.93119e+06	8365177	8035854	3081801	3150871	2.66084e+06	2	519.245	2.72
FPACVSLVL	1xCysteinyl [C4]	P04035	9578304	7.88788e+06	3.73793e+06	2686825	3.0093e+06	2.87758e+06	2	534.267	2.24
RMVHILTSV	1xOxidation [M2]	Q99700	2.36679e+06	2783892	2.87017e+06	3.60975e+06	4.93511e+06	4349842	2	536.303	2.14
GLIDHQTYL		Q15149	45942076	37463560	35006408	24929298	28037154	24744464	2	530.277	2.85
FPDEFHLQTL		Q96QK1	3.21624e+06	2.56699e+06	2426582	1.50452e+06	1.38697e+06	1.63951e+06	2	623.808	2.45
RPRDSQLYA		P82930	1.07013e+06	1435559	1.25004e+06	423251	409647	460132	2	553.291	2.43
RPRDLHGDLL		A2A288	692341	978825	748430	356529	527593	437783	2	596.333	2.02
GLVKEGLVMV		Q7KZF4	5.75356e+06	5421721	5.07022e+06	887980	1.03419e+06	869193	2	522.81	3.47
RLQHTLVSV		Q9NVX7	4827703	5345123	4526768	2.9847e+06	3.41223e+06	4.00244e+06	2	526.814	3.01
RPRDKQMELL		Q9BUP3	7.97005e+06	8.34117e+06	7467033	3.21761e+06	3.228e+06	3.77238e+06	2	643.356	1.72
GLADNTVIAKV		P26639	19743666	15016420	14918415	11391042	11817962	13321572	2	550.819	3.81
GLADITQQL		Q9NYV4	3561283	3.05885e+06	2.85712e+06	1.57056e+06	1591414	1.7669e+06	2	479.764	3.27
RPEKLRDSL		O95876	371573	326502	301089	272704	258232	250871	2	557.322	2.2
RPRDKQMEL	1xOxidation [M7]	Q9BUP3	397812	380837	667943	1114633	1.33499e+06	1.22176e+06	2	594.811	1.75
RPRDDSDSTL		Q92797	378096	623758	447400	130893	114842	140774	2	581.278	2.31
RPRDDGLMDL	1xOxidation [M8]	Q7Z401	1.76938e+06	1.96959e+06	2.0104e+06	1.48946e+06	1.50526e+06	1.68629e+06	2	602.293	2.27
RMVHILTSV		Q99700	7.73646e+06	8838324	9006609	3.07293e+06	3.00501e+06	3.05304e+06	2	528.305	1.8
GLVEQLYDL		Q9Y3T9	6.31899e+06	4.18831e+06	6169559	6950802	6702229	7869449	2	525.279	2.67
RMVAEIQNV		Q13342	10059382	9442803	9425503	2.98701e+06	2.9778e+06	2.54039e+06	2	530.284	3.23
GIVEGLMTTV		P04406	3.9455e+06	3.65674e+06	3.30636e+06	455866	429937	457982	2	510.276	3.65
RLQTVVVYL		Q8N163	10428797	8910268	6.73048e+06	2.87198e+06	2811840	3.83703e+06	2	545.835	2.81
RPRDALPRLL		Q86Y56	2.64128e+07	3.99331e+07	22186809	11150461	1.10887e+07	1.13955e+07	3	402.919	5.5
GLADCLLYL	1xCysteinyl [C5]	Q14669	6.96889e+06	6637706	8401430	8.17852e+06	8374401	8652135	2	550.262	2.13
RIRAIENIDTL		Q15435	4.16874e+06	3.28957e+06	3.30076e+06	461641	526465	641568	3	438.589	5.19
RPELGPRL		O95155		672287	548613			397601	2	469.283	2.9
RPRDDSFHVIL		Q8TBB1	11915221	12165303	10559500	5758907	5786208	5.26377e+06	3	452.245	3.86
GLVDEKALAQA		Q13363	5851325	5272049	4886150	4457934	4.45113e+06	4.03134e+06	2	557.809	2.93
RPEHNRSEAL		Q9NZV6	561524	571828	619881			57307.6	3	403.543	4.36
RLQETLSAA		P78527	1.64291e+06	1076842	1.1516e+06	1.05873e+06	763423	1056516	2	494.775	2.95
RLQAFDFLL		P49815	2940430	2.63529e+06	4005056	1.32528e+06	1574442	1264355	2	561.819	2.47
RIQALRQAL		A8K8P3	4591027	5.11553e+06	4675115	2627094	2.67217e+06	2.48211e+06	2	534.835	2.51
RPDWTRDSTHL		P18887	1.3397e+06	1.35073e+06	1.24306e+06	365176	338719	406770	3	461.896	2.9
RLQDAIAKV		Q69YQ0	40921296	46262492	42763952	37435812	40452736	33350756	2	507.309	2.99
GLWGTVVNI		Q86VV8	3.10983e+06	2772785	5.7908e+06	6.62134e+06	6479253	6.79254e+06	2	479.772	3.18
RLQDELVTL		Q9UPN3	34756432	34366232	32853150	21314394	18746216	22214456	2	543.812	2.96
RLQEDLQSV		O75912	2.16715e+06	1.61792e+06	1.90749e+06	3.38543e+06	3.26374e+06	3.26356e+06	2	544.291	2.89
RPREQNGAIYLP		Q95460	4.00576e+06	4.22121e+06	4110199	1.81699e+06	1.74058e+06	1.87517e+06	3	471.924	4.14
RLQEEINEV		Q70UQ0	69809688	67084124	72946160	44118296	53709248	54804688	2	565.296	3.43
FMMEIIFKL	1xOxidation [M3]	Q96D96	962392	933818	1.34944e+06	1.03109e+06	1.21089e+06	1169734	2	594.314	2.28
RLQEEVHLL		Q674X7	22337114	19097470	19559176	9849795	10821139	10250709	2	568.824	2.66
RMYELVHRM	1xOxidation [M]	Q53GS7	3.31749e+06	4.30889e+06	3602667	2.38256e+06	1.62009e+06	2.66499e+06	3	417.543	3.51
RPREPPEQEL		Q8TA86	2.88445e+06	2.39498e+06	2.45053e+06	1.23429e+06	1.89337e+06	1.75077e+06	2	625.828	2.01
RPREGAMDEL	1xOxidation [M7]	Q9UKI8		235850	212314	211813	237026		2	595.285	1.56
FMQDPMEVFV		O00148	1825791	1.67663e+06	1.91368e+06	247069	206778	154260	2	621.78	2.87
RLQELELQL		O60281	4.67045e+06	4.52211e+06	4.20256e+06	2013150	1.80346e+06	2.14417e+06	2	571.332	3.03
RPREAKLVEF		Q9Y6A5	4.85631e+06	6.81458e+06	5.64478e+06	2.39912e+06	2.46436e+06	2.49857e+06	2	622.859	1.59
RPEDQRSSF		Q9UPZ3	1.49214e+06	1.70729e+06	2045638	465761	499838	482792	2	561.27	2.98
RPEDRILVL		O60344	7645582	7.2228e+06	7.6067e+06	4.00627e+06	4.05101e+06	3968103	2	555.835	2.74
FMVDRVVDL		O43502	2.69615e+06	2.51528e+06	2.32672e+06		588440	297268	2	547.289	2.57
FMVEKGPTL		Q8N2K1	3.05014e+06	2639675	2207039	494971	545107	628027	2	511.273	2.62
GLIDFAIQL		Q93074				9474827	13328360	15787763	2	495.286	3.64
RPREAEVRF		Q13438	2.41564e+06	2208930	2.54252e+06	1.7962e+06	1.70896e+06	1.66336e+06	2	580.32	2.34
FMNSVIQSL		O94966	1922419	1.31656e+06	1.44554e+06	376745	189047	315208	2	519.768	2.45
RLVEGLREA		P18074	2.16801e+06	2.98783e+06	2.67592e+06	1.55644e+06	1.76902e+06	1.81629e+06	2	521.804	2.75
RIRDVINVF		Q96S94; Q9UK58	52938776	44770564	48168456	29988736	26405854	30312620	2	566.335	2.72
RIRDVQHEL		Q9Y375	6451436	7826633	6773325	3.51188e+06	4.04105e+06	3943657	2	583.325	2.5
RISDVHFSV		O95503	47954072	43159588	42015712	16818730	17173218	16455219	2	530.283	3.05
RPQRATSNVF		P24844	2.21327e+07	2.48892e+07	2.42577e+07	1.12733e+07	1.10675e+07	1.45655e+07	2	588.318	3
RLSEAIVTV		Q5SWH9	35356384	30009868	31874076	16699441	18759894	18984688	2	494.295	3.21
RPQMVRSVEAL		Q13315	3335973	3.74152e+06	2.80139e+06	1.33022e+06			2	643.357	3.69
RLSEVQASL		Q9NXW2	78760548	91524254	79965302	24655506	23446684	33844626	2	501.782	2.7
RLSFARSEVQL		Q8IYB1	774971	525310	701639	267700	228760	284271	3	435.914	4.37
RPQLHKNTVL		Q14258	7.05227e+06	7.8798e+06	6.12109e+06	3720943	3.77584e+06	4.67356e+06	3	402.575	4.94
RLSQYRKEL		Q15027	570614		292202				2	596.844	2.14
RPQGGQDILSM		Q9Y265	936814	760102	654451	164056	127207		2	601.303	2.77
RPFERRLYV		Q12789	8.97475e+06	8.97528e+06	9.19828e+06	3.71758e+06	4.48825e+06	4.00992e+06	2	618.354	2.71
RPQERSYML	1xOxidation [M8]	P46100	277510	488518	357461	239762	381214		2	598.298	2.49
RLSDFTESL		Q9UBP0	2.06953e+06	1.67809e+06	1.80981e+06	1.94521e+06	1.89296e+06	2092105	2	534.272	2.92
RPPVTKASSF		Q9Y2K5	609138			127537	146691	171704	2	545.306	2.83
RMSDVVKGV	1xOxidation [M2]	Q71RC2	1.33048e+06	1764514	1.61207e+06	2.28002e+06	2.56407e+06	2890777	2	503.771	2.75
RMSDVVKGV		Q71RC2	7.76591e+06	7857237	6.73044e+06	2983035	3.10072e+06	3.35326e+06	2	495.774	2.86
RPNTTSSTGM		Q8TF74	318658	290358	480834				2	526.245	3.01
RMSARVDAV		Q7LBR1	3.19589e+06	2587632	2569428	1.01421e+06	926333	1.01619e+06	2	502.769	2.6
RLTDYVAFL		Q99627	33037338	22606444	28338582	18991964	17797902	16574550	2	549.303	3.11
GGSYRDSYESY		P38159	2.00295e+06	2.38955e+06	1.96618e+06	1.13478e+06	1.17839e+06	1125994	2	642.262	2.89
RLTELETAV		Q13561	3.07408e+06	3.18634e+06	2498440	436139			2	516.29	3.1
RITNQVIYL		Q14204	14577306	14139055	14025022	5.36632e+06	5.75211e+06	6.46959e+06	2	560.33	2.44
RMMDASVYL	1xOxidation [M3]	Q9NYU1	25523396	17114752	18323826	4101920	3.83163e+06	3.35071e+06	2	551.257	2.21
RLTPKLMEV	1xOxidation [M7]	O15372	61048884	93521312	75117056	110343480	138452304	148963728	2	551.818	3.04
RLVDLDWRV		Q9P000	21113030	20154284	20070558	7343253	8504231	7.71564e+06	2	586.333	2.42
RITALVFYI		P32249		5783495					2	548.331	2.58
RPRAVYAVEA		P55345	7031796	7365133	6644685	2.96602e+06	3.26913e+06	3.33771e+06	2	566.317	2.78
RPFEDQTSL		Q9H7B2	17970844	15605574	14846708	4.18832e+06	4922475	5000706	2	546.77	2.44
FPNIPGKSL		O15121	39715776	33746776	34282812	24533210	28621630	30048154	2	486.78	2.95
RLREEIEEL		O60763	2.97861e+06	3155768	3.21305e+06	1.27405e+06	1.88786e+06	1.48911e+06	2	593.825	2.4
GLTSTDLLFHL		Q14181	70163760	66666280	90201560	33489110	32107770	35239344	2	608.833	3.97
RLREHLVRF		Q9NWH9	3.81551e+06		3.20471e+06				3	409.248	3.66
RIRENRGLDAL		P52789	19495550	26290928	17547690	3023160	3063383	4.0193e+06	3	438.253	5.3
RPENRSFYL		Q9BQ70	16801570	17837422	18441850	5660892	5715363	5854577	2	591.307	2.78
FPKSSSADFGTF		P52594	1.11567e+06	1.79438e+06	1.70365e+06	920040	867851	1.0365e+06	2	645.803	2.37
RPRAPRESAQAI		P46013	1.09093e+06	1.79628e+06	1.77899e+06	1.19252e+06	1.23608e+06	1305981	3	451.257	5.39
GLTEALHFV		P07199	14876261	11802141	12541778	7492443	7.53942e+06	7737079	2	493.769	2.96
RIRERSESL		Q5SW79	563925	530208	1.05327e+06	713897	560401	698473	2	573.323	2.31
RLREVSEKL		O95071	2.99512e+06	3.25922e+06	2.98043e+06		1.01761e+06	975141	2	565.338	2.76
RIRKERPISL		O60271	5308994	5.45523e+06	5180029	2130779	2361264	2.15905e+06	3	423.27	3.39
FPNTNRWFL		P26641	12770117	5174634	1.21948e+07	3.34711e+06	3.77923e+06	4.21169e+06	2	597.806	2.79
RPEQRLALL		Q9UQE7	8.17879e+06	9865933	9371662	5541000	6498592	7394288	2	548.335	2.69
RIRNISNTVM		Q0VDF9	21406301	23993528	2.12767e+07	3.13397e+06	3.81558e+06	3.32978e+06	3	401.893	4.74
RIRNISNTVM	1xOxidation [M10]	Q0VDF9	7.03019e+06	6.67937e+06	7706830	1.75278e+06	4.22425e+06	4795217	3	407.224	4.43
RIRQEIQEL		Q9H270	13641661	15395132	15644602	4.41728e+06	5.37124e+06	4991639	2	592.841	2.46
RIRQVIQEF		P48723	1413369	1241645	1.22638e+06	435146	425756	566024	2	594.846	2.11
RPQYAEILL		Q15014	821502	521028	683278				2	551.816	2.63
RLSASSSISSA		Q9NP61	1.87951e+06	2.19986e+06	2.24412e+06	991260	1.27401e+06	945189	2	533.28	3.36
RLSDAQIYV		O14879	35904136	30794138	30499480	19692786	20706292	24167080	2	532.79	2.61
FPMGDRLYIGL		P49720	5.50687e+06	4.72639e+06	6178365	1.71197e+06	1.4799e+06	1.66383e+06	2	641.337	3.22
RPQSGRVLSA		O43598	1.36075e+06	2.08572e+06	2.08072e+06	1.3936e+06	1.67953e+06	1.66675e+06	2	535.807	2.79
RMTDGRTLVGC	1xOxidation [M2]	Q9BRA0	4.31545e+06	3.95941e+06	4.61067e+06	2.93065e+06	2.5631e+06	3.57197e+06	2	612.794	3.42
RMTDGRTLVGC		Q9BRA0	1.49641e+07	1.67936e+07	1.59864e+07	1.7601e+06	2.38466e+06	2.11694e+06	2	604.798	3.73
RPRAATVV		P10644; P31321	12698660	17835022	16838254	9396047	9011193	9964622	2	435.27	3
MPQKERESI	1xOxidation [M1]	P38919	662060	585153	880658	670162	649036	709092	2	567.285	2.63
NRFNYPFEL		Q9H649	13906878	12949768	13142402	2.66323e+06	2752439	2.87136e+06	2	600.296	2.86
GPPKYKDNPF		Q8N6H7	4.18116e+06	4453489	4117255	1195879	919068	1.26111e+06	2	581.798	2.99
KLVDRTWTL		O43930	5.09467e+06	3.89272e+06	4.15516e+06	2.82561e+06	2.9137e+06	2.68327e+06	2	566.33	2.49
LLQESLAQA		Q9NX09	17588032	10570783	12130441	5.13801e+06	5.54383e+06	4961443	2	486.772	3.77
LLQDSVDFSLA		P08670	5674495	5103257	5.20238e+06	4928421	5398007	4.54002e+06	2	604.314	2.45
KLVEYIVKA		Q2TAK8	6264786	6385909	6049142	6470274	5.34397e+06	4.26029e+06	2	531.832	3.24
KLVGEFLEV		Q15046			3.25518e+06		1.69154e+06		2	517.301	3.02
KLVGMSVLL		Q86VN1	2.74688e+06	2.5839e+06	2.251e+06	991699	1.0301e+06	1.12091e+06	2	480.301	3.22
KLVKEVIAV		P38117	101125024	89084672	96185872	33700328	40542856	41025756	2	499.834	3.57
KLVNILVQL		Q9NR09	31379486	24583836	32529080	18833406	17388964	17523032	2	520.347	3.21
LLQDKQFEL		Q96JC1	35214664	35408548	35950780	31290596	31732828	31605230	2	567.313	3.11
LLPDYYLVTV		Q7KZF4	6017701	5210045	7.49557e+06	4521580	4535906	4197629	2	598.335	3.59
LLPDNVHYV		P42285	8707261	8423254	7.42152e+06	6141079	5.77974e+06	6110973	2	535.287	2.65
ILNTLNITV		Q8TCJ2	1.75647e+06	1838182	1.96225e+06	1.8099e+06	1.94923e+06	1.95496e+06	2	500.805	3.38
KLWADRISL		Q7Z392	10306908	11269899	10486059	5.92178e+06	5521547	7058465	2	551.325	2.83
KLWDIINVNI		Q3SXM5	92413488	84384904	112838128	67663456	68754720	67775096	2	614.358	2.98
KLWDIINVNIA		Q3SXM5	645448	568444	695386		267746	285721	2	649.877	3.25
KLWDISEVMV		Q9HBH5	7.50455e+06	5.11812e+06	5.59265e+06	2.91899e+06	2784594	2.41715e+06	2	610.322	2.53
KLWDISEVMVG		Q9HBH5	439450	300706	442374	237639	223257	184012	2	638.833	2.02
LLNDRIWLA		Q9BR11	19347668	18930862	17893970	11781746	13000672	10671797	2	557.324	2.65
LLNDHIYVV		Q53G59	23037244	23398930	21733882	17569146	17002068	17861096	2	543.303	2.79
KIWDVSVNSV		O75083	14165198	10636077	11592271	6283837	5026875	5.63904e+06	2	573.812	3.73
KIWDVSVNSVV		O75083	5549170	5.62657e+06	6.8353e+06	3.71159e+06	4.57732e+06	3.09403e+06	2	623.346	3.59
KIVDFSYSV		O60566	12370019	12504891	13406974	9822209	8805295	12294471	2	529.282	3.38
ILQNKIDLV		P41091	97887792	87111688	81679144	30786318	32756230	37807848	2	528.327	3.12
KLTSVLEAV		P98198	1.36065e+06	1.39647e+06	1.66532e+06	1.0589e+06	1.03548e+06	1.15439e+06	2	480.292	3.39
LLWGNLPEI		Q86X60	18357372	25172206	20012428	18798854	14306501	16463246	2	527.8	3.37
LLWGNAVYL		O60333	1016235	950600	1.44845e+06	1.70809e+06	2.09861e+06	2.07518e+06	2	524.795	2.5
LLWERATEKV		Q15021	2361566	1.93163e+06	1.80501e+06			1.10812e+06	2	622.853	2.62
ILWEHLEIL		P14921	35556632	26092136	46358900	19042020	18078420	20324120	2	583.334	2.53
LLWDYVYQL		P41212				13834942			2	606.82	3.67
ILWDLDHLTHV		Q6ZS81	1.99112e+06	1.00932e+06	1.23652e+06	1.28574e+06	994866	1.41023e+06	3	454.579	4.6
LLWDKIHKL		Q86UY8	2.54641e+06	2306977	2216515	847484	775818	1.00513e+06	2	583.358	2.49
LLVPTSGIYFV		P01374	2.4992e+06	1.98489e+06	4340558	3.82804e+06	5585051	5.66095e+06	2	604.85	3.16
KLSDVWKEL		Q8NB16				5870889	4807478	5250118	2	559.316	3.25
ILVEADSLWVV		Q15208	1.05518e+06	903217	1.15074e+06	1.3202e+06	985767	1.07767e+06	2	622.35	2.75
KLWEAESKL		Q9NYP9	35210720	36859856	39521540	11534212	10762961	10746766	2	552.309	3.22
KISELTTEV		Q96LB3	1.34239e+06	1.53476e+06	1.62703e+06	483481	493360	733938	2	510.285	2.89
KLSLVAAML		P11021	7.78286e+06	7.54954e+06	7543127	1728864		1.72567e+06	2	473.294	3.05
KLSLVAAML	1xOxidation [M8]	P11021	2.08324e+06	1.81515e+06	2.17094e+06	1.88803e+06	2.17491e+06	2.80051e+06	2	481.291	2.96
LLTDYILKV		Q9UHY8		1.81717e+06					2	539.331	2.87
KLSSLIILM	1xOxidation [M9]	P50454	72861208	74235000	76261168	35626368	32395232	31666374	2	517.32	3.37
ILSQYITFV		Q9BZX2	14237215	11182877	17073980	8584649	9457236	9599604	2	542.307	2.87
ILSEVQQAV		P09874	24691720	20023060	20281974	22951922	20231028	22462268	2	493.78	3.52
KLTDQTLIYL		Q9Y2K7	5.71953e+06	5.31227e+06	5.04515e+06	2280250	2.58381e+06	2662597	2	604.351	3.11
KLTEMRGIYA	1xOxidation [M5]	Q8TDM0	1.15527e+06	1.2348e+06	1.48869e+06	1.3507e+06	1818742	1601711	2	599.319	2.63
KLTENLVAL		Q00537	21817710	17941134	18315530	13380828	12045969	15965810	2	500.805	3.21
KITEYLERV		Q9Y6W3	6.30174e+06	4591204	4527277	4240893	4064071	3.9079e+06	2	575.827	2.77
ILTELGLHFRV		Q9NP81	2.33077e+06	2.01769e+06	2.35842e+06	1.52611e+06	1.33741e+06	1.2206e+06	2	649.385	3.83
KIRKTIMQL	1xOxidation [M7]	P19388	14524629	12987096	1.28955e+07	8824541	9399529	9357818	2	573.855	2.63
IIMETVPQL		Q96N67	3.75649e+06	3.6887e+06	3.49042e+06	1.81602e+06	1.80392e+06	1.64144e+06	2	522.294	3.16
KLWNRLYRL		Q8IYD8	3.48344e+06	3.2375e+06	3.18934e+06				3	421.256	3.44
KMAEFLDWSL		Q9BTW9	3613918	4.0359e+06	4840183	588624	446144	479730	2	620.307	2.35
KMAELVHFL		P43365	39330176	42684916	33094170	9898572	10337507	10153208	2	544.302	3.31
KMAEMLVEL		Q9Y605; Q96HT8	97935688	98268072	86477632	26658532	24709270	20509632	2	532.28	2.87
KMAEMLVEL	1xOxidation [M]	Q9Y605; Q96HT8	62862742	60102275	62567474	77762332	73030708	72360622	2	540.277	2.72
KMAEMLVEL	2xOxidation [M2; M5]	Q9Y605; Q96HT8	1.04186e+07	10682325	11654142	36574212	43949670	49786730	2	548.275	2.66
ILIIDEIHL		Q8N3C0; O75643	6.26272e+06			1.76302e+06	2.11303e+06		2	539.829	3.2
KMDDKALLV		O00231	4560654	6.22276e+06	5655973	885186	932159	860401	2	516.792	3.39
KMDDKALLV	1xOxidation [M2]	O00231	2.25387e+06	2.23177e+06	2.30381e+06	1.83255e+06		2.18795e+06	2	524.789	2.35
KMDDPDYWRTV	1xOxidation [M2]	Q14137	6.63279e+06	5.1453e+06	5.17197e+06	8440563	7617101	11219105	3	481.219	4.28
KMDESKHEI		Q9Y490	623637	525071	700850	135647			2	558.771	3.12
KMDPVAYRV		P47897	4.33657e+06	5869199	4676584	1.86738e+06	1.7704e+06	1.38084e+06	2	539.79	2.6
LLIGTDVSL		Q9Y4B6	3.91854e+06	3.13421e+06	4.30208e+06	2.89354e+06	3.11311e+06	3.37637e+06	2	465.779	2.72
LLLGQLVEV		Q9NUT2	1.23156e+06	749643	1.74486e+06	2.34821e+06	2.3266e+06	2.31753e+06	2	492.311	3.65
KMDWIFHTI		P42336	6.76847e+06	7.19801e+06	6528173	655653	572904	645794	2	595.805	2.19
KMDWIFHTI	1xOxidation [M2]	P42336	2.15779e+06	2.2524e+06	2.51097e+06	2.4054e+06	2.45847e+06	2.63254e+06	2	603.802	2.61
KMEEFVYKV	1xOxidation [M2]	Q96A54	772840	1.14082e+06	940687	1.1015e+06	1.66318e+06	1.23932e+06	2	594.802	2.48
IILGKIWDL		Q9UBC2; P42566	4306337	3.56807e+06	5259902	3.55563e+06	3523604	3.37927e+06	2	535.834	2.12
KMFDLNGDGEV	1xOxidation [M2]	Q9BPX6			1.04455e+06	843318	1.00705e+06	1.08573e+06	2	620.779	2.52
LLIENVASL		P07203	295047737	2.86141e+08	309898927	1.81643e+08	1.85458e+08	1.92487e+08	2	486.292	3.26
ILLEKILSL		Q9Y263	3.93811e+06	3.13074e+06	4839239	5.1902e+06	4.87794e+06	4314172	2	521.349	2.59
KMFENEFLLL		Q12979	4.98412e+06	4.58713e+06	5.50034e+06	926720	860594	780169	2	642.338	3.63
LLLLDTVTMQV	1xOxidation [M9]	Q9Y678	606157	360405	1078111	1.25989e+06	1.24915e+06	1.57208e+06	2	631.357	3.5
KMADIEYRL	1xOxidation [M2]	P40937	7408174	10209951	9931992	8311317	9044777	9478570	2	577.797	3.28
KMADIEYRL		P40937	88996124	67545230	68257314	12129162	10892905	10287845	2	569.8	3.29
LLLNEEALAQI		Q9P2D3	4669448	3.61859e+06	4276992	1.56839e+06	1.75094e+06	1.7467e+06	2	613.853	4.17
KLWPEASKVKV		Q9NZJ4	7.96795e+06	8.20967e+06	7.8395e+06	6857863	6.68641e+06	9704376	2	642.887	2.83
ILMEHIHKLK		P84098	584453	567374	599113	269210	270769		3	421.255	3.59
KLWSETFDV		Q9NR81	12657985	12212108	12215275	13423751	12291562	16656016	2	562.784	3.1
ILMEFLLNV	1xOxidation [M3]	P22695				4.32106e+06	4501167	5023491	2	554.31	3.35
LLMDRVDEM	2xOxidation [M3; M9]	O15372	688721	1008620	1186432	1.84457e+06	2.42777e+06	2.78916e+06	2	577.264	2.2
KLYEEINQV		Q6UW02	6.87155e+06	6.37402e+06	6118318	3.4619e+06	3.57687e+06	4148413	2	568.303	3.05
KIYEGQVEV		P46777	862860864	1.19429e+09	9.67823e+08	405141280	379664128	3.81844e+08	2	532.785	2.99
KIYERTMAV		O43674	6236364	5.82821e+06	5549583	2303336	2.92198e+06	2.18136e+06	2	555.803	2.87
KLYESELTL		Q6EKJ0	1.04273e+06	1.07064e+06	1.24008e+06	963318	955788	1.14327e+06	2	548.3	2.59
LLMEHIQEI	1xOxidation [M3]	Q96SN8	14127784	12288108	13473302	13042157	14295130	16016798	2	571.3	2.36
IIMDDEFQL		Q9Y2Y0	4.42943e+06	3.19709e+06	3.86738e+06	1.26734e+06	1308721	1.09649e+06	2	562.271	3.28
LLMATILHL		P53618	22032630	18078646	31275792	8.28477e+06	9688618	9462384	2	512.815	3.55
KLYHNEVEI		Q14683	4503936	5485726	4727211	2.57647e+06	2.78693e+06	2.69606e+06	2	572.803	2.67
ILLSGIYNV		Q6ZVD8						3.60238e+06	2	496.295	2.72
KLYKEKGVYM		Q13535	1.15481e+06	1046844	607326	530241	752173	679716	2	629.846	2.35
KLYNPENIYL		P23258	52835792	46249752	50929576	20094912	22277098	20134652	2	633.84	2.5
KLYQHEINLF		Q03701	384739	206164		585745	520481	387249	3	435.572	3.64
LLLPGELAKHAV		Q5QNW6	57842600	53466204	51755358	22487353	23383860	20338712	2	630.887	3.01
KLYQRDLEV		Q96B01	28104068	28565844	25081196	9495023	10643251	9605515	2	582.325	2.67
LLLPEHVLVKI		Q6PJ61	3.63477e+06	3.20502e+06	3.55115e+06	1.58135e+06	1.36227e+06	726080	3	425.28	3.66
KLYTGLREV		Q13618	18594372	15400714	15261466	13015258	12528979	9555323	2	539.817	3.41
LLMATILHL	1xOxidation [M3]	P53618	1.63189e+08	159607231	154998976	73545106	82794634	77397248	2	520.812	2.96
KLRHIVDEV		Q15029	6479662	8599276	7843847	2.6869e+06	3.67319e+06	2629972	2	554.827	3.14
LLYDFQLINV		O60306			2653307	1.0297e+06	1.0757e+06	1.33597e+06	2	619.346	2.87
KIRERIIYI		Q01082	6.67794e+06	7.65315e+06	5.54402e+06	1.30537e+06	1.32677e+06	1.3979e+06	2	602.382	1.94
KLLSSVKEI		P00519	3.70539e+06	6.13356e+06	5855644	3.01998e+06	3.35464e+06	2.7484e+06	2	508.821	4.06
LPNFRHALVVF		Q5T280	455765	440146	504463	149543		116191	3	438.255	4.29
IPNEIIHAL		P52272	10935023	10738171	9049968	4.30038e+06	4.51664e+06	5422040	2	510.298	3.08
IPLLGKSSL		Q9NYP3	10235512	9785280	9532496	4.71806e+06	4493368	5423062	2	464.297	2.71
KLIVKEYEV		Q9H0U9	7.2608e+06	7366805	7.69358e+06	2.48435e+06	2.92868e+06	2.29139e+06	2	560.835	3.2
LPKTGTVSL		P49327	51973776	54026048	59680708	20580398	24117004	17976380	2	458.279	2.93
KIIYIVHDEV		P25788	3.87603e+06	3.68508e+06	2.75889e+06	149080	267693		2	614.85	2.14
IPKSKFLAL		P11171	8396322	6988941	5815722	7.75236e+06	6208046	5.58921e+06	2	508.829	3.2
IPKKTTDTASV		Q9ULV4	688893	2.07145e+06	1.98202e+06	961739	584087	485762	2	580.83	3.13
KLMDEVAGIVA	1xOxidation [M3]	O00154	1.56994e+06	1.41138e+06	1.48298e+06	2.04432e+06	2.34075e+06	2.79613e+06	2	581.313	2.02
KLMDGAFWGL		Q6UXM1	880973	764088	936777				2	569.292	1.97
IPKFAVATL		P28072	8691126	8285078	8880860	2753409	2867568	3266841	2	480.299	2.81
LPKEHAASL		Q9H0A8	2.78613e+06	2.6548e+06	2.77828e+06	956638	1.19875e+06	1.15855e+06	2	483.275	2.88
IPKDYKTMTAL	1xOxidation [M8]	P31321	395887	1.94707e+06	1.47299e+06	1.15064e+06	1.10074e+06	1.31141e+06	2	648.848	2.38
KLMDLDVEQL	1xOxidation [M3]	P12004	61990740	70656400	69655632	47709652	44811784	53539764	2	610.316	2.76
IPKDYKTMAAL	1xOxidation [M8]	P10644	1.61183e+06	2.4018e+06	2146970	1.75989e+06	2.13802e+06	2.30383e+06	2	633.842	3.17
KLMDQLEAL		Q9NP79	43243944	36907516	39267988	22859870	22764886	19788244	2	530.789	3.1
KLMDQLEAL	1xOxidation [M3]	Q9NP79	8.53126e+06	8.20787e+06	8264919	15735334	18734499	20778012	2	538.786	2.29
LPGGGRHSRSSL		P98153	565111	761112	747519	213932	243815	214322	3	408.558	5
LPFLSSSNLSL		Q9Y244	7.82483e+06	8.06724e+06	8860959	2.75897e+06	3.20659e+06	2.64589e+06	2	589.327	3.3
KIMDYSLLL		O60331	10138704	7274640	8506772	4.37421e+06	4149122	4.09525e+06	2	548.309	2.68
KLLSNSQTL		Q9BVW5	3.52561e+06	4020565	3162168	1.65234e+06	1.96783e+06	1.67086e+06	2	502.293	3.07
IPQGGRGAIQF		Q15437; Q15436	6.98961e+06	6.56953e+06	6.21901e+06	7.61828e+06	3.92187e+06	4.18953e+06	2	572.317	2.95
LPQLPLAAL		P23610	1.09294e+06	772982	1.60513e+06	553993	658234	567579	2	468.3	2.62
IPRSILMTTF	1xOxidation [M7]	Q16531	7173657	7476954	7818909	3820042	4261518	3.15047e+06	2	597.831	2.52
KLLGNIKNV		Q00688	16403062	19550014	17834128	12729377	16673054	13435554	2	499.822	3.51
KLILLITQV		Q15061	31157930	31921844	28722976	15555149	17107226	16062845	2	520.858	3.47
LPRPPPPEM		Q00325	48648053	22596446	26455258	5.75133e+06	6.135e+06	5648336	2	517.278	1.93
LPRNNSIGESL		Q86VY9	2.51214e+06	2.98172e+06	2918396	1.27017e+06	1.22482e+06	1049293	2	600.323	2.21
LPRNIGNAGM	1xOxidation [M10]	Q12912	1.45683e+06	1.73584e+06	1.92128e+06	1.25515e+06	1.74529e+06	1.26596e+06	2	529.774	2.39
KLLNHVTQL		Q9BVC3	7910307	8.03176e+06	7608088	4844589	4990592	4679346	2	533.325	3.41
KLLNLISKL		Q13794	23837566	24437586	28175206	6.88577e+06	5.56717e+06	6631732	2	521.355	3.48
IPRLPERMTTL		O95466	13090748	12142828	12694492	4134557	4.54313e+06	3.49936e+06	3	442.924	3.88
LPRKHIQGL		P41214	4977220	5.95754e+06	5.87392e+06	5174612	5592818	6436781	2	531.332	2.68
IPDWRRLPREM		O15318	4.73006e+06	3.72798e+06	3.44797e+06	1.17302e+06	1.08178e+06		3	490.266	4.46
LPRGRKQLAL		O60759	53058912	52819564	61176292	27847512	34342800	31912430	2	576.372	2.77
LPRFVRVNTL		Q96P11	6.1211e+06	5.40564e+06	5151428	2.9749e+06	3.13427e+06	3.54138e+06	3	405.584	4.17
IPREQQKAAL		Q9H9Y6	297917	276670	326794	272018	374434	282946	2	577.338	2.04
IPRENAQISL		Q9Y275	5665259	4.75669e+06	5081447		2244255	1.67153e+06	2	570.823	3.45
KILQELPSV		Q96ST2	21688584	18573724	19690346	18321962	19605744	18999264	2	513.813	3.06
IPRDPSQQEL		P49327	23934552	25942220	23628000	16776356	15192578	19203332	2	591.81	3.02
KLLQFYPSL		Q9GZY6	30362262	29529902	26924556	17983244	17754802	20230856	2	554.824	3.17
LPRDAANILVM	1xOxidation [M11]	Q9NWS8	952032	1.01277e+06	1.08813e+06	785950	835391	720488	2	614.84	2.65
LPRDAANILVM		Q9NWS8	6.7334e+06	5.79775e+06	6146551	944119	610000	626642	2	606.842	2.55
LPRALGSGFPHL		Q96CX6	2.54266e+07	2.34083e+07	2.25339e+07	5.0512e+06	1.02007e+06	4.19806e+06	3	422.243	4.44
KLLRSIILL		Q14674	16214132	14636967	14031788	4.43525e+06	4.45633e+06	3.36772e+06	2	534.879	1.9
LPRGKGIRLTV		P22090		615445	887818	211282	280344	317754	3	403.931	5.39
KIMDYSLLM		A2A3N6	4.01135e+06	3.57901e+06	3372108	566710	390058	398011	2	557.288	2.57
IPDSRRENEL		Q8NCY6	5.54841e+06	5.73043e+06	5.98337e+06	3.99915e+06	3.22191e+06	4.02067e+06	3	410.214	4.45
KLMEEIREL		Q9H582	10012723	7.93246e+06	7.8508e+06	3.18971e+06	3104517	2.66882e+06	2	580.821	2.96
LMAHAMEEV	1xOxidation [M6]	Q07666	2.56667e+06	3021058	3.29482e+06	2.86413e+06	3.45218e+06	3143687	2	523.736	2.7
KLQDQIFNL		O43665	62344456	52168528	56163308	23582110	26097810	27916954	2	559.814	2.87
KLQEEIEKI		Q8IWJ2	5.75542e+06	4.86839e+06	5278293	2216782	2.6557e+06	2.21734e+06	2	565.327	2.68
LLYYQTNYL		O75915	5.88297e+06	6.20155e+06	5.96881e+06	4534194	4.25429e+06	4.30456e+06	2	595.808	3.08
KLQEFLQTL		Q9NVI1	223175888	221583888	211328096	134779632	128935448	160258752	2	560.324	2.79
ILYSKTEHL		Q14997	2.38739e+06	3.33507e+06	2.7766e+06	989197	1.38161e+06	1.24073e+06	2	552.308	2.94
LLYQGPHNTL		P13612	21328250	18802740	19526282	28608416	28762980	28147578	2	578.312	2.55
LLYQEGAKMAV	1xOxidation [M9]	P14923	1.41544e+06	2.25035e+06	1.71839e+06	1.43674e+06	2.03406e+06	1.55016e+06	2	619.826	4.24
KIQEILTQV		O00425	108955384	94022320	86456528	33827604	35487352	35534500	2	536.324	3.34
KLQELNYNL		P42224	50190204	41681396	39105556	25540818	26622564	31412850	2	567.811	2.45
IMAQLPQEQKA		P35221	2.49283e+06	2490723	2472436	579607	482716	480949	2	628.838	3.5
LLYQEGAKMAV		P14923	4.61159e+06	3.92856e+06	3.49082e+06	1.02784e+06	1.0643e+06	947903	2	611.828	3.65
KLQNIMMLL		Q9NRZ9	37825460	30276872	39121588	4.09578e+06	3713386	2701194	2	552.32	3.06
KLQNIMMLL	1xOxidation [M]	Q9NRZ9	30490763	25100731	32179898	1.22218e+07	11684759	9.78394e+06	2	560.316	3.07
KLQPTPGIQKV		Q9HCE0	1005948	996694	888056	680935	710825	731837	2	604.872	2.94
ILYGKIIHL		P0CG13	33956960	38632260	34305088	37835236	39159916	41869248	2	535.341	3.6
ILYETVLTI		O43747	3.1389e+06	2.82765e+06	3.12186e+06	1623448	1.597e+06	1.56569e+06	2	532.815	3.1
KIRDVTKCL	1xCysteinyl [C8]	B5ME19	4.06892e+06	4.42053e+06	4.22446e+06	2.34554e+06	2.93254e+06	2830297	2	597.82	2.7
LLYDLADQLHA		P13804	25727892	23318802	22442544	12320330	11587256	12352242	2	636.335	3.8
KIREEYPDRIM	1xOxidation [M11]	P07437	1.72152e+06	1.81392e+06	1.54515e+06	1.20733e+06	1.27286e+06	1.35208e+06	3	489.253	4.95
ILYDKLEKI		Q99832	11984914	10016956	9105141	8664186	8307025	8.21962e+06	2	567.842	2.73
ILYPAAIVTI		Q9H2M9	690086		1.32508e+06	790675	872533	816516	2	537.334	2.21
KMFEVDMKI	1xOxidation [M2]	P51003	3.43244e+06	2.69865e+06	2952240	1.74688e+06	1.93796e+06	1.67764e+06	2	578.79	3.19
IMDATNILV	1xOxidation [M2]	P40763	499006	655584	711091	1.51798e+06	1.44003e+06	1.62258e+06	2	503.268	2.98
IMEDIILTL		P26196	2897610	2461870	5.85452e+06	1.79853e+06	1.16035e+06	1.10378e+06	2	530.802	2.88
KLMEEIREL	1xOxidation [M3]	Q9H582					3316054	3322674	2	588.818	2.66
KLMELLEEI	1xOxidation [M3]	P61599	64223874	61113098	69887574	80302216	81788952	89399172	2	567.31	2.47
KLMELNLEI		O94915	6.93226e+06	6131942	6386905	2.79854e+06	3.14967e+06	3116361	2	551.813	2.82
KLMELYERL		Q9UG63	19946172	16003161	15145242	6541784	6364734	5437066	2	597.831	3.51
IPAYKLETL		P04035	7.97239e+06	7382476	7.91854e+06	3.65469e+06	3.5259e+06	3706039	2	524.308	2.71
KLMGTWLEDL		Q7Z2Z1	1.24457e+06	1.09494e+06	1.36407e+06	214318	198007		2	603.315	2.86
KLMKEDGTTL	1xOxidation [M3]	Q92608	139782		172372	231817	273620	180831	2	576.302	2.52
KLMNDDTLVNV		Q53R41	4.15142e+06	3.53191e+06	3.15424e+06	1.7955e+06	1.89891e+06	1.73076e+06	2	631.327	3.53
KLMNDDTLVNV	1xOxidation [M3]	Q53R41	642694		1.11529e+06	928361	751865	791758	2	639.324	2.73
LMDQVHHM	2xOxidation [M2; M8]	Q96BU1		62581.6		1.31251e+06	1.38774e+06	1.75584e+06	2	521.726	2.22
INAKSRAEAAL		Q969G3	10616150	13038099	12202551	2436318	2.41903e+06	2518987	2	572.327	3.62
KLMSDLQKL	1xOxidation [M3]	Q15397	1.38347e+06	727342	794246	3.51968e+06	3.60986e+06	3.99118e+06	2	546.31	2.67
IMIPNEILQTL		Q96PU4			227722	1.03756e+06	1.11872e+06	1.37067e+06	2	642.864	2.71
KLNATNIEL		P28066	25652362	21031194	18489846	10254347	10420364		2	508.293	3.04
IMLKGDNITL	1xOxidation [M2]	P62304	3339649	3216229	3.3577e+06	2.87776e+06	3.56028e+06	3.78127e+06	2	567.316	2.3
IMLGIFFNVH		Q6P5S7				77369	121385	132489	2	595.823	3.1
KLNEMSYEL		Q5VU43		3954486		3.53825e+06	3.74065e+06	2.90339e+06	2	563.776	2.23
KLNEMSYEL	1xOxidation [M5]	Q5VU43	928448	975510	850884	3458429	4.15601e+06	3.78838e+06	2	571.774	2.83
KINKKRIAL		P18124	3591595	7.06654e+06	7541949	2.9795e+06	2707642	2.27191e+06	2	542.371	2.62
LMEHIHKLKA	1xOxidation [M2]	P84098	806362	663321	894123	908246	1.12824e+06	1.06949e+06	2	618.35	2.96
KLNSWIQGV		Q00597	2.80396e+06	2.67295e+06	2765080	1.94648e+06	2.14427e+06	2.23863e+06	2	522.796	3.91
LMTKEISSV	1xOxidation [M2]	P78527	789482	786088	819905	1.35815e+06	1.19962e+06	1.52657e+06	2	512.273	3.1
KMFSDEILL	1xOxidation [M2]	Q7Z4H8	9675539	10623056	11534903	2827805	4.44585e+06	3.73245e+06	2	556.289	2.62
ILLEGTMNL		O75448	12911043	12911582	14154263	5.86037e+06	5413516	5600907	2	502.278	3.4
KMHAGQLMSV	2xOxidation [M2; M8]	Q8IV48		191441	182690	818532	772176	927084	2	567.275	2.72
KVMELLVHL		Q5VYK3	56533644	54830652	55110752	17138026	12219564	13766380	2	541.325	3.3
KPINVRVTTM		P35241	7.95705e+06	8423105	7.61357e+06	2.18634e+06	3334634	1.8341e+06	2	579.837	2.46
KVLRESGLKYV		P30043	1212479	1.22606e+06	1.28685e+06	1.07244e+06	1.08992e+06	964723	3	431.262	4.52
KVLEYVIKV		P43355	405286624	365288576	348771648	214155616	202020558	1.69097e+08	2	545.847	3.33
KPIQRTILMM		P13639	657423	569699	492159				2	615.857	2.56
KPLSGLLNAL		Q8N668	5.32976e+06	4669076	4437256	2143518	2.44199e+06	2.46723e+06	2	513.321	3.11
KVLERVNAV		Q9UL46	306989088	354647264	300832096	196144080	242411296	252434944	2	514.316	2.97
KVIEINPYL		P28074; P28062	340217728	284010272	302365664	140230704	146596672	151276192	2	544.821	2.87
KVLDVLWEL		Q9UPU5	14728708	14097748	27370474	15657696	14683987	15618856	2	557.829	2.46
KPMEAASAIL	1xOxidation [M3]	Q9BVP2	2.64412e+06	3.6083e+06	3.14582e+06	4576934	4.80389e+06	4.71387e+06	2	523.781	2.58
KVLDIMPLTL		Q9GZR7	5813135	4.23383e+06	4624840	1558219	1.47298e+06	1.31729e+06	2	571.846	2.97
KPMEKLLGL		Q9Y3D3	141767184	121091568	114491888	30810150	27245850	29569484	2	514.812	3.3
KPMEKLLGL	1xOxidation [M3]	Q9Y3D3	23699292	27323988	26150308	21734492	23982422	25376860	2	522.81	2.45
KVGSFKFIYV		O75995	1205584	951229	977620	281463	458654	358254	2	594.344	3.43
KPMKTSPEM		P46013	583432	931780	998738	121432			2	524.762	2.81
KVFSAFITV		Q5SRE5	15848727	14331640	14437428	7.67963e+06	7824075	8376278	2	506.297	3.48
KVFELDLVTL		P49454	6662205	6.52538e+06	8606713	4829508	4.70737e+06	4.84049e+06	2	588.847	2.81
KVANIIAEV		P52306	10189909	8465475	8126885	4.94407e+06	4.86312e+06	6115035	2	478.793	3.41
KVADTILFL		Q2NL82	24659608	24904232	34260464	13932008	15057111	13427776	2	510.31	3.51
KPMNEYRSV		Q92608	857680	860643	717604	213727	261618	214747	2	562.282	2.22
KVMELLVHL	1xOxidation [M3]	Q5VYK3	6.78744e+06		6098988	15787428	16045756	16156401	2	549.323	2.88
KVREIIQKL		P13797	2.36701e+06	3.52684e+06	2876699	565514	411447	456644	2	563.869	2.76
KPLGIKTAL		Q63HN8	11012866	12323518	11958314	6090735	7243809	6404337	2	470.813	3.52
KPIFSLNTV		P36542	1.56605e+06	1441668	1.4482e+06	427531	404990		2	509.8	2.99
LLADLLHNV		O76075	3705629	3.45193e+06	3.98495e+06	3.82925e+06	4.14252e+06	5484219	2	504.298	3
KPHETYRLL		Q12789	1.32915e+06	1.52583e+06	1.15365e+06	568812	1.01555e+06	731078	2	578.827	2.07
LLADAVAVTM	1xOxidation [M10]	P10809	708749	531112	679033	957219	1.01883e+06	1.00209e+06	2	510.275	2.56
KPHNPGFGM	1xOxidation [M9]	Q12906	435548	688912	698478	1.17675e+06	1.07642e+06	1.40275e+06	2	500.737	2.73
LKKNHEEEMKDL	1xOxidation [M9]	P13645			9745.97	2535.66			3	510.593	3.95
LDKKVEKV		P08238	42583812	38358080	36957276	36182344	34019996	33712244	2	479.8	2.66
IDGKIFCV	1xCysteinyl [C7]	P60510	3.35949e+06	3.50134e+06	3.61392e+06	1.72972e+06	2.72981e+06	3.22021e+06	2	507.244	1.93
KPKGFAFITF		Q9Y4C8	3.20624e+06	2.93086e+06	3.13027e+06	695721	701832	859651	2	578.331	2.63
KVADLVLML		Q14692	18022922	11961202	13035955	1.74613e+06	1.66438e+06	1.55718e+06	2	501.307	3.2
IAMRLRNQL	1xOxidation [M3]	Q9BSM1	4.72669e+06	3.96911e+06	2.87771e+06	2.6968e+06	3.22187e+06	2.74282e+06	2	565.827	2.5
IAMRLRNQL		Q9BSM1	5.26453e+06	6.44419e+06	5143530	1.57689e+06	1.61723e+06	1.33592e+06	2	557.829	2.37
IAMRDRNAL		Q9NRZ9	22484094	21384544	20668614	8317424	7091751	6000074	2	530.29	2.7
LALYALPQ		A0AVI4	3763253	4.52069e+06	3.4008e+06	3.52005e+06	3.77909e+06	3.01262e+06	2	444.763	3.68
KYPENFFLL		P62136; P36873; P62140	985119	435483	1.0594e+06	311554	294870	157661	2	585.813	1.97
KYFAKLWTM		P20585	1.06858e+06	1.07699e+06	921319				2	594.317	2.72
KYAGSALQY		Q9NP79	1.85461e+06	1.93284e+06	1.16043e+06	649822	491366	685702	2	500.758	2.3
KVWGNVVTV		O43390	27745576	21281124	21333256	40146912	27626846	63604392	2	501.293	3.55
KPIEASIRGEL		P08133	3.33011e+06	3.27424e+06	2.73633e+06	2.81723e+06	2427203	1.35336e+06	2	606.851	3.23
KPIEPRRELL		Q96JZ2	1.40566e+07	1.61562e+07	1.41277e+07	5883349	3.656e+06	4.61111e+06	3	417.591	4.57
KPIFSKIVSL		P41091	10736145	10368247	9734206				2	566.36	2.98
KPKKGGGISF		P55039	4.99272e+06	4.29423e+06	5.24066e+06	1.15146e+06	1.35102e+06	1.00373e+06	2	509.806	2.88
KTTTIAVEV		Q00341	13959041	23564683	2.23375e+07	8.80904e+06	4562059	9164754	2	481.282	3.19
KTREAQQAL		P11047	514078	548492	573748		66516.2		2	522.794	2.84
KTMTDTYLL		P32248	7.08607e+06	5309301	5345120	1462286	1.19655e+06	868075	2	543.281	3.39
KPREGEETL		Q16719	900784	1.10909e+06	1.09876e+06	417597	357597	369138	2	529.777	2.44
KQFEKQVEL		Q14204	701337	626431	688553	266695	150211	247043	2	574.819	2.2
KQFDDVLIYL		A0AVF1	7748412	7.39187e+06	9661772	7.32164e+06	7010402	6.65264e+06	2	627.343	2.75
KPYQGVGSSSM	1xOxidation [M11]	Q12907	469031	580762	587022	506867	557814	740757	2	578.768	3.13
KPYQGVGSSSM		Q12907	3.25624e+06	3.35086e+06	2.66016e+06	795840	1342800	920500	2	570.771	2.76
KPYPLHRIKL		Q99538	3.49181e+06	4263565	3.60753e+06	1062516	1.21937e+06	1.13361e+06	3	422.268	3.78
KPRNVQILNM		Q5SRD1	11777861	15711420	14482251	2.75746e+06	3.17511e+06	2.73907e+06	3	404.901	5.29
KPRNVQILNMV		Q5SRD1	3.44818e+06	2.68095e+06	2.776e+06	487431	626856	647954	3	437.924	3.83
KPRNVVFVDM		P34932	16036510	1.57265e+07	13537986	4914442	5.05845e+06	4.38696e+06	2	602.829	3
KPVSSNNSL		O60318	980734	975574	1.89562e+06	551759			2	473.253	2.74
KQLDFSVSI		Q15154	6.6825e+07	62455200	6.50123e+07	40346372	4.58218e+07	4.99686e+07	2	518.787	3.47
KPTHVVVTL		Q14690	19289624	17977192	18286208	7.72653e+06	8.04119e+06	9386455	2	497.308	3.26
KPSPKTIAF		Q9BRU9	9186897	9296313	8318297	3.87293e+06	4280962	4.10101e+06	2	494.795	2.98
KPSLPFTSL		P31785	129109656	119318568	115346952	86559912	90625616	93166568	2	495.287	2.59
KPSKWWTCF	1xCysteinyl [C8]	O15145	4.50098e+06	3.97907e+06	3716803	876427	882893	827503	3	434.532	3
KPSGVSAALAL		Q9Y3A4	23534028	18480058	19016758	8344896	7.37149e+06	9894421	2	507.303	3.86
KPRRYLTVVF		Q99808	7.17986e+06	6.11111e+06	5.31755e+06	1.27014e+06	943320	1.36563e+06	2	639.887	2.5
KPSESNVTIL		O75530	1.29609e+07	1.2804e+07	1.30192e+07	3005607	5.3248e+06	3.36719e+06	2	544.302	3.48
KPSESIYSAL		Q6SJ93	38357028	32614040	32537240	10470239	10185086	10537821	2	547.79	3.01
KPSEERVREIII		P31350	319975629	376673120	3.09655e+08	3.85314e+08	386012832	4.02004e+08	3	490.287	4.05
KPSEEMVKMVL		Q68E01	1.99854e+06	1.68019e+06	1.44969e+06	365850	318847	321327	2	645.843	3.27
KPSAEFITL		Q9BZH6	3.01801e+06		3.07133e+06	1.32495e+06	1320133	1.46346e+06	2	503.284	2.51
KPSTKALVL		O60671	17177636	19222244	17131554	8636749	9188882	9326349	2	478.81	3.29
KPGSQFLYSTF		P83111	519100	482079	468796	233493	367870		2	637.825	2.76
KQLSDTSIIAV		Q9UF56	1.98296e+06	1588296	1.63451e+06	415844	475608	552814	2	587.838	3.61
KPRDVSSVEL		Q01082	113098440	110732752	101126688	65186556	70179544	76725608	2	565.314	3.2
KTMEDTLMTV	2xOxidation [M3; M8]	P53365		749435	569869	957828	1.07654e+06	1.27003e+06	2	600.778	2.95
KPNANRIALDF		P17931	1.33399e+07	12050205	1.11015e+07	7439333	6.56128e+06	7.79447e+06	3	420.235	4.65
KTIQQLETV		Q9H583	4.78295e+06	4.89242e+06	4690657	2.71035e+06	3.789e+06	2.98915e+06	2	530.305	3.16
KTIGWKLLSV		Q8IWA4	6.01452e+06	5.41147e+06	5083016	2.0871e+06	1959116	2.1257e+06	2	572.858	2.98
KTLEGIAAV		Q6P1R4				3208879	3797868	3.32155e+06	2	451.271	3.19
KTIEDTLMTV		P53367	5493838	1.04781e+07	4.8249e+06	3.29605e+06	3312414	2.67472e+06	2	575.804	2.74
KSTSVILFL		P30679	2.11234e+06	1.49565e+06	2.11328e+06	673454	657108	763852	2	504.31	3.19
KPNRLTCTL	1xCysteinyl [C7]	Q13888	1.87486e+06	2160066	2192531	1.33831e+06	1.31286e+06	1.49188e+06	2	582.796	1.74
KPNTKIMMM	1xOxidation [M]	Q8WVY7		482153	890098				2	555.279	2.75
KRYIFADAY		Q92673	2215451	1.8203e+06	1.76365e+06	644138	711682	858842	2	573.8	2.41
KPRDVSSVELL		Q01082	18597926	20225206	19038260	7860605	8.04511e+06	7624256	2	621.857	2.98
KRVTWIVEF		Q9Y320	1.80155e+06	1.51109e+06	1.63679e+06	923869	804886	643775	2	589.34	2.53
KRNKIFMEF		Q8NHQ9	201555	295139	233168				3	404.89	4.38
KRNDYVHAL		Q99873	9806192	10298086	12582578	2391195	2.68064e+06	2198019	2	558.301	2.87
KRMSFVMEY		Q9H5I1	2.30947e+06	1.77233e+06	1688434				2	595.788	2.62
KPQHVFSVL		Q7Z4G4		2.92037e+06	2.69025e+06	1.98609e+06	1.88676e+06	2068129	2	527.806	2.18
KRFTDEESRVF		Q9NYF8	2633610	2698323	2.7768e+06	1382209	1.20739e+06	1.23379e+06	3	471.909	3.56
KPRAGQTVNVNV		Q9HAW4	921337	1089222	1.19896e+06	514390	376924	662706	2	641.865	2.6
KPRAGTEIRF		Q9Y312	3.5549e+06	5937118	3.45161e+06	1567160	1.26229e+06	1.69454e+06	2	587.837	3.17
KQVEEIFNL		P78347	6.67477e+06	6.2137e+06	6469023	5204217	6.11638e+06	7596900	2	560.306	3.06
KPRDLFIAKL		Q7Z478	3.56375e+06	3.00791e+06	2631036	1.34121e+06		2.02105e+06	3	400.92	3.97
KQMDSNWTL	1xOxidation [M3]	Q9NQW7	2.7217e+06	3.0956e+06	2.94144e+06	3575110	4.00493e+06	4.27191e+06	2	569.763	2.7
KRQEVIYEL		Q12802	4104104	4017221	3.97396e+06	2.00198e+06	1927480	2.31679e+06	2	589.332	2.36
LPRSINTDTL		Q8NHV4	8827120	7048736	8.03885e+06	2292425	2.37401e+06	2.44502e+06	2	565.315	2.67
KPGMKLTEL	1xOxidation [M4]	P12270	766745	929060	995778	892447	974948	1284364	2	516.792	2.31
IIADNIIFL		Q04837	4.95598e+06	3.98607e+06	6.14771e+06	3029372	3.05501e+06		2	516.311	2.84
KMMDLEHKVLL		Q9P2D1	3.16576e+06	2651701	2.96032e+06	704865	561250	537715	3	452.917	3.63
KMMDVTVTI		Q5JPE7	56912088	53611472	52415224	24255132	21886916	19540244	2	519.272	3.23
KMMEEVEKL	1xOxidation [M]	Q99543	2.07445e+06	5.54823e+06	2.08545e+06	2.26304e+06	2.77627e+06	2.77522e+06	2	576.785	2.26
KMMEEVEKL	2xOxidation [M2; M3]	Q99543			712322	1.85212e+06	2.29694e+06	2559814	2	584.783	3.01
KMMENLTTL		Q9H9A6	8374794	7091782	6591469	1.51958e+06	1507178	1.94411e+06	2	540.775	2.59
IILDEAHNV		Q9UNY4	13709756	11440498	13317771	3.13627e+06	3.5163e+06	4.28922e+06	2	512.277	3.28
ILLDDHGHIRI		P43250	2.72891e+06	2652282	2.46229e+06	2.2056e+06	2.573e+06	2449047	3	434.582	3.94
LLHQEGAKMAV	1xOxidation [M9]	P35222	576406	543522	516890	484569	441828	488293	3	404.885	4.2
KMNESTRSV		P33991	756487	857937	1.04787e+06	269823	279841	182637	2	526.263	3.05
KMNGKVWDL		B5ME19	4.15108e+06	3.60655e+06	3.54133e+06	621649	738780		2	545.79	3.06
LLHELLTHV		Q6TFL4	3.70705e+06	3554311	3204797	4.88577e+06	4.7189e+06	4.42412e+06	2	537.819	3.01
LLHEKLYEL		Q96LB3	2564257	2239551	2.15025e+06	1.237e+06	1.31959e+06	1333063	2	579.331	3.01
ILGTHNITV		Q9NVH2	7.38238e+06	7.66169e+06	8147210	2.384e+06	2322680	2.75612e+06	2	484.283	2.99
KMQETLVGL		Q9Y6D9	10029917	8198547	7.84112e+06	2.08217e+06	1.4959e+06	1.62594e+06	2	509.784	3.05
KMQETLVGLEL		Q9Y6D9	1.97644e+06	1.38753e+06	1.1139e+06	543990	250149	295984	2	630.847	2.71
LLFPQIEGIKI		Q8NEZ5	2190773	1.89056e+06	2.29523e+06	1.34763e+06	1.23808e+06	1.2098e+06	2	635.892	3.24
KMSELQTYV		P49454	9303975	7.26843e+06	7911165	4501259	4.13565e+06	3.72312e+06	2	549.779	2.42
KMSELQTYV	1xOxidation [M2]	P49454	2.59695e+06	3.21051e+06	3.53417e+06	5.34781e+06	5524106	5946476	2	557.776	2.43
KMVDGVGVCTV	1xCysteinyl [C9]	Q5T4S7	1.07898e+07	1.23794e+07	1.11861e+07	2.67428e+06	3.19924e+06	2.36752e+06	2	613.782	2.09
LLLDMQNRL	1xOxidation [M5]	Q16531	10247544	9513073	10301587	10582455	10723904	11332310	2	566.313	1.94
KMMANGILKV		P23526	2.40153e+06	2.4084e+06	2.06964e+06	527390	541567	399944	2	552.817	2.92
ILLDNEFHV		O43353	3.34703e+06	3.56598e+06	3.3825e+06	3.55286e+06	4.44309e+06	4.54439e+06	2	550.292	2.85
KMISMDIEQV		P04035	4896298	4510772	4.05432e+06	270950	577271	255210	2	597.298	2.75
LLLEAVWHL		O15360	5896137	5.7495e+06	11980967	6.23417e+06	4.06897e+06	4.53916e+06	2	547.324	2.95
KMLDEILLQL	1xOxidation [M2]	P49005	2.54076e+07	2.52032e+07	3.6402e+07	2.65032e+07	26682014	26984826	2	616.352	3.31
KMLDHPHIIKL		Q9H0K1	3.08315e+06	4393680	3.05038e+06	1.12148e+06	1184854	747178	3	448.932	5.01
KMIEDLQNEL		Q8IY18	21613358	20911340	21570558	6673256	5.63603e+06	6.92776e+06	2	616.813	3.52
LLLDVTPLSL		P11142; P38646			17096312	2.70148e+06	2885884	3.78651e+06	2	542.335	3.29
KMIEESLKIKI		O75665	1.97618e+06	1907381	1.80113e+06	203763		157446	3	444.603	4.04
KMLEKLPEL		Q9NUQ8	57170414	4.04311e+07	35928348	24319554	21280532	19042922	2	550.822	3.02
LLLDVPTAAVQA		P13284	121294320	116752352	115231568	79233296	73040504	75010712	2	605.856	3.29
KMLEIDPQKV		P24752	6.07141e+06	6.00236e+06	5.45104e+06	1.58469e+06	1.55142e+06	1.6833e+06	2	600.837	2.58
LLLDTVTMQV	1xOxidation [M8]	Q9Y678		1.46614e+06	1.33888e+06	1.41424e+06	1417067	1.17546e+06	2	574.815	2.66
KMVEDLISV		Q9H583	23870184	21309956	21711138	8.32858e+06	7396371	7.35599e+06	2	517.284	3.16
KMLELTNRL		Q02224	7.93662e+06	6.33285e+06	6.06166e+06			769797	2	559.323	3.35
KMLGLTVSL		Q9Y3E5	7.887e+06	7.37174e+06	6428590	3.23639e+06	3358194		2	481.292	3.76
KMLGLTVSL	1xOxidation [M2]	Q9Y3E5	2831270	2.90515e+06	3.27118e+06	5.51185e+06	5504642	5.76235e+06	2	489.289	2.81
KMLGNEICL	1xCysteinyl [C8]	Q9UL25			2571115	1.09791e+06	643187	799710	2	570.268	2.24
KMLGYFSLV		Q9Y262	3.52109e+06	2.29332e+06	2.58886e+06	1.12851e+06	1110766	975043	2	529.291	3.35
KMLGYFSLV	1xOxidation [M2]	Q9Y262	1.05409e+06	1.0532e+06	1.01588e+06	1.92141e+06	2.13897e+06	2.31288e+06	2	537.288	2.56
ILLDRLLYL		Q96FB5	14418099	13712677	30637182	31960696	3.37936e+07	3.19469e+07	2	566.36	2.33
ILLDQVAEM		Q9NTJ5	1.0072e+06	805373	932759	164464	124507	209859	2	516.276	2.5
ILLDQSLDL		Q5SRE5	8.28533e+06	4655621	8056539	4.23086e+06	4.50131e+06	5005623	2	515.295	2.98
KMLSGVGGFVL		Q30167; P79483	10266670	10573532	9420535	1.91921e+06	1.92814e+06	1.81877e+06	2	554.315	2.82
KMLSGVGGFVL	1xOxidation [M2]	Q30167; P79483					4.08601e+06	4.34583e+06	2	562.312	2.51
KMLENIIDLF	1xOxidation [M2]	O95394	335172	361546	496292	568097	610038	658412	2	626.338	2.17
ILFGHENRV		O14775	22046762	23932590	23759626	13502219	14322390	14458222	2	542.799	2.91
ILFESQFSV		P51692	1874129			4286023		6.49607e+06	2	535.282	3.14
LLFERATFL		Q5VZM2	5360691	3.68261e+06	4.16737e+06	2.51e+06	2.60067e+06	2.38859e+06	2	555.321	2.25
LLDTVTMQV		Q9Y678	9510529	8586981	7579588	4693697	3.97313e+06	3.36391e+06	2	510.275	3.94
KPADVIGKSM		Q9UJX5	1.23146e+06	1.43649e+06	1.19009e+06	256124	258429	151355	2	523.289	3.25
LLDRFLATV		Q14094	277975328	269277728	275460992	135678624	132680264	165434176	2	524.313	2.82
KPAEWTLIAM		Q8IXW5	2.01642e+06	2.18178e+06	2.28323e+06	973317	711986	705627	2	580.313	2.58
LLDPTNVFI		Q6P4A7	2103220	1134770	2070306	1.03361e+06	943122	985826	2	516.292	2.48
LLDLHSYLL		O60337	11276562	8958018	12750558	1.68972e+06	1.92768e+06	2171665	2	543.813	2.63
LLDKLYAL		Q9NV31	5.06081e+06	4.73087e+06	4.96229e+06	4601560	4299829	4.09689e+06	2	474.792	2.52
IIDGKIFCV		P60510	26271226	24233684	24323000	9752325	9628259	11084847	2	504.283	3.12
ILDEVIFKL		Q15051	17879242	13787361	14622205	5515584	5768853	6248501	2	545.331	3
KPAANRAFVSM	1xOxidation [M11]	Q14683	413960	345414	464433	703321	1.02203e+06	929232	3	403.213	4.86
LLDESFLEL		Q9NUL7	1776311	1.7512e+06	2.60101e+06	958036	1283796	1.15953e+06	2	539.788	3.17
ILDDTAKNLRV		Q5JRA6	4.67352e+06	4.50615e+06	3.69528e+06	2.5221e+06	2.90427e+06	1.40031e+06	2	629.362	3.73
KPDSDRFVFL		Q9HCK8; Q3L8U1; Q9P2D1	5.01915e+06	4.66373e+06	4.73835e+06	562242	566902	399156	2	612.325	2.76
KPDTEHAVIRL		P00813	940527	1.19592e+06	1.18086e+06	268371	461421	366710	3	426.911	3.4
LLDAAGVASLL		P10809				3.12781e+06	3.32259e+06	2.93476e+06	2	521.811	3.99
LLATEVVTV		Q7Z6Z7	1.14903e+06	1060846	962988	869717	889094	1.04171e+06	2	472.786	2.69
KPFDQTTISL		Q15417	14464164	12769456	12406915	5559377	5.54445e+06	4774819	2	575.311	2.97
KPFGLKVSQL		P49327	3.90458e+06	3.05947e+06	2.85433e+06	490113	295940	709000	2	558.842	3.34
ILAEFEMTL	1xOxidation [M7]	Q9Y3L3	1.36067e+06	1.33779e+06	1.44431e+06	3.81434e+06	4.46957e+06	4.4066e+06	2	541.775	2.5
ILAEFEMTL		Q9Y3L3	1.30239e+06	1.02923e+06	2.60386e+06	1.90469e+06	1.68516e+06	1.67226e+06	2	533.779	2.77
ILAEEQFIL		O75935	8699774	6.76232e+06	7401883	4158517	4423761	4340778	2	538.305	2.84
KPATKTAEL		P18583				1.05183e+06	988562	1.09349e+06	2	479.782	3.33
KPGMKLTEL		P12270	3.09603e+06	3.7103e+06	3409561	1.02969e+06	1055944	887823	2	508.794	3.13
KPAANRAFVSM		Q14683	793790	787253	951190	472997	457409	348443	2	596.318	3.55
ILDVTVVYL		P41002	1.23954e+06	1.20636e+06	6.35187e+06	8346713	8.33004e+06	9373230	2	517.81	2.56
LLFEGEKITI		Q9H1A7	41418176	38764768	35419204	14914738	17055726	15750137	2	581.84	3.34
KMVSFELFL		Q9UM82	735877	437007	1.38317e+06				2	557.304	2.24
KMVSIQITL		O00203	77872248	78492040	77197736				2	516.81	2.71
KMVSIQITL	1xOxidation [M2]	O00203	28770560	31351074	31644090	34767020	38662756	46708876	2	524.807	3.23
LLFDYDKVEL		Q9GZZ9	1.79116e+06	1.20203e+06	1.35356e+06	437812	474693	547058	2	627.834	3.1
LLFDSVIHL		Q9BZM1	13981621	11474416	16027038	12246111	12712841	12323133	2	528.808	3.02
KMWEEAISL		Q92608	121248952	104456296	105405680	59342608	63180908	52917204	2	553.781	3.35
KMWEEAISL	1xOxidation [M2]	Q92608	55832676	47212732	45828128	128135576	122260832	134237920	2	561.779	2.4
LLFDRPMHV		P52272	43731872	38415084	34899264	23305578	18579196	17817730	2	564.305	2.01
LLDVTPLSL		P11142; P38646	5.01355e+06	2.76872e+06	9478997	3.9696e+06	3.65578e+06	3.66213e+06	2	485.794	3.08
KMWENRQNL		Q01082	1.53237e+06	1.41214e+06	1.34495e+06		458976		2	609.806	2.31
LLFDQAYQM		Q6PL18	4.48399e+06	4.13009e+06	3.83088e+06	920226	589867	789169	2	564.773	2.61
KMYEKIDLTLL	1xOxidation [M2]	Q6P2Q9	1.01918e+06	1.14911e+06	1.39649e+06	1.40276e+06	1.53047e+06	2.05231e+06	3	461.591	4.16
LLFDEYHKL		Q14680	3105021	3.24716e+06	3.11003e+06	1.03884e+06	882278	1.06273e+06	2	589.317	2.68
ILFANPNIFV		B5ME19	3.01236e+06	2695380	3.7153e+06	1.74717e+06	1.7053e+06	1.5322e+06	2	574.33	2.94
KMYNVLLFV		P57740	1.63167e+06	1.29681e+06	1.72979e+06	368242	275215	292342	2	563.82	2.65
KMYSEIDIKV		Q15029	2124779	1.65162e+06	1.57612e+06	258143	304120	242266	2	613.328	2.89
ILEKKVEKV		P07900	449136	968130	1.14725e+06	668054	576063	621153	2	543.349	2.95
KMYSEMIFV	1xOxidation [M]	Q86TW2	3.44862e+06	2194862	3.98932e+06	5.22747e+06	4.67446e+06	5.16893e+06	2	582.277	2.96
ILEEGKEILV		P23528	10246063	11269190	10204920	3.07128e+06	2.82135e+06	3072168	2	571.837	2.8
KNRVQNMAL	1xOxidation [M7]	P51571	413254	1.01356e+06	1.30237e+06	629314	667562	666221	2	545.295	2.35
RLLDTTITF		Q8N766		1.34021e+06		1.08237e+06		1.25907e+06	2	540.308	2.58
LPRSTVINI		P13164	16669705	12319230	12593960			5509817	2	506.811	2.83
IPRSWSEKEL		O95319	3.76939e+06	4.10179e+06	4.28827e+06	1.76216e+06	1.91452e+06	1.47543e+06	2	622.835	2.48
QLFEDLVYL		Q13535	2.01619e+07		17685572				2	570.303	3.04
QLFDQIPEL		Q8N371	1061125	918929	947067	598782	532982	561762	2	551.792	2.62
QLCEDIIQL		P49368	8947071	6.359e+06	9861783	3.72271e+06	3779947	3408028	2	537.779	2.63
QLAQFVHEV		A8MPP1	49322744	44043616	42716644	40998768	42494016	38810748	2	535.785	2.55
QLADGLQYIFA		Q6P2Q9	1.47503e+06	1594737	1.73453e+06	783043	668622	743385	2	619.825	2.46
PYERRAMEL	1xOxidation [M7]	Q9Y3U8	1.4692e+06	1.9065e+06	2.04839e+06	907950	1.12529e+06	821354	2	590.792	2.1
PSSIRTKAL		Q9BY77	3.46267e+06	4217539	3.85417e+06	4.42752e+06	4.05935e+06	3.75189e+06	2	486.796	3.66
HLQAAVAFV		Q9NV31	1.76741e+06	1.67227e+06	1.72307e+06	968564	820996	856731	2	478.272	2.57
PSSKYVKL		Q9H3F6	4.11456e+06	5.8988e+06	4012391	1.14735e+06	1.10373e+06	1.75144e+06	2	461.274	3.42
HLSNILSEV		Q9NXF1	2.35125e+06	2179602	2028751	1.30496e+06	1269070	1.35763e+06	2	506.277	3.14
HLSSLIAQL		P14373	400564	391225	632360	279947	414112	377566	2	491.291	3.44
HLTDITLKV		Q15046	55652776	49030632	49728364	25207614	20857694	21415510	2	520.311	3.09
HLTYLNVYL		Q92620	4.09126e+06	3.61909e+06	3.27596e+06	2.74146e+06	2.98484e+06	2958774	2	568.311	2.64
PSADRHKSKL		P22314	284136	292554	342139	307487	251532	260757	2	569.82	2.85
PRVRAEAL		Q99570	607347	665161	868287	691538	477909	871455	2	456.274	2.33
PRVPYRDSKL		Q14807	2584347	2.70314e+06	2.72412e+06	729733	836473	694675	3	410.903	3.83
PRTGVRSL		Q0P651	8619866	11005506		8299024	9050204	8970074	2	443.267	3.05
HLWNSIHGL		Q14596	20718438	17043432	17082388	12778354	11683086	12787132	2	538.785	3.05
HLYARQLTL		Q9BRJ7	10032778	8898020	8885136	4.17746e+06	4.28032e+06	4.6323e+06	2	557.822	2.52
HLISTINTV		Q9H8H2	5.19272e+06	7700198	6576680	2.79633e+06	3306940	2648775	2	499.287	3.18
HLLSKLISV		O94915	2870204	2251556	2606116	2.03722e+06	1.91232e+06	2.26696e+06	2	505.324	3.68
HLLSDELLL		Q9UKT7	16832176	14035710	16728787	6.57267e+06	5.79535e+06	5288748	2	526.803	3.2
HLLSAISSV		P42285	2.04166e+06	1.7249e+06	1.65709e+06	1.70279e+06	1.60872e+06	1.6246e+06	2	463.769	3.04
HLIDFNLLMV		Q9GZU3	601772	362429	563524	131563	151910		2	607.834	2.26
HLLDFPNIVI		Q6P2Q9	14448627	11623669	17445952	4.05242e+06	3.75569e+06	3.33613e+06	2	590.839	3.49
HLLDIYIQL		Q9NU22	6.69006e+07	9319362	7.74878e+07	5.16543e+07	4.183e+07	42168946	2	564.327	3.21
HLIDTNKIQL		Q96BY6	3.83579e+06	3.19129e+06	2.83728e+06	1.63148e+06	1403371	1.48244e+06	2	597.846	3.25
HILEEKGLSQV		Q96II8	9.99239e+06	12325938	11714315	2438246	4.61309e+06	4.32055e+06	2	626.848	3.38
HLLEEPIYL		Q9BUB4	46458504	41198884	43519272	37955828	35670560	40572900	2	563.81	2.68
QLSEVLWA		Q13488	2.17871e+06	2.00978e+06	1.48205e+06	1.32048e+06	1.38069e+06	1.66329e+06	2	473.256	3.7
QIRKKMMEI	2xOxidation [M6; M7]	P61247	450930	531434	856209	2.02347e+06	2.28416e+06	2.69919e+06	3	403.554	3.58
HLLGDQISL		Q9NQQ7	3.36364e+06	3.49168e+06	3.26575e+06	1.17241e+06	1.00972e+06	1.18352e+06	2	498.279	2.98
HLLGDVVFL		Q9NZJ7	6959344	5340556	6.77698e+06	6.82493e+06	6.4998e+06	5.66406e+06	2	506.795	2.9
HLYDIHVTV		A8MXV4	15847806	14402682	14550260	13046960	12827149	15171820	2	548.793	2.67
QLMEQVAQL	1xOxidation [M3]	Q14203	4245117	3.73467e+06	4.02815e+06	5.19688e+06	5407440	5.91548e+06	2	538.276	2.98
QLIPKLIFL		Q6ZS81	4262743	3.48064e+06	5.97609e+06	2.07029e+06	2.36148e+06	4.06703e+06	2	542.86	2.56
HLLNESPML		Q92621	51843888	46957884	43461976	18282360	18125198	16034208	2	527.273	3.05
QLLGSAHEV		Q13813	1935361	2.26868e+06	1738668	1384263	1.56798e+06	1608698	2	477.257	2.37
HLLPCEVAV	1xCysteinyl [C5]	Q8TDP1	3.48896e+06	3021562	3.22073e+06	2701644	2.46233e+06	2.54242e+06	2	550.268	2.44
QLLETLNQL		Q14203	2510347	1.90282e+06	1.81872e+06				2	536.306	2.98
QLLEKVPTL		Q96T49	6.46732e+06	6417869	6256258	4.41539e+06	4188093	4655873	2	520.821	2.6
QLLDQVEQI		Q7Z7H5	10927907	9719502	11314946	5.98472e+06	6.49318e+06	8.30039e+06	2	543.295	2.59
QLIDKVWQL		Q92503	103545496	91281176	82891296	93053960	96629296	99407936	2	571.832	3.09
QLIDAVLNL		Q8N201			2738233	1.59536e+06	1.69243e+06	1.68791e+06	2	499.797	3.3
QLFSQQHFL		O15417	3.39074e+06	2.83056e+06	2.88834e+06	2.33963e+06	2316583	2.4354e+06	2	574.298	2.44
HLLGSEQQSSV		Q92673	1.04505e+06	817408	888203	378602	441330	532591	2	592.799	3.05
QMLEAIKALEV	1xOxidation [M2]	P52739	3.02336e+06	1.97105e+06	2.52428e+06	3.71061e+06	3.49264e+06	3.76855e+06	2	630.847	3.43
PRRNWLLGHL		Q6NT55	5239636	4306102	4856794			1.06314e+06	3	421.248	3.31
PRPGTGLGRVM		Q9BVK6	2.41439e+06	3.33768e+06	2.45987e+06	839574	1050298	1.01094e+06	2	570.819	3.02
NRVLHYWTM		O75962	2.68858e+06	2.2933e+06	2090747	333220	224693	217362	2	610.306	2.03
NRPEFITEF		Q8WXH0	11176280	10425363	10165137	3.51829e+06	4.14916e+06	2.35406e+06	2	576.788	2.42
HPNSNLLDL		P63010	12237634	10744424	10856194	4.28717e+06	3.44796e+06	3.65008e+06	2	511.767	3.12
NRLVFSVM		Q14146	577974	645202	784860				2	483.265	2.65
NQMPTQPQV		Q09472	7.17605e+06	7747360	6134789	1.14281e+06	1.41085e+06	1.18578e+06	2	521.753	3.62
HPRAYFMQL		Q9Y2Y1	38011544	32111506	29873362	14780623	13290754	10500012	2	581.795	2.69
HPRAYFMQL	1xOxidation [M7]	Q9Y2Y1	7.97484e+06	8.14047e+06	8695880	14394491	16059064	15117589	2	589.792	2.91
NQIDFIICLG	1xCysteinyl [C8]	O95544	483564	479993	750684	283395	337764	266815	2	627.796	2.26
NQFPGFKEV		P09012	22424118	22401370	22584836	12436161	13547879	13012815	2	533.272	3.5
HPRGGVIQSV		Q96B23	5.33554e+06	5.56694e+06	4.8327e+06	3295952	3.82979e+06	4521245	2	525.296	3.25
NPTSHRAGTGRV		Q9BX40	1.22112e+06	994973	850889	347592	325797	391388	3	418.222	3.24
NPSQYRFEHL		Q9BX10	925800	744692	643308			428673	2	645.815	3.67
NPRQINWTVL		P83731	40839328	38923640	37281428	8974016	9280384	9396976	2	620.844	2.96
NPRNTEAVTL		Q9UKF6	46331468	48124988	45748204	12501985	11630110	13650169	2	557.796	2.89
NPRNFSDNQL		P37802	12589589	13856418	11850088	2.88416e+06	3.01264e+06	3.53453e+06	2	602.788	2.57
HPRRPDGFDGL		Q96AG3	4.73995e+06	5.76673e+06	4.91786e+06	1.2629e+06	1.56338e+06	1491540	3	422.883	4.71
NPRLNILDTL		Q13200	8.19839e+06	8381800	8241153	893751	992455	1.14552e+06	2	584.838	2.31
HPRSYNMVTL		Q9H920	1.0504e+06	1.53539e+06	1.33935e+06		280818		2	609.309	2.34
HPRTRVVHL		Q14690	347756	902628	794859	670618	507798	611173	2	557.833	2.38
NPRKHITSL		Q13888	7.79062e+06	14434406	14449633	6.11488e+06	5.59138e+06	4.10717e+06	2	533.311	2.58
HPSANRYLTL		Q08050	8673720	9586800	8806658	5847477	6067050	5864992	2	586.315	2.24
NVSRAKAVRAL		Q13765	1.64175e+06	9913558	14068157	2.04384e+06	2226903	2.17217e+06	2	592.865	2.93
HPMKPHRIRM	1xOxidation [M10]	Q92769	53319	184769	80878.9	18399.3	17373.8	15606.8	3	440.237	3.11
NVTTEVKSV		P68104	1.18311e+06		1.52503e+06			514435	2	488.769	3.08
NYGYGQGYADY		O14979	1.63173e+06	1.53883e+06	1.47193e+06	1.25474e+06	540112	949886	2	635.754	3.09
HLYQQGMLSV		Q96G75	1.4613e+06	951890	899865	261322			2	588.297	2.31
PRGKGIRL		P22090	24935476	28890546	25349646	14001816	16686099	18874332	2	448.793	3.04
PRGFARGL		Q13185	6427225	7363743	6.88391e+06	5.78943e+06	6595179	6195060	2	437.256	3.24
PRAGTEIRF		Q9Y312	3.28639e+06	3.99813e+06	2.79899e+06	991522	1.03189e+06	1.10682e+06	2	523.791	3.54
PQKQREITL		Q9NR30	4.5519e+06	4.86431e+06	5.28352e+06	2.33601e+06	2.76602e+06	2.4897e+06	2	556.825	3.32
PPEYHRKAV		Q9UBU8	1593635	1.72648e+06	2.59516e+06	750001	836268	767534	2	548.799	2.23
PMIKKIAF		Q5UIP0	4.24998e+06	3554902	3.40834e+06	2.02092e+06	1.74349e+06	1.90288e+06	2	474.291	2.58
HPFFKDMSL		O00311	4.53988e+06	4256314	4.30867e+06	898900			2	561.276	2.27
HPFFKDMSL	1xOxidation [M7]	O00311	918370	1.08285e+06	1.05372e+06	590152	575978	632130	2	569.273	2.5
PLQHRHVL		Q504T8	5835379	5204895	6942809	5.18173e+06	4.81926e+06	4.10306e+06	2	500.296	2.34
HPHAVNEIAL		Q8IVF7	39799316	41287744	32684772	14613112	19299876	16002661	2	550.796	1.91
HPHSGSGRSVL		Q12772	642463	631373	830847	292004	272751	229287	2	567.294	3.51
PKTSGTRAT		P36551	287361	301017	432709	121253	149970	144867	2	459.754	2.85
PGRKGISL		P53999	33894264	24649280	26923378	21971426	25866884	18215802	2	414.259	2.95
PEYHRKAV		Q9UBU8	4224117	4.64341e+06	7118165	2.01862e+06	2.31015e+06	2.06767e+06	2	500.272	2.9
NYYGKYIAL		Q9UJA3	2.21067e+06	1.89902e+06	1.44166e+06				2	552.79	2.5
NYRDTFFNL		Q9NY97	11888356	11313181	12286889	2.52788e+06	2.58751e+06	2.51098e+06	2	595.285	2.76
NYNDFGNY		P22626	14701118	13248653	13477917	7.84952e+06	8698431	9226822	2	503.699	3.22
HPIYNIKSL		Q13601	14443784	12324518	12547806	5.34988e+06	6.25217e+06	6.60039e+06	2	542.811	3.12
NYIPRFWTF		Q02809	5981131	5.26241e+06	8.28564e+06	3.76305e+06	3722206	3.67785e+06	2	622.316	2.66
PLHKVKSL		Q13362	1.64279e+06	1.7859e+06	1.89982e+06	1.04525e+06	1.23286e+06	1492121	2	461.298	3.08
HLFGECLFI	1xCysteinyl [C6]	Q92902	2924155	2160178	2.57933e+06	1.21211e+06	1.27773e+06	1.56403e+06	2	599.275	2.4
QMISRIEYI		P49674	7.39006e+06	7055849	7.34315e+06	2315485	2.14328e+06	2.6606e+06	2	576.808	2.51
QPHQVEQTEL		Q14444	2.52963e+06	2802112	2878820	470441	674365	768870	2	604.799	2.74
RLFSKGFLV		P57678	6957953	7743560	6.912e+06	4399760	4911769	5.35793e+06	2	533.824	2.57
RLFHKTVYL		O14681					2.98476e+06	2.06289e+06	2	588.848	3.11
RIFGGLILDI		Q9Y6M7	5.62124e+06	3.08833e+06	7394373	1.83212e+06	1.33489e+06	2.07664e+06	2	558.842	2.63
GPRSAQVAQSL		Q9NU22	4.39685e+06	4.47738e+06	4332911	3.75213e+06	4.43788e+06	3.86238e+06	2	557.305	3.17
GPRSLSTSAISF		Q15070	1.78586e+06	2.11045e+06	1.78773e+06				2	611.825	3.03
RLFGAVEHLQL		Q9BU23	504975	484457	343390				2	641.867	2.11
RLFESINNL		Q92608	4481879	3881393	3810008	2.85369e+06	2011667	2.80912e+06	2	553.304	2.82
RLFENYIEL		Q96KP1	39185264	40829672	38653692	28786560	34517496	34649212	2	598.819	3.3
RIFEKMFAM	1xOxidation [M6]	P55160	1029023	983134	1.07881e+06				2	594.798	2.27
RLFEEVLGV		Q14146	5.46738e+06	3.88102e+06	4.5632e+06	5664768	5.35256e+06	6.05958e+06	2	531.303	2.71
RLFDQAFGL		P04792	23402200	21750580	20305996	25335694	24388846	26993216	2	533.787	2.82
RLFDFLVEA		O00160	5499976	4606053	6.91627e+06	3.78178e+06	3.64686e+06	4222941	2	555.303	2.54
RLFADILNDV		Q96GQ5	8195487	5436379	6.77113e+06	2678890	2.94644e+06	2.94576e+06	2	588.325	2.85
RLDIIETNV		O95163	7.46059e+06	6057687	5.69203e+06	3.24837e+06	3.09403e+06	3.65581e+06	2	536.804	3.02
RLDETIQAI		Q15650	7688391	7183083	6.8559e+06	2679772	2.69032e+06	2.58814e+06	2	529.796	3.2
RLDELGGVYL		P04844	40947008	40520984	41424140	17283348	19716428	23301506	2	567.811	2.86
RLDEARQML		Q9BW27	1.68335e+06	1.78922e+06	1.92882e+06	374834	447659	333544	2	566.301	1.99
GPYGGGGQYF		P09651	19646084	17264370	16489009	6.21911e+06	6402912	5218789	2	501.72	3.11
GQFPSYLETV		Q86Y56	7.53211e+06	6960829	1.49768e+07	5867974	6689370	6227707	2	570.782	2.72
RLDEAFDFV		Q05923	5837820	5859997	5567112	1545899	1598077	2.01608e+06	2	556.275	2.62
RLDDAIHVL		Q99081	14639405	12503734	12527026	6320722	6.87823e+06	7.1608e+06	2	526.298	2.61
RLFSSIVTV		Q9NX74	112744408	108187896	110201336	99768328	58643008	58901348	2	511.306	3.12
GPRNAQRVL		Q8IWA4	4.7193e+06	4282090	4493361	2.34821e+06	2.93777e+06	2.99715e+06	2	505.796	2.41
RLFVRIGAMLA	1xOxidation [M9]	Q15014; Q9UBU8				318731	339878	440349	2	631.874	2.89
RLGDAILSV		Q13425	5679739	3.99699e+06	3925462	3153518	3.38442e+06	3.24061e+06	2	472.282	3.25
RLLDSVRAI		P57678	16935048	12765564	12323756	10007544	11904247	8954875	2	521.822	2.93
RLIDRIKTV		Q5VZE5	13326670	16059468	14102960	5.30723e+06	5926189	5.27654e+06	2	557.358	2.7
RLLDLENSL		Q7Z7A4	5.01811e+06	3.79936e+06	3.9128e+06	3120137	3.13443e+06	3261327	2	536.803	2.48
RLLDLENIQI		Q92556; Q96JJ3	93889624	110445088	105668128	71439992	67090276	83734960	2	613.859	2.12
RILDIDIPMSV	1xOxidation [M9]	Q9NZI7	4706848	5.438e+06	4.72059e+06	5.73085e+06	5.87921e+06	7126719	2	644.353	3.02
RILDIDIPMSV		Q9NZI7	2.02617e+07	1.26399e+07	1.59975e+07	5652781	4.74655e+06	4553550	2	636.355	2.7
GPRAREIFTSL		Q8IZ83	4223099	3485693	3.62735e+06	1.37626e+06	1.08272e+06	983889	2	623.849	3.48
RLIDHLENT		Q9H0S4	4252803	4.90355e+06	4826721	2.69775e+06	3.02583e+06	3.08542e+06	2	555.799	2.25
RLIDHDPCL	1xCysteinyl [C8]	Q8IZT6	2.54582e+06	3.11985e+06	2340825	902033	1.11351e+06	1.25622e+06	2	600.779	1.97
RLLDGGDFVSL		Q5T9C2	2.11311e+06	2115784	1.86612e+06	1.00868e+06	1.18107e+06	1.0703e+06	2	596.322	3.17
GQIEVVPEV		Q92576	9198689	8352528	7.80459e+06	8720727	8099692	9003902	2	485.266	3.16
RLLDGAFKL		Q7Z460	60756548	64580340	59949648	52581724	47709764	48630620	2	516.814	3.23
RLLDALEFL		Q8IV63	3.95043e+06	2.60026e+06	6.09917e+06	1.46384e+06	1.59589e+06	2.48634e+06	2	545.319	2.73
RLLATIVML	1xOxidation [M8]	Q8WV19	2.23568e+06	1.81191e+06	1.99579e+06	3.95643e+06	4.36273e+06	4.26588e+06	2	523.325	2.33
RLLATIVML		Q8WV19	6047633	3.84534e+06	4.74531e+06	2.48025e+06	2.38295e+06	1.66499e+06	2	515.328	3.1
RLIAQRYLL		P25789	59373096	53600824	51324716	18444270	20499008	22319830	2	573.361	2.79
RIKNMIYML	1xOxidation [M]	O75795	2.4866e+06	2.09594e+06	1.75833e+06	623806	194524	241791	2	599.327	2.82
RIKNMIYML		O75795	11614043	1.12629e+07	9939485	2.13315e+06	2.30391e+06	1.87781e+06	2	591.329	3.06
RLHRIWQKL		Q9H3C7	1.41598e+06	1.77137e+06	1.55951e+06				3	417.26	3.94
RLHNTIVEI		Q9NTJ3	8581909	11183158	9307029	3.32655e+06	4465791	4.56764e+06	2	547.819	2.81
RLHDENILL		Q68CZ1	7.96239e+06	8429201	7.38718e+06	6685442	7.1393e+06	5.81726e+06	2	561.817	2.7
RIGSGVERMGA		P52272	8826164	7720523	7620328				2	566.798	2.9
RLIDDEVRILI		Q9Y4W6	1.3099e+06	1408091	1.03153e+06			302629	3	452.273	5.06
RLAVYIDKV		P20700	138572288	121821584	111318016	60993320	57052912	73666912	2	538.827	3.05
RLATLNEKL		Q8WUW1	6957819	8554112	8174360	3059427	3.41932e+06	4047896	2	529.322	3.19
RLASTLVHL		Q00610; P53675	46958164	49709420	48728084	21124996	23956376	24384652	2	505.311	2.96
RAMQVRNVL		Q9P2H3	16678362	19823666	17807998	5.50805e+06	5.26636e+06	3.86574e+06	2	543.813	2.68
RAMQQRIVEL	1xOxidation [M3]	Q6ZVM7	437858		438237	183211	271852	247878	2	630.347	2.62
RAKSQGMAL		P53618	9157361	4.61696e+06	4.48557e+06	1.43065e+06	1.40409e+06	1.22565e+06	2	481.266	3.39
RAKPEDRESL		Q969V5	749056	645105	1.06232e+06	285938	280762	238463	2	600.82	2.2
RAFAGRSGL		P58317	5137164	5.14553e+06	4.79831e+06	2.03807e+06	2.08164e+06	1.57931e+06	2	467.764	3.26
RAALFRSSL		Q9H490	22084417	31623282	27959908	7442815	7.31639e+06	8.06161e+06	2	510.801	3.86
RAAKETISL		O60239	3.0158e+06	2.57526e+06	2532483	317033	387406	487354	2	494.794	3.02
RAAERSSAL		Q14980	324799	245484	444021	139987	125430	105685	2	480.765	3.24
QVRSIQQTM	1xOxidation [M9]	P24311	106493	173067	205885	61834.2		59071.7	2	553.785	2.15
RAMQVRNVL	1xOxidation [M3]	Q9P2H3	3.25878e+06	2.9811e+06	3.02197e+06	4722872	5590482	7231955	2	551.811	2.78
HLAEALHQA		Q9BWS9	5.7354e+06	3.47239e+06	5607382	2.80192e+06	2968719	3.183e+06	2	495.261	3.17
HLAEHSLQV		Q9BRL7	2760698	2.89995e+06	2.5744e+06	944102	994701	1.07219e+06	2	517.275	2.99
HLAELIAEL		Q96F44	20966936	18057272	18200588	9158214	9280788	12618869	2	504.79	3.3
QQIGKVVQV		P61254; Q9UNX3	7.78209e+06	7.89348e+06	7604768		1661069	2209422	2	499.803	3.67
QPRRWPVQVL		Q8N6S5	17992084	1.29964e+07	1.31682e+07	4.92077e+06	4.68568e+06	4.74223e+06	3	426.919	4.43
HLANTYISV		Q9UEY8	1.68359e+06	1.55077e+06	1.57556e+06	920498	1.26864e+06	1.00458e+06	2	509.272	2.94
QPRRISAVSV		Q7L2E3; Q08211	2.34289e+06	2.63359e+06	2.06278e+06	1.15749e+06	1.55446e+06	1.50066e+06	2	556.83	2.78
QPREPQVYTL		P01857	20060010	16464177	15581816	3.93681e+06	4.05987e+06	4.02905e+06	2	615.827	2.64
HLDPTEMEKV	1xOxidation [M7]	O95757	768777	854403	911332	898935	1.15977e+06	982556	2	607.79	2.02
QPMKRTVSDNSL		Q96RU3	422163	522825	713294		79351.3		3	459.238	4.79
HLDVKPANI		Q99640	2781673	3495606	3154977	280653	547608	506923	2	503.788	3.2
QVDPKKRISM		Q14680	1.1152e+07	9861237	1.05293e+07	619096	763906	659579	2	601.34	2.38
HPSETRTLVAV		Q9H967	1.41345e+07	1.68092e+07	1.48333e+07	5.00299e+06	6.00861e+06	7.83949e+06	2	605.333	3.28
RARDAILDAL		Q9ULZ3	11019321	10524872	11163957	5.56023e+06	5204079	6192793	2	557.322	2.89
GVRLLQDSVDF		P08670		381749	442739	424459	557644	559598	2	624.833	3.57
RLAQEGIYTL		Q08J23	9025707	7068404	7.18262e+06	5.75302e+06	5679563	5279044	2	582.325	2.58
RLAQAMETA	1xOxidation [M6]	Q8NG27	273045	288690	520417	450342	481351	442358	2	503.753	2.07
RIAGIRGIQGV		Q14156	5687428	6804817	6.46583e+06	4824241	4.40033e+06	4989274	2	570.354	3.35
RLAGADVVLGV		P27708	4131137	3716165	3.97351e+06	3465205	4188433	3.86683e+06	2	535.322	3.6
RLAEVVHEL		Q9Y222	24611564	28090920	25541302	16670571	18420904		2	533.306	3.04
GSYRDSYDSY		Q14011	6.76633e+06	7014398	7.85793e+06	759070	774499	664071	2	606.744	3.39
RLAETLAQIYL		Q9H5Q4	519590	764969	531211	475368	535056	269879	2	645.874	2.49
RLAELKHEL		Q99583	1.07359e+06	1.08261e+06	889964	466820	604492	497251	2	554.827	1.74
RLAELEEFI		Q00610	5215332	4359132	4.42504e+06	1.35701e+06	1.07181e+06	1.32827e+06	2	560.306	2.44
GVAESIHLWEV		Q9BV38	47366200	42410256	43825724	16216529	16429916	15430550	2	620.322	3.38
RARDLFEQAL		Q9HCS7	4923022	4.60593e+06	4.25582e+06	1.24176e+06	1.34872e+06	1.10574e+06	2	609.833	2.39
RLAEALPKQSV		P20290	5.89353e+06	5.76114e+06	5955554	656396	1.5855e+06	1.53028e+06	3	404.575	5.14
RLADFNIYQV		A0JNW5	432462	487856	437391	178216	158751		2	619.83	2.4
RLADALQEL		P02545	31460738	29230774	29885824	11410139	10922980	12166408	2	514.79	2.97
RARRQRLEM		Q01082	601197	478449	773343		172574		3	405.9	3.82
RARLSNLAL		O14737	54296048	52285964	52323704	23430866	28216152	21481398	2	507.314	2.86
GVLPNIQAV		Q16777; Q99878	10772106	10479612	10268478				2	455.771	3.29
RARFQMAVL	1xOxidation [M6]	Q9Y6Y0				2626115		2.76763e+06	2	554.308	2.56
RAREYNARL		Q00653	1.92096e+06	2.07861e+06	1.39648e+06				2	574.817	2.48
RAREVIEALL		Q9NS23	7475268	7989587	8154082	2.56787e+06	2.60788e+06	2.07575e+06	2	585.354	2.61
GVMESVIAL		Q9H3U1	4.48602e+06	3957114	4.14631e+06	2.17459e+06	1.63408e+06	1.42126e+06	2	459.752	2.76
RARENIQKSL		P29692	423122	693411	804749				3	405.57	4.23
RLADKSVLV		Q15021	7.42258e+06	10433702	6980354	6.5916e+06	9057550	10050732	2	500.81	3.33
NPISTVTEL		P50991	13757108	13151876	12603459	3.84468e+06	3704659	4241618	2	487.264	2.95
[truncated: 10,795 more rows]

## Sheet: HLA class II ligands
Sequence	Modifications	Accession	37°C_R1	37°C_R2	37°C_R3	40°C_R1	40°C_R2	40°C_R2	Charge	m/z [Da]	Xcorr
LEKDIRSDTSGHFE		P20073		321220					3	545.265	4.81
IVVGTVFIIQGLRSVG		P01906	4.27911e+06	4.76904e+06	3.22042e+06	2.79988e+06	2.44622e+06	2.98637e+06	3	553.338	5.68
IVQAVSAHRHRARVLL		P32248	1.78705e+06	1.90606e+06	2.85582e+06	1.18747e+06	1.04046e+06	1.73933e+06	3	609.371	5.58
IVQAVSAHRHRARVL		P32248	1.2094e+07	7.04225e+06	1.39718e+07	1.08826e+07	8054874	1.6684e+07	3	571.677	4.93
IVQAVSAHRHRARV		P32248	1.45072e+06	1.42317e+06	1.78428e+06	1.7409e+06	1.42503e+06	1.4315e+06	4	400.738	5.62
IVQAVSAHRHRAR		P32248	211271	408629	411430	274572	140914	37911.5	3	500.959	5.37
IVKEVSTYIKKIGYNPD		P68104	2.34121e+06	1.76317e+06	2.84472e+06	3.37902e+06	3334385	3.44561e+06	3	656.367	7.96
LVHNIIPEINAQALQ		O94898	3.92227e+06	4142977	4904171	3.1408e+06	3.58431e+06	3.94635e+06	2	836.971	4.01
IVDKNGRLVYLVENPGGYVAYS		P02786	7.38142e+06	7.16029e+06	7806257	3.77682e+06	3239762	4.58233e+06	2	1213.64	3.25
IVDKNGRLVYLVENPGGYVAY		P02786	1.91539e+07	14138105	1.88208e+07	1.51242e+07	1.24214e+07	1.2449e+07	2	1170.12	4.57
IVDKNGRLVYLVENPGGYVA		P02786	6.64657e+06	8064820	6661395	4.01422e+06	4.98727e+06	6.14483e+06	3	726.063	7.74
IVDKNGRLVYLVENPGGYV		P02786	4.97848e+06	5257464	5.70513e+06	2127789	1998863	2.39949e+06	2	1053.07	4.6
IVDKNGRLVYLVENPGGY		P02786	950746	907500		434042			3	669.362	5.94
LVAQNVLLIDGPLSWYSDPG		P41273					1.84993e+06		2	1079.06	4.34
ITVIKAPTSFGYDKPH		P15260	807742	983534	1.36114e+06		1.43109e+06	1.51399e+06	3	591.988	5.15
ITVIKAPTSFGYDKP		P15260	2.21817e+06	3.00046e+06		1.71822e+06	1.44511e+06	2.43609e+06	3	546.303	4.14
ITTIAGVMTLSQVKG	1xOxidation [M8]	P25445	3.69994e+06	3877151	3.75482e+06	3.94814e+06	3.31011e+06	4.19479e+06	2	767.931	3.78
IYLFLVRAANAYGISDPS		Q9Y6N7	1.91048e+06	3.11604e+06	856555	2.28503e+06	2.01982e+06	2431979	2	985.518	4.18
LYNLIVIRNQQAKD		Q8N565	974522	1.21722e+06	1.8691e+06				3	563.321	5.63
MAEIEKFDKSKLKKTET		P62328		536510	1.13859e+06	1.12157e+06	1.00944e+06	1.97525e+06	4	507.278	7.94
MAEIEKFDKSKLKKTE	1xOxidation [M1]	P62328	2.03121e+06	2.23381e+06	2.50013e+06	5.50272e+06	4.15016e+06	7.35028e+06	3	647.684	7.92
MAEIEKFDKSKLKKTE		P62328	5328078	7.93321e+06	7.81359e+06	8557234	4.60296e+06	8223980	3	642.351	7.15
MAEIEKFDKSKLKKT	1xOxidation [M1]	P62328	640671	842511	600350	1.88227e+06	1.81975e+06	2.99063e+06	3	604.669	6.87
MAEIEKFDKSKLKKT		P62328		1.75592e+06	1.92297e+06	1.59187e+06	327888	1172442	3	599.337	7.34
MAEIEKFDKSKLKK	1xOxidation [M1]	P62328		215430		569191	557707	928475	4	428.492	5.51
MAEIEKFDKSKLKK		P62328	534057						3	565.655	5.69
MAEIEKFDKSKLK	1xOxidation [M1]	P62328	180546				298072	566280	3	528.288	5.78
MAEIEKFDKSKLK		P62328	545208	449678	339126		441733		3	522.957	6.5
LYSLSSVVTVPSSSLG		P01857	3415108	2422920	4523828	2.74333e+06	2.10525e+06	2.50359e+06	2	798.431	3.12
LYSLSSVVTVPSSSL		P01857	21889310	21151138	25594092	12808634	13615411	12773098	2	769.919	3.44
LYSLSSVVTVPSSS		P01857	3.45101e+06	3.08399e+06	4.0845e+06	2.25058e+06	2.12128e+06	2.94345e+06	2	713.378	3.43
LYSILKIQSP		P04114	1.134e+06	1.69264e+06	2.58644e+06	833466	522347	901632	2	581.347	2.7
LYNLIVIRNQQAKDSEE		Q8N565		2173593	2.04611e+06		1120819	1.74565e+06	3	678.359	5.69
LYNLIVIRNQQAKDSE		Q8N565	2.41379e+06	2.41323e+06	2.92251e+06		2120041	2580210	3	635.347	6.13
IYMVHIQVT		P32970		1.12185e+06	989018				2	552.3	2.64
ITTIAGVMTLSQVKG		P25445		1.00457e+06		917642		977385	2	759.932	3.99
LTRQEIVSLFNAFGRIS		Q96HE7	220257	306177			277663	438890	3	651.031	7.15
ITQRKLEAARAAEQLR		P10321	1.45899e+06	703095	1.3354e+06		754300	1178223	3	618.693	3.59
ISSHVKAIDTIYQTTDFS		O14672	3.44314e+06	4.80413e+06	5.5659e+06	6.39921e+06	3339682	3.24164e+06	3	676.008	6.88
ISSHVKAIDTIYQTTDF		O14672	1.87748e+06			2.02559e+06	3399395	3.52327e+06	3	646.998	6.35
ISSHVKAIDTIYQTTD		O14672	4.2848e+06	3.32179e+06	4.40111e+06	5.89777e+06	4654556	6.37692e+06	3	597.976	6.26
LSRELDFVSHHVRTKLDE		Q02818				1.22143e+06	747061		4	546.041	8.26
LSRELDFVSHHVRTKLD		Q02818	1510977				2.10656e+06	2501514	4	513.78	6.94
LSNKINSKHLRVN		P04114		164976	196284				4	381.476	4.6
ISILLRDLPTLKAAVIV		Q3ZCQ3		288089			825090	826360	3	612.394	6.97
ISILLRDLPTLKAAVI		Q3ZCQ3	2.1052e+06	2.11802e+06	3.88136e+06	3.98901e+06	2.66849e+06	2.90285e+06	3	579.372	8.48
ISILLRDLPTLKAA		Q3ZCQ3			277313	638138	598858	1.05838e+06	3	508.655	5.42
LSLLAVTSLPSIAN		Q658P3	1.16599e+06	728623	759395	928824	1026263	1.05009e+06	2	699.913	4.37
LSLLAVTSLPSIA		Q658P3	415850	384935	502758	452970	585974	549535	2	642.893	3.98
ISKIENHEGVRRFDEI		P14618	2.52091e+06	3.44706e+06	3.75873e+06	2.36474e+06	1.80784e+06	3.93448e+06	3	648.009	6.13
ISKIENHEGVRRFDE		P14618	2.38934e+06	1.45315e+06		631075	244669	2.07638e+06	4	457.989	6.55
ISKIENHEGVRRFD		P14618	633903	653583	725995	1.07034e+06	386382	789106	4	425.727	7.51
ISSLLSRHKHLAKDHSPD		O75787	88850.4	146466	101772		95833.1	227163	4	511.028	5.05
ISVGKANKRLRYVDQ		P11717	1859173	1.35597e+06	1.41774e+06	2.0395e+06	1.52617e+06	1.49444e+06	4	437.504	7.36
ISVGKANKRLRYVDQV		P11717	1.79112e+06	1624443	1.8496e+06	1233471	996484	1.05687e+06	4	462.271	8.39
ISVGYVDDTQFVRF		P01889; P30499; P13747; P10321	2.83272e+06	1.86576e+06	3044734	1.4637e+06	990961	824973	2	823.415	4.02
ITQKIGVHAFQQRLA		P05161	2.51562e+06	3538191	4.27362e+06	2578127	2.51009e+06	8050200	3	570.666	1.82
LTQGLERIPDQLGYL		Q0VGL1				910094	891087	665111	2	858.471	4.08
MAEIEKFDKSKLKKTET	1xOxidation [M1]	P62328	348805	324415	265852	1.50637e+06	898954	1.71094e+06	4	511.276	8.49
ISVGYVDDTQFVRFDSDAASPR		P01889; P30499; P10321	1.39127e+06	2200787	1.91915e+06	2.43315e+06	1.98361e+06	1.98939e+06	3	815.726	8.17
ISVGYVDDTQFVRFDSD		P01889; P30499; P10321	5611615	6300097	5.02398e+06	6.58536e+06	6004442	6687314	2	981.958	5.82
ISVGYVDDTQFVRFDS		P01889; P30499; P10321	1.1547e+06	1.41925e+06	1.08033e+06	1.86905e+06	1.61577e+06	1.39671e+06	2	924.445	4.3
ISVGYVDDTQFVRFD		P01889; P30499; P13747; P10321	5196909	3329471	6.40852e+06	3.52915e+06	3.39705e+06	3459948	2	880.924	5.04
ITGFSDDVPMVIA	1xOxidation [M10]	Q92673				768837	775721	585854	2	690.839	2.44
ISHVIIGLKTAKGTKQL		Q9Y265		695265		357335	307511	536549	4	452.535	7.2
MAEIEKFDKSKLKKTETQ		P62328		420129	226007	670734		397609	4	539.292	5.31
NEFILYAVRKSIYRYD		Q92673	3.62296e+06	3.77848e+06	3.37264e+06	3793206	3.31599e+06	3.49272e+06	3	684.031	7.5
MSELIKIIRRRLQ		Q9GZQ8	3.25876e+06	5.04025e+06	3.76017e+06	1.92034e+06	1.46424e+06	2.11969e+06	3	552.674	4.48
MRRLLNIVSVTGRLL	1xOxidation [M1]	Q9ULH0		365440		744627			3	586.357	5.03
MRRLLNIVSVTGRL	1xOxidation [M1]	Q9ULH0					553977	759890	3	548.663	6.07
MRRLLNIVSVTGRL		Q9ULH0	495290		867087	705329		673684	3	543.331	4.25
MRLFIHNHEQHHKAQVE	1xOxidation [M1]	Q02809		20699.1		201092	154114	153003	4	543.274	3.72
MPYFCLDNNSPLPDAF	1xOxidation [M1]; 1xCysteinyl [C5]	P30825				1.03515e+06	1.32249e+06	1.40583e+06	2	989.907	2.26
MPKDIQLARRIRGERA		P84243		490108					4	478.277	6.72
MPAFIFEHIIKRMAPS	2xOxidation [M1; M13]	O00560				1.18005e+06	1.23517e+06	1.47469e+06	3	640.668	5.56
MPAFIFEHIIKRMAPS	1xOxidation [M13]	O00560	897299		674639	1.43189e+06	1.1875e+06	1.22519e+06	3	635.335	4.57
MPAFIFEHIIKRMAPS		O00560	973928	1.02105e+06	915038			405619	3	630.005	3.66
NEQEWKIKLQVLDPVPKPV		P09326				1.48682e+06	1.48184e+06	753551	3	754.096	5.33
MKALILVGGYGTRLRPLTL	1xOxidation [M1]	Q9Y5P6				678522		652057	3	696.75	6.37
NGELVTEGVAESLFLPR		P20036	1.0647e+06	1.05632e+06		1.09748e+06	1.00409e+06	1.41126e+06	2	915.983	5.33
NIELATVQPGQN		P28066	915248	1.28067e+06	985921	640781	572417		2	642.334	3.33
NLDKLIRLVNAQQAKG		O00754	780075			452331	499552		3	594.351	4.63
NIAILNNNLNTL		P20036	819657	1.02205e+06	2.36816e+06	1.10269e+06	744353		2	663.871	3.78
NKSINPDEAVAYGAA		P11142; P0DMV9				492379	551567	964357	2	760.372	3.49
NKEGLELLKTAIGKAGYT		P06733	4230361	4.22953e+06	5211105	2.83867e+06	2.43378e+06	2.22753e+06	3	636.026	7.13
NKEGLELLKTAIGKAGY		P06733	3.39551e+06	5.1666e+06	6.35509e+06	1.51946e+06	1.84506e+06	1.66387e+06	3	602.344	6.22
NKEGLELLKTAIGKAG		P06733	3.04677e+06	3561116	3.55052e+06	2.25618e+06	1.89062e+06	2.46096e+06	3	547.989	5.88
NHLPDNINVYATTAANPRESSYA		Q99538	1745965	1.70113e+06	1.57447e+06	1367900	1.491e+06	1.98181e+06	3	840.071	7.53
NGRLVYLVENPGGYVAYS		P02786	2416743	3025055	2.60236e+06	2.46107e+06	1.99436e+06	2.34616e+06	2	986.002	4.99
NGRLVYLVENPGGYVAY		P02786	6.40078e+07	75380686	51669068	45536448	37973708	38370120	3	628.66	6.16
NGRLVYLVENPGGYVA		P02786	1.09232e+08	1.31648e+08	1.4091e+08	75554120	69660520	84945304	3	574.305	5.21
NGRLVYLVENPGGYV		P02786	7.07506e+07	86639631	68439328	70681360	56699876	62479248	3	550.626	5.83
NFLVNLQYRRLYRSMN	1xOxidation [M15]	P10619					1.30676e+06	1.48608e+06	3	701.702	5.54
MKALILVGGYGTRLRPLTL		Q9Y5P6		403801					3	691.417	2.84
MGEIASFDKAKLKKTE	1xOxidation [M1]	P63313				966354	636778	1.18626e+06	3	604.657	5.85
MGEIASFDKAKLKKTE		P63313				541824	490112		3	599.326	7.49
MATPLLMQALPMGALPQGPM	3xOxidation [M7; M12; M]	P04233	4.19973e+06	3.9789e+06	6.73612e+06	2.45175e+07	2.25849e+07	2.34727e+07	2	1058.52	4.66
MATPLLMQALPMGALPQGPM	2xOxidation [M]	P04233	1.84725e+07	1.84669e+07	1.99579e+07	2.86204e+07	2.55975e+07	2.45663e+07	2	1050.52	5.1
MATPLLMQALPMGALPQGPM	1xOxidation [M]	P04233	3.18824e+07	3.29727e+07	2.97853e+07	1.46207e+07	1.12335e+07	1.49781e+07	2	1042.53	5.36
MATPLLMQALPMGALPQGPM		P04233		28893652	3.08444e+07	4.96267e+06			2	1034.53	4.92
MATPLLMQALPMGALPQGP	3xOxidation [M1; M7; M12]	P04233	2.04651e+06	1.78856e+06	2.49166e+06	1.06233e+07	1.05006e+07	1.03487e+07	2	992.998	4.47
MATPLLMQALPMGALPQGP	2xOxidation [M7; M]	P04233	3.61873e+06	6.74233e+06	3.73388e+06	6.70811e+06	6.47868e+06	8.73317e+06	3	657.001	5.12
MATPLLMQALPMGALPQGP	1xOxidation [M]	P04233	3.85161e+07	4.34993e+07	3.92854e+07	2.38924e+07	2.2059e+07	21130627	3	651.671	4.5
MATPLLMQALPMGALPQGP		P04233	48094848	42122112	47925668	10702925	3704864	8.10686e+06	3	646.341	4.54
MATPLLMQALPMGALPQ	3xOxidation [M1; M7; M12]	P04233				4322252	4.45296e+06	7.17922e+06	2	915.962	3.59
MATPLLMQALPMGALPQ	2xOxidation [M7; M]	P04233	3.4969e+06	3.6613e+06	4.13617e+06	8.64247e+06	8.26178e+06	7.47828e+06	3	605.646	2.39
MATPLLMQALPMGALPQ	1xOxidation [M]	P04233	1.17977e+07	1.1452e+07	1.12407e+07	7.81125e+06	6.73043e+06	7.02303e+06	2	899.966	4.37
MATPLLMQALPMGALPQ		P04233	1.0319e+06						2	891.971	3.55
MATPLLMQAL	2xOxidation [M1; M7]	P04233	278365			1.18322e+06	1.09963e+06	1.39811e+06	2	560.791	3.19
MATPLLMQAL	1xOxidation [M]	P04233	1.71339e+06	2.10226e+06	2.0299e+06	2.79234e+06	1.79672e+06	2.22307e+06	2	552.793	3.01
MATPLLMQAL		P04233	1.19029e+06	660296	775644	346734		351223	2	544.796	3.74
MATPLLMQALPMGALPQGPMQ	1xOxidation [M]	P04233	1.14666e+06		506942	549298			2	1106.55	5.24
MDAEFRHDSGYEVHHQ		P05067				1.36018e+06		1.98239e+06	3	653.28	5.57
MDAEFRHDSGYEVHHQ	1xOxidation [M1]	P05067				1.02205e+06	1.81534e+06	2.57706e+06	3	658.612	5.06
MGEIASFDKAKLKKT	1xOxidation [M1]	P63313			153287			724507	3	561.643	6.35
MAEIEKFDKSKLKKTETQ	1xOxidation [M1]	P62328	108596		113245	619934	373965	565525	4	543.291	7.15
MDAEFRHDSGYEVHHQK	1xOxidation [M1]	P05067				326146	327533	424925	4	526.234	5.51
MDAEFRHDSGYEVHHQK		P05067	211030			315717	291294	7.80388e+06	4	522.236	6.12
NIKIISKIENHEGVR		P14618			735843	411333	365796	618171	4	438.255	8.18
LSFTRDDQSVMVE	1xOxidation [M11]	Q6ZNA5				422529	423849	433802	2	771.86	2.87
LSELVQAVSDPSSPQ		O14773				896420	1.02775e+06	817583	2	778.893	4.05
LPREPGLCTWQSLRSQIA	1xCysteinyl [C8]	P01033	332163		1.091e+06	564596			3	725.366	3.3
LPREPGLCTWQSLRSQ	1xCysteinyl [C8]	P01033	1.27806e+06	1.02104e+06	2.00978e+06				3	663.993	4.29
LPREDHLFRKFHYLPFLP		P01903	3.80277e+06	3035044	4.24809e+06	1.20228e+06	1.03252e+06	1.01204e+06	4	582.071	5.93
LPRDVLAQLPSLRHLDLS		Q13641	409964	264795	386008	278633	378029	390451	4	511.548	7.86
IPQSVRILGSLVAIL		Q99808	6.41772e+06	7.81154e+06	5.84328e+06	6.0678e+06	5.61973e+06	5487887	2	790.002	4.83
IPQSVRILGSLVAI		Q99808	2.13762e+06	1.09405e+06	1.34689e+06	1.43495e+06	1.75236e+06	1.69427e+06	2	733.459	4.53
LPQIVVVGTQSSGKS		O00429	1295468		1.54083e+06		1.05008e+06		2	750.424	5.19
LPQIVVVGTQSSGK		O00429	3.54151e+06	4.55247e+06	4.60995e+06	3.50537e+06	2.50959e+06	4942107	2	706.909	4.84
LPQLVGVSTPLQGGS		P15291	16452342	19202158	18823438	23376658	21859722	27350956	2	726.907	5.21
LPQDFLRITPTQQQRQVQ		Q9H0E2	2.80109e+06	4747938	3.61038e+06	4.70981e+06	3.75929e+06	4.75605e+06	3	732.734	6.66
LPQDFLRITPTQQQRQ		Q9H0E2	1.8508e+06	3.22596e+06	3.22833e+06	2.53996e+06	1987405	2.53423e+06	3	657.025	5.17
LPQDFLRITPTQQQR		Q9H0E2	1.24292e+06	1.10801e+06	960892	1.21473e+06	1.12436e+06	905475	3	614.338	6.16
LPPPIIFWMDNSFQRLPQ	1xOxidation [M9]	Q92823	1068355	2.17026e+06	2.9906e+06	8.37017e+06	8.16566e+06	7.85573e+06	3	739.051	6.44
LPPPIIFWMDNSFQRLPQ		Q92823		1.93683e+07	1.8301e+07	10687455		9.09134e+06	3	733.72	6.75
IPRSFRRHIRQHSA		P29597	82010.8	127296	82311.7	57040.5	44527.2	63598.1	4	441.003	5.43
LPSDERFTVDKDHLV		Q92823	633964	628679	806042	725425	733924	1.05496e+06	3	590.972	6.26
LPVNGEFSLDDLQPWHS		P05067	3573524	4950132	2.85696e+06	7999816	7.36021e+06	8820993	2	977.47	4.89
LPVNGEFSLDDLQPWH		P05067	890595	1212607	1.35093e+06	4628478	3431145	3.52881e+06	2	933.955	3.51
LPVNGEFSLDDLQPW		P05067				1.14173e+06	1.46201e+06	1.58312e+06	2	865.423	4.15
LPVIETQAGDVSAY		P25705	759405	788538	733732	588039		464440	2	731.874	2.07
LPTKERLVPREVPRRVIN		Q09327			1.72523e+06		2.00714e+06	5546935	4	543.833	7.97
LPSVKKAPKKRRIS		Q9NV58	109834	119879	76801.7	117192	124823	86267.2	4	402.766	4.45
LPSVDGQKRYTFRVRSR		P31785	632384	620686	642385	909689	521724	847725	4	517.041	6.35
LPSVDGQKRYTFRVRS		P31785	679742	966876	974353	950447	814965	1.56145e+06	4	478.015	6.36
LPSVDGQKRYTFRVR		P31785	4.47007e+07	4.01399e+07	3.45556e+07	2.33776e+07	1.49887e+07	3.56695e+07	3	608.007	7
LPSVDGQKRYTFRV		P31785		745748	1.02334e+06			953328	3	555.974	4.42
LPSVDGQKRYTFR		P31785	2386194	3.22932e+06	3.69737e+06	1.67788e+06	1.81901e+06	2.10868e+06	4	392.465	8.12
IPSFIVRLDSQKHIDFS		P46781	748670	1.23416e+06	1.17424e+06	1.34719e+06	1.26704e+06	1.48523e+06	3	668.032	5.68
LPSEKAIFLFVDKTVPQSSL		P60520	2.33682e+06	2.70536e+06	2.43148e+06	1.48825e+06	929155	1.21335e+06	3	740.416	7.06
LPSDERFTVDKDHLVVA		Q92823	439669			766910	743852	1.37527e+06	3	647.674	5.17
IPRSFRRHIRQHSALT		P29597	126514	219770	110727		56802.3	158719	4	494.535	5.46
LPPPIIFWMDNSFQRLP		Q92823	7.12262e+06	4.31602e+06	2.1592e+06			5.36016e+06	3	691.033	7.48
LPPGWEQRVDQHGRVYYVDHVE		Q96J02				2.17155e+06	1.19593e+06	2.83046e+06	4	670.582	5.85
LPPELRRQRSGEVE		O14836	886882	845865	1.25172e+06	524827	569878	791294	4	417.231	4.53
IPIIIHPIDRSVD		Q9UDX5	3.32327e+06	5.43552e+06	4.35857e+06	2.95139e+06	1.66114e+06	4.39875e+06	3	496.624	4.72
IPLHKFTSIRRTMSE	1xOxidation [M13]	P07339	521733	541438	216331	860894	575469	683569	4	458.751	5.7
IPLHKFTSIRRTMS	1xOxidation [M13]	P07339				374490	237003	332297	3	568.319	4.33
LPIGATVNMDGAAIFQ	1xOxidation [M9]	Q15758; P43007				1.77918e+06	1.54587e+06	1.34127e+06	2	817.416	3.72
LPLEFRKDSSYELQVR		Q9HBE5			809602	2.69051e+06	3.17827e+06	2.6997e+06	3	660.688	6.38
LPLEFRKDSSYELQV		Q9HBE5	1.16801e+06	2.13826e+06	1.45129e+06	4.89828e+06	3.65451e+06	4.18557e+06	3	608.656	6.76
LPLEFRKDSSYELQ		Q9HBE5	3.97888e+06	3804878	3.37383e+06	8.28253e+06	8.10861e+06	9.25549e+06	3	575.633	5.76
LPLEFRKDSSYEL		Q9HBE5	368351	495300	417744	833059	553189	370214	3	532.947	6.29
LPKPPKPVSKMRMATPLLMQALPM	3xOxidation [M13; M19; M]	P04233	9.45173e+07	1.15384e+08	1.26782e+08	8.80909e+07	8.01482e+07	8.27355e+07	4	681.626	5.38
LPKPPKPVSKMRMATPLLMQALPM	2xOxidation [M]	P04233	310893199	3.94775e+08	4.31172e+08	7.49846e+07	5.32722e+07	92188742	4	677.627	7.6
LPKPPKPVSKMRMATPLLMQALPM	1xOxidation [M]	P04233	471161916	575638680	638402217	2.84746e+07	16773022	2.38983e+07	5	539.104	8.37
LPKPPKPVSKMRMATPLLMQALPM		P04233	249590020	235400818	246863976	2.14432e+06	956738	1.60852e+06	5	535.907	7.16
LPKPPKPVSKMRMATPLLMQALP	3xOxidation [M11; M13; M19]	P04233	7.3366e+06	7306646	7.47891e+06	1.28786e+07	8.12046e+06	1.6784e+07	5	519.294	7.14
LPKPPKPVSKMRMATPLLMQALP	2xOxidation [M13; M]	P04233	4.93356e+07	6.68666e+07	7.00649e+07	2.81727e+07	2.20388e+07	3.48525e+07	4	644.868	8.65
LPILVPSAKKAIYMDD	1xOxidation [M14]	Q68CQ7	786835	892603	1.05846e+06	1080664	852726	801528	3	597.33	5.42
LPILVPSAKKAIYMDDD		Q68CQ7	928060	1357182	1.46011e+06	402808	281904	533739	3	630.342	5.68
LPILVPSAKKAIYMDDD	1xOxidation [M14]	Q68CQ7			744282	819509	696273	1.05408e+06	3	635.672	6.17
LPLNLVGTILGRN		Q9HD45	2.40762e+06	1500815	1.37257e+06	1.78085e+06	1.51502e+06	2.00248e+06	2	690.423	3.95
IPPDQQRLIFAGKQLEDGRTL		P62987	1.83324e+06	3.34483e+06	2.33512e+06	2.37122e+06	2.0195e+06	1.5685e+06	4	599.582	9.34
IPPDQQRLIFAGKQLEDGRT		P62987	20070346	2.34693e+07	21010091	17440049	1.44173e+07	20973785	3	761.415	7.77
IPNIYAIGDVVAGPM	1xOxidation [M15]	P09622	1924540	2.40445e+06	2204493	2.33514e+06	2.74593e+06	2.5751e+06	2	773.404	5.1
IPNIYAIGDVVAGPM		P09622	2874674	2151491	1.95789e+06	1.28633e+06	989309	841565	2	765.405	4.29
IPNIYAIGDVVAGP		P09622	8428091	7.9236e+06	5.01233e+06	4193521	4.34673e+06	3.26083e+06	2	699.884	4.91
IPNLRNVVALDTEVASNRIY		P01130	2.54967e+06	1.98047e+06	3.78072e+06	4.13307e+06	3.01594e+06	3.77905e+06	3	753.082	7.08
LPVNGEFSLDDLQPWHSF		P05067	3049856	3691942	3.32116e+06	8.07881e+06	8113407	8003755	2	1051.01	6.04
IPNLRNVVALDTEVASNRI		P01130	1.06543e+06	547471	809226	1117256	1.1286e+06	1.24938e+06	3	698.727	5.55
LPNIPVQTISRAAAE		P02786	3.25583e+06	3.71964e+06	3.95636e+06	2.84763e+06	2.49922e+06	3.3039e+06	2	790.445	3.83
IPNAIRLVAPDLGIL		Q92508		504538	644420	735465	597508	762283	2	787.986	3.03
LPMIWAQKTNTPADVF	1xOxidation [M3]	P10155				704817	827663	892862	2	924.472	3.24
LPLPTPKVIGIDLGTT		P48723	3340744	3.11028e+06	4.17443e+06	3.2388e+06	3440044	3.33713e+06	2	817.992	4.41
LPIPLIVWVKRKEVQ		P25445		552478	635233	842280	746746	431127	3	606.717	5.66
IPNLRNVVALDTEVASN		P01130	2.96506e+06	3.44846e+06	3.86442e+06	5.10984e+06	4443207	4.74491e+06	2	912.994	4.02
LSELVQAVSDPSSPQYG		O14773	2663316	3.26269e+06	3.17482e+06	7.76629e+06	6688349	7498427	2	888.936	4.66
LPVNGEFSLDDLQPWHSFG		P05067	10769183	1.68083e+07	12876328	34083768	32781512	33115472	2	1079.51	6.24
LRNVVALDTEVASNRI		P01130		1.4152e+06	1.08062e+06	2.36113e+06	2.15465e+06	3.33093e+06	3	590.667	6.85
LRNVVALDTEVASN		P01130	3980543	4.24567e+06	4.05777e+06	7.04312e+06	5.67847e+06	8.04944e+06	2	750.904	5.35
LRLDFHAHGRHFNLRM	1xOxidation [M16]	O14672						618804	4	509.768	5.24
[truncated: 4,083 more rows]
