# Supplementary material for: HLA Class II Presentation Is Specifically Altered at Elevated Temperatures in the B-Lymphoblastic Cell Line JY
Source: Mol Cell Proteomics. 2021 Apr 29;20:100089. doi: 10.1016/j.mcpro.2021.100089 (PMC8724904; doi:10.1016/j.mcpro.2021.100089)
Supplement: Supplemental Table S3 [file mmc3.xlsx]

## Sheet: Sheet1
MHC class I ligandome	File type	Other
20200228_L1_Ag1_5607264_SA_MHCI_IP_JY_37d_24h_rep1	.raw
20200228_L1_Ag1_5607264_SA_MHCI_IP_JY_37d_24h_rep2	.raw
20200228_L1_Ag1_5607264_SA_MHCI_IP_JY_37d_24h_rep3	.raw
20200228_L1_Ag1_5607264_SA_MHCI_IP_JY_37d_72h_rep1	.raw
20200228_L1_Ag1_5607264_SA_MHCI_IP_JY_37d_72h_rep2	.raw
20200228_L1_Ag1_5607264_SA_MHCI_IP_JY_37d_72h_rep3	.raw
20200228_L1_Ag1_5607264_SA_MHCI_IP_JY_40d_24h_rep1	.raw
20200228_L1_Ag1_5607264_SA_MHCI_IP_JY_40d_24h_rep2	.raw
20200228_L1_Ag1_5607264_SA_MHCI_IP_JY_40d_24h_rep3	.raw
20200228_L1_Ag1_5607264_SA_MHCI_IP_JY_40d_72h_rep1	.raw
20200228_L1_Ag1_5607264_SA_MHCI_IP_JY_40d_72h_rep2	.raw
20200228_L1_Ag1_5607264_SA_MHCI_IP_JY_40d_72h_rep3	.raw
20200228_L1_Ag1_5607264_SA_MHCI_IP_JY_37d_24h_rep1.msf	.msf
20200228_L1_Ag1_5607264_SA_MHCI_IP_JY_37d_24h_rep1.mzid	.mzid
20200228_L1_Ag1_5607264_SA_MHCI_IP_JY_37d_24h_rep1.mzML	.mzML
Swissprot_Human_MHC_database_JY_conMatrigel.fasta	fasta
MHC class I ligandome
20200228_L1_Ag1_5607264_SA_MHCII_IP_JY_37d_24h_rep1	.raw
20200228_L1_Ag1_5607264_SA_MHCII_IP_JY_37d_24h_rep2	.raw
20200228_L1_Ag1_5607264_SA_MHCII_IP_JY_37d_24h_rep3	.raw
20200228_L1_Ag1_5607264_SA_MHCII_IP_JY_37d_72h_rep1	.raw
20200228_L1_Ag1_5607264_SA_MHCII_IP_JY_37d_72h_rep2	.raw
20200228_L1_Ag1_5607264_SA_MHCII_IP_JY_37d_72h_rep3	.raw
20200228_L1_Ag1_5607264_SA_MHCII_IP_JY_40d_24h_rep1	.raw
20200228_L1_Ag1_5607264_SA_MHCII_IP_JY_40d_24h_rep2	.raw
20200228_L1_Ag1_5607264_SA_MHCII_IP_JY_40d_24h_rep3	.raw
20200228_L1_Ag1_5607264_SA_MHCII_IP_JY_40d_72h_rep1	.raw
20200228_L1_Ag1_5607264_SA_MHCII_IP_JY_40d_72h_rep2	.raw
20200228_L1_Ag1_5607264_SA_MHCII_IP_JY_40d_72h_rep3	.raw
20200228_L1_Ag1_5607264_SA_MHCII_IP_JY_37d_24h_rep1.msf	.msf
20200228_L1_Ag1_5607264_SA_MHCI_IP_JY_37d_24h_rep1.mzid	.mzid
20200228_L1_Ag1_5607264_SA_MHCI_IP_JY_37d_24h_rep1.mzML	.mzML
Swissprot_Human_MHC_database_JY_conMatrigel.fasta	fasta
Proteome
20191217_OR14_Ag2_5607264_SA_proteome_JY_37d_24h_rep1	.raw
20191217_OR14_Ag2_5607264_SA_proteome_JY_37d_24h_rep2	.raw
20191217_OR14_Ag2_5607264_SA_proteome_JY_37d_24h_rep3	.raw
20191217_OR14_Ag2_5607264_SA_proteome_JY_37d_72h_rep1	.raw
20191217_OR14_Ag2_5607264_SA_proteome_JY_37d_72h_rep2	.raw
20191217_OR14_Ag2_5607264_SA_proteome_JY_37d_72h_rep3	.raw
20191217_OR14_Ag2_5607264_SA_proteome_JY_40d_24h_rep1	.raw
20191217_OR14_Ag2_5607264_SA_proteome_JY_40d_24h_rep2	.raw
20191217_OR14_Ag2_5607264_SA_proteome_JY_40d_24h_rep3	.raw
20191217_OR14_Ag2_5607264_SA_proteome_JY_40d_72h_rep1	.raw
20191217_OR14_Ag2_5607264_SA_proteome_JY_40d_72h_rep2	.raw
20191217_OR14_Ag2_5607264_SA_proteome_JY_40d_72h_rep3	.raw
Proteome.zip	.zip	Full MaxQuant search
Proteome_uniquepeptide_quantification.zip	.zip	Full MaxQuant search
Uniprot_human_20431entries-JY.fasta	fasta
